# Supplementary material for: Amyloid-beta and tau pathologies act synergistically to induce novel disease stage-specific microglia subtypes
Source: Mol Neurodegener. 2022 Dec 17;17:83. doi: 10.1186/s13024-022-00589-x (PMC9762062; doi:10.1186/s13024-022-00589-x)
Supplement: Supplementary file 18 — Additional file 18: Table S1. Differential gene expression as measured by scRNA-Seq in 6-month-old cortex across cell types. Table S2. Differential gene expression as measured by scRNA-Seq in 12-month-old cortex across cell types. Table S3. Differential gene expression as measured by scRNA-Seq in 6-month-old microglia subtypes. Table S4. Differential gene expression as measured by scRNA-Seq in 6-month-old microglia across genotypes. Table S5. Differential gene expression as measured by scRNA-Seq in 12-month-old microglia subtypes. Table S6. Differential gene expression as measured by scRNA-Seq in 12-month-old microglia across genotypes. Table S7. Differential gene expression as measured by scRNA-Seq in TDP43 KO6->9 microglia subtypes. Table S8. Differential gene expression as measured by scRNA-Seq in TDP43 KO12->15 microglia subtypes. Table S9. Differential gene expression as measured by scRNA-Seq in 12-month-old LADAM subtypes. Table S10. Characteristics of postmortem brains used in this study for histological analysis. Table S11. Characteristics of postmortem brains used in this study for snRNA-Seq. [file 13024_2022_589_MOESM18_ESM.xlsx]

## Sheet: Table ST1
Gene	p_val_adj	avg_logFC	%Cluster	%Rest	Cluster
Ttr	0	5.51166	0.677	0.337	Ependymal
Hbb-bs	0	4.89085	1	0.866	Blood cell		6 months
Hba-a1	0	4.53074	0.999	0.417	Blood cell
Hba-a2	0	4.41554	0.999	0.358	Blood cell
Hbb-bt	0	4.38144	0.988	0.424	Blood cell
Acta2	0	3.66102	0.995	0.03	VSMC
Cd74	0	3.64457	0.963	0.054	B Cell
Vtn	0	3.54757	0.982	0.081	Pericyte
Plp1	0	3.43909	1	0.542	Oligodendrocyte
Tagln	0	3.40689	0.99	0.017	VSMC
Crip1	0	3.03913	0.994	0.166	VSMC
Ptgds	0	3.03771	0.964	0.385	Oligodendrocyte
Enpp2	0	2.97664	0.625	0.281	Ependymal
Tpm2	0	2.80259	0.981	0.034	VSMC
H2-Aa	0	2.77595	0.927	0.014	B Cell
H2-Eb1	0	2.76932	0.914	0.014	B Cell
H2-Ab1	0	2.72539	0.908	0.024	B Cell
Cldn5	0	2.72489	0.989	0.096	Endothelial
Bsg	0	2.66249	0.999	0.76	Endothelial
Myl9	0	2.6233	0.986	0.063	VSMC
Mal	0	2.61887	0.996	0.198	Oligodendrocyte
Cd74	0	2.5747	0.366	0.055	Immune
C1qa	0	2.55719	0.997	0.275	Microglia
Lyz2	0	2.52788	0.962	0.16	BAM
Ccl5	0	2.50099	0.468	0.018	Immune
C1qb	0	2.47196	0.997	0.293	Microglia
Ptgds	0	2.46563	0.853	0.461	MSC
Hexb	0	2.42572	0.985	0.219	Microglia
Pf4	0	2.40389	0.839	0.012	BAM
Myh11	0	2.40386	0.974	0.012	VSMC
Apod	0	2.40082	0.866	0.218	MSC
Cryab	0	2.38511	0.982	0.269	Oligodendrocyte
C1qc	0	2.36216	0.991	0.194	Microglia
Rgs5	0	2.34192	0.96	0.094	Pericyte
Ctss	0	2.28695	0.989	0.178	Microglia
Ly6c1	0	2.2733	0.97	0.067	Endothelial
Flt1	0	2.2553	0.979	0.068	Endothelial
Igkc	0	2.25403	0.275	0.004	B Cell
Ccl2	0	2.17524	0.409	0.03	BAM
Ccl7	0	2.15246	0.398	0.008	BAM
Cnp	0	2.14329	0.977	0.229	Oligodendrocyte
Itm2a	0	2.1105	0.945	0.065	Endothelial
1500015O10Rik	0	2.10963	0.561	0.007	Ependymal
Lyz2	0	2.0966	0.703	0.165	B Cell
Dcn	0	2.09047	0.664	0.011	MSC
Mrc1	0	2.05677	0.821	0.008	BAM
Ctsd	0	2.05524	0.993	0.53	Microglia
Ly6a	0	2.04956	0.953	0.061	Endothelial
Myl6	0	2.04665	0.998	0.725	VSMC
H2-Eb1	0	2.03759	0.294	0.016	Immune
Cx3cr1	0	2.02357	0.91	0.101	Microglia
Mag	0	2.01704	0.99	0.088	Oligodendrocyte
Tpm1	0	2.0092	0.984	0.259	VSMC
Trf	0	2.00816	0.991	0.291	Oligodendrocyte
Ecrg4	0	1.95836	0.35	0.008	Ependymal
Tyrobp	0	1.95425	0.976	0.195	Microglia
H2-Ab1	0	1.95059	0.313	0.025	Immune
Slco1a4	0	1.947	0.944	0.054	Endothelial
Car2	0	1.94135	0.977	0.319	Oligodendrocyte
H2-Aa	0	1.93848	0.307	0.016	Immune
Trem2	0	1.9354	0.963	0.136	Microglia
Pltp	0	1.93158	0.965	0.094	Endothelial
Klf2	0	1.92966	0.916	0.119	Endothelial
Meg3	0	1.91253	0.808	0.333	Neuron
Mylk	0	1.90786	0.943	0.04	VSMC
Qdpr	0	1.90611	0.966	0.214	Oligodendrocyte
Cxcl12	0	1.89124	0.868	0.066	Endothelial
Tmsb10	0	1.8835	0.949	0.396	NSC
Mbp	0	1.8687	0.995	0.392	Oligodendrocyte
Pdgfra	0	1.86664	0.912	0.013	OPC
Ptprz1	0	1.85372	0.979	0.29	OPC
Ermn	0	1.83991	0.95	0.063	Oligodendrocyte
Cst3	0	1.83379	1	0.977	Microglia
Gatm	0	1.83024	0.972	0.275	Oligodendrocyte
Dbi	0	1.82808	0.976	0.709	Ependymal
Plpp3	0	1.81912	0.93	0.249	Astrocyte
Gm13889	0	1.8158	0.927	0.101	VSMC
Aldoc	0	1.81019	0.977	0.333	Astrocyte
Fcer1g	0	1.80136	0.968	0.141	Microglia
Cd52	0	1.79791	0.965	0.163	Immune
Fth1	0	1.79544	1	0.997	Oligodendrocyte
Ccl4	0	1.7859	0.416	0.118	Microglia
Csf1r	0	1.77556	0.94	0.118	Microglia
Gpr34	0	1.77044	0.897	0.073	Microglia
Wfdc17	0	1.7648	0.654	0.014	BAM
Spp1	0	1.76405	0.544	0.022	MSC
Slc1a3	0	1.76405	0.951	0.314	Astrocyte
Rgs5	0	1.75833	0.781	0.118	VSMC
Clu	0	1.75684	0.982	0.371	Astrocyte
Prlr	0	1.75036	0.515	0.006	Ependymal
Higd1b	0	1.74872	0.869	0.034	Pericyte
P2ry12	0	1.7425	0.879	0.084	Microglia
Igfbp7	0	1.74027	0.981	0.195	VSMC
Kl	0	1.73563	0.526	0.007	Ependymal
Cald1	0	1.73543	0.973	0.13	VSMC
Slc1a2	0	1.73155	0.999	0.65	Astrocyte
2021-09-04	0	1.72559	0.967	0.196	Oligodendrocyte
Mobp	0	1.72514	0.969	0.172	Oligodendrocyte
Aplp1	0	1.7184	0.993	0.422	Oligodendrocyte
Sox4	0	1.71534	0.857	0.122	NSC
Mt3	0	1.70753	0.997	0.61	Astrocyte
Cald1	0	1.70689	0.912	0.111	Pericyte
Mt1	0	1.70484	0.999	0.781	Astrocyte
Spock2	0	1.70216	0.936	0.202	Endothelial
Igfbp7	0	1.70095	0.955	0.176	Pericyte
Cldn11	0	1.69708	0.962	0.059	Oligodendrocyte
Itih5	0	1.69677	0.612	0.133	MSC
Apod	0	1.6952	0.961	0.105	Oligodendrocyte
Lyz2	2.53335e-125	1.69095	0.357	0.166	Immune
Apoe	0	1.68921	0.993	0.904	BAM
Cd52	0	1.68845	0.946	0.166	B Cell
Vim	0	1.67039	0.931	0.158	VSMC
Lgmn	0	1.6633	0.935	0.212	Microglia
Stmn1	0	1.65173	0.99	0.533	NSC
Opalin	0	1.65085	0.916	0.051	Oligodendrocyte
Olig1	0	1.64729	0.969	0.203	OPC
2900040C04Rik	0	1.63638	0.509	0.005	Ependymal
Slc7a11	0	1.62781	0.615	0.123	MSC
Rarres2	0	1.62506	0.414	0.082	Ependymal
Atp13a5	0	1.62405	0.879	0.024	Pericyte
Ptn	0	1.62247	0.995	0.725	Pericyte
Ppp1r14a	0	1.6183	0.939	0.112	Oligodendrocyte
Ccdc153	0	1.61153	0.399	0.004	Ependymal
Igfbp2	0	1.61057	0.648	0.121	Ependymal
Laptm5	0	1.60997	0.924	0.1	Microglia
Il1b	0	1.60964	0.394	0.042	B Cell
Snhg11	0	1.60417	0.76	0.272	Neuron
Selplg	0	1.60179	0.891	0.084	Microglia
Sox11	0	1.59587	0.797	0.049	NSC
Pln	0	1.59358	0.86	0.004	VSMC
Tubb2b	0	1.58532	0.86	0.262	NSC
Hmgn2	0	1.58464	0.837	0.21	NSC
Ccnd2	0	1.5836	0.662	0.133	NSC
Ndufa4l2	0	1.58356	0.869	0.027	Pericyte
Cspg5	0	1.58106	0.938	0.351	OPC
Fcrls	0	1.57057	0.898	0.084	Microglia
Tubb5	0	1.57004	0.947	0.404	NSC
Folr1	0	1.56776	0.771	0.003	Ependymal
Ly86	0	1.56503	0.912	0.083	Microglia
Tspan2	0	1.56079	0.945	0.065	Oligodendrocyte
Dstn	0	1.55887	0.955	0.401	VSMC
Egfl7	0	1.55409	0.91	0.058	Endothelial
Tmem212	0	1.55083	0.401	0.003	Ependymal
Pdgfrb	0	1.54676	0.893	0.072	Pericyte
Tubb4a	0	1.54375	0.943	0.2	Oligodendrocyte
Gpr37l1	0	1.54307	0.875	0.144	Astrocyte
Mgp	2.40088e-79	1.53311	0.21	0.082	MSC
Ctla2a	0	1.53145	0.752	0.042	Endothelial
Ctsz	0	1.51344	0.92	0.262	Microglia
Cxcl2	0	1.51113	0.254	0.017	BAM
Hmgb2	0	1.50416	0.575	0.159	NSC
AW112010	0	1.49481	0.663	0.101	Immune
Slc2a1	0	1.49367	0.897	0.132	Endothelial
Flna	0	1.49238	0.916	0.088	VSMC
Atp1a2	0	1.48625	0.973	0.383	Astrocyte
Mog	0	1.48529	0.95	0.048	Oligodendrocyte
Tuba1a	0	1.48187	0.906	0.529	NSC
Rgs10	0	1.47972	0.917	0.138	Microglia
Ptprb	0	1.477	0.863	0.033	Endothelial
Tnr	0	1.47251	0.921	0.062	OPC
Nnat	0	1.47215	0.418	0.128	Ependymal
Tmsb10	0	1.46588	0.88	0.396	Immune
Slc6a6	0	1.46216	0.884	0.195	Endothelial
Igfbp2	0	1.46204	0.634	0.123	MSC
Ccl12	0	1.45472	0.423	0.078	BAM
Sostdc1	0	1.4546	0.641	0.004	Ependymal
Alas2	0	1.45282	0.753	0.015	Blood cell
Nrgn	0	1.44816	0.821	0.423	Neuron
Adgrl4	0	1.44645	0.87	0.028	Endothelial
Gja1	0	1.44568	0.837	0.126	Astrocyte
Dab2	0	1.44268	0.748	0.058	BAM
Slc6a13	0	1.44062	0.582	0.012	MSC
Apoe	0	1.43163	1	0.881	Astrocyte
Stab1	0	1.42907	0.759	0.094	BAM
Wtip	0	1.42814	0.921	0.043	VSMC
C1ql1	0	1.42728	0.89	0.007	OPC
Sncg	0	1.42094	0.889	0.016	VSMC
Abcb1a	0	1.41064	0.872	0.035	Endothelial
Ccl24	0	1.4081	0.472	0.006	BAM
Enpp2	0	1.40621	0.987	0.173	Oligodendrocyte
Fez1	0	1.40509	0.944	0.283	Oligodendrocyte
Id1	0	1.40337	0.82	0.095	Endothelial
Fabp7	0	1.40335	0.885	0.153	OPC
Ramp2	0	1.40287	0.861	0.08	Endothelial
Lhfpl3	0	1.40267	0.886	0.014	OPC
Stmn4	0	1.39875	0.956	0.159	Oligodendrocyte
Ifitm3	0	1.39621	0.869	0.16	Endothelial
Meis2	0	1.39145	0.789	0.174	NSC
Ptn	0	1.39072	0.958	0.734	MSC
Ifi27l2a	0	1.38568	0.643	0.092	Immune
Ms4a4b	0	1.38517	0.556	0.001	Immune
H3f3a	0	1.38204	0.994	0.856	NSC
Rtn1	0	1.3814	0.766	0.293	Neuron
Prdx6	0	1.38081	0.896	0.274	Astrocyte
Calml4	0	1.3788	0.856	0.004	Ependymal
Htra1	0	1.37753	0.826	0.178	Astrocyte
Mfge8	0	1.37727	0.854	0.21	Astrocyte
H2afz	0	1.37497	0.894	0.518	NSC
Rps24	0	1.36801	0.994	0.945	Immune
Mgp	0	1.36501	0.694	0.057	Pericyte
Snap25	0	1.36437	0.892	0.419	Neuron
Ctsc	0	1.36181	0.754	0.148	BAM
Tsc22d1	0	1.35997	0.911	0.269	Endothelial
Rps15a	0	1.35717	0.982	0.866	Immune
Abcc9	0	1.35687	0.759	0.01	Pericyte
Atp1a2	0	1.35399	0.989	0.481	Pericyte
Rps27	0	1.34869	0.996	0.904	Immune
S100a6	0	1.34808	0.583	0.159	Immune
Sec11c	0	1.346	0.967	0.343	Oligodendrocyte
Hspb1	0	1.34551	0.834	0.083	Endothelial
H2-D1	0	1.34482	0.968	0.367	B Cell
H2-K1	0	1.34417	0.961	0.356	Immune
Hist1h2ap	0	1.3418	0.446	0.034	NSC
Syt1	0	1.33983	0.781	0.236	Neuron
Pla2g7	0	1.33902	0.865	0.143	Astrocyte
Sptbn1	0	1.33764	0.947	0.434	Endothelial
Scd2	0	1.33469	0.992	0.547	Oligodendrocyte
Cebpb	0	1.32812	0.55	0.187	VSMC
Ftl1	0	1.31712	0.994	0.881	BAM
Olfml3	0	1.31563	0.835	0.056	Microglia
Cxcl2	0	1.3112	0.217	0.018	B Cell
Ugt8a	0	1.3102	0.908	0.038	Oligodendrocyte
Rps18	0	1.30991	0.977	0.819	Immune
Kcnj8	0	1.30937	0.743	0.01	Pericyte
Il33	0	1.30754	0.876	0.09	Oligodendrocyte
Mustn1	0	1.30603	0.856	0.008	VSMC
Nupr1	0	1.30041	0.657	0.125	MSC
Ppp1r14b	0	1.29742	0.877	0.261	NSC
Cldn10	0	1.29478	0.806	0.095	Astrocyte
Siglech	0	1.29163	0.831	0.053	Microglia
Ntsr2	0	1.2906	0.838	0.12	Astrocyte
Vcan	0	1.28687	0.854	0.02	OPC
Col1a2	0	1.28661	0.634	0.024	MSC
Chchd10	0	1.28652	0.934	0.397	Ependymal
Csrp1	0	1.28605	0.952	0.292	Oligodendrocyte
Rpl12	0	1.28276	0.94	0.646	Immune
Sparc	0	1.2808	0.938	0.36	Microglia
Bcan	0	1.27964	0.837	0.138	Astrocyte
Mgp	0	1.27819	0.805	0.072	VSMC
Tubb4b	0	1.27675	0.923	0.334	Ependymal
Fos	0	1.27441	0.555	0.239	VSMC
Marcks	0	1.2737	0.902	0.332	Microglia
Igfbp7	0	1.27295	0.892	0.114	Endothelial
Spint2	0	1.27006	0.782	0.03	Ependymal
Selenop	0	1.26962	0.902	0.566	BAM
Ctsb	0	1.26644	0.922	0.538	BAM
Rpsa	0	1.26632	0.972	0.833	Immune
Pglyrp1	0	1.26266	0.773	0.027	Endothelial
Cavin1	0	1.2623	0.898	0.087	VSMC
Pex5l	0	1.25952	0.884	0.102	Oligodendrocyte
Grb14	0	1.25889	0.837	0.098	Oligodendrocyte
Ccl3	0	1.2587	0.351	0.062	Microglia
Acsl3	0	1.24748	0.826	0.242	Astrocyte
Ifi27l2a	0	1.2468	0.727	0.094	B Cell
Hspb1	0	1.24388	0.915	0.161	VSMC
Kctd13	0	1.24349	0.907	0.102	Oligodendrocyte
Gm19935	0	1.24284	0.749	0.013	Ependymal
Adgrf5	0	1.24232	0.814	0.034	Endothelial
Stmn1	0	1.24172	0.97	0.467	Oligodendrocyte
S1pr1	0	1.23995	0.848	0.246	Astrocyte
Gpm6b	0	1.2392	0.991	0.516	Oligodendrocyte
Aif1	0	1.23515	0.855	0.087	Microglia
Stmn2	0	1.23487	0.732	0.226	NSC
Tm4sf1	0	1.23434	0.728	0.076	Endothelial
Ttll7	0	1.23432	0.92	0.188	Oligodendrocyte
Slco1c1	0	1.23249	0.878	0.185	Endothelial
Gstm5	0	1.23229	0.896	0.353	Astrocyte
Ptprd	0	1.23087	0.95	0.21	Oligodendrocyte
Edil3	0	1.23083	0.931	0.102	Oligodendrocyte
Tmem119	0	1.22897	0.774	0.053	Microglia
Kcnj13	0	1.2282	0.51	0.007	Ependymal
F3	0	1.2263	0.718	0.069	Astrocyte
Rgs4	0	1.22504	0.799	0.144	Pericyte
Rpl32	0	1.22469	0.978	0.877	Immune
Maf	0	1.22465	0.754	0.172	BAM
Abcg2	0	1.22449	0.827	0.066	Endothelial
Cntn1	0	1.22336	0.905	0.196	OPC
Tgfbr1	0	1.2225	0.805	0.078	Microglia
Rps24	0	1.22044	0.994	0.945	B Cell
Filip1l	0	1.2203	0.859	0.064	VSMC
Igfbpl1	0	1.21959	0.704	0.008	NSC
Tmsb4x	0	1.21928	1	0.972	Microglia
Aspa	0	1.21816	0.885	0.035	Oligodendrocyte
Hsp90aa1	0	1.21686	0.972	0.716	Ependymal
F13a1	0	1.21286	0.686	0.003	BAM
Tubb3	0	1.2124	0.73	0.155	NSC
Nkg7	0	1.21153	0.454	0.001	Immune
Cyba	0	1.2063	0.886	0.184	Microglia
Rps16	0	1.20517	0.988	0.859	Immune
Cspg5	0	1.2026	0.873	0.234	Astrocyte
Rpl39	0	1.20014	0.988	0.883	Immune
Syt11	0	1.19969	0.98	0.441	Oligodendrocyte
Mt2	0	1.19926	0.849	0.229	Astrocyte
Ctsl	0	1.19836	0.906	0.402	Microglia
Igf2	0	1.19799	0.352	0.013	MSC
Pcp4l1	0	1.19774	0.932	0.17	VSMC
Slc4a4	0	1.18781	0.808	0.146	Astrocyte
Atp1b2	0	1.18665	0.861	0.228	Astrocyte
H2-D1	0	1.18657	0.978	0.365	Immune
Ccl4	3.03155e-108	1.18602	0.433	0.175	B Cell
Gpr37	0	1.18572	0.911	0.074	Oligodendrocyte
Fau	0	1.18283	0.999	0.938	B Cell
Id3	0	1.18159	0.856	0.179	Endothelial
Fn1	0	1.17854	0.771	0.032	Endothelial
Rps13	0	1.17637	0.981	0.845	Immune
Rsph1	0	1.17427	0.723	0.004	Ependymal
Epas1	0	1.17186	0.847	0.175	Endothelial
Ly6e	0	1.17042	0.925	0.308	Endothelial
Rps5	0	1.16783	0.969	0.792	Immune
Rps19	0	1.1649	0.974	0.837	Immune
Ptprz1	0	1.16456	0.854	0.165	Astrocyte
Sparcl1	0	1.16417	0.992	0.629	Astrocyte
Il1b	0	1.1632	0.252	0.042	Immune
Apoe	3.83088e-55	1.16291	0.939	0.905	B Cell
Ms4a7	0	1.15995	0.69	0.004	BAM
Rpl37a	0	1.15903	0.997	0.922	Immune
Jpt1	0	1.15816	0.882	0.161	NSC
Rps20	0	1.15717	0.984	0.872	B Cell
Prnp	0	1.15582	0.946	0.804	Neuron
Pllp	0	1.15536	0.915	0.118	Oligodendrocyte
Ndrg2	0	1.1532	0.881	0.295	Astrocyte
Rasl11a	0	1.15036	0.649	0.029	VSMC
Ywhaq	0	1.14863	0.941	0.407	Oligodendrocyte
Matn4	0	1.14754	0.865	0.045	OPC
Rpl18a	0	1.14736	0.991	0.888	Immune
H3f3b	0	1.14657	0.998	0.877	NSC
Mafb	0	1.14553	0.733	0.056	Microglia
Myl9	0	1.14303	0.789	0.047	Pericyte
Ptprc	0	1.14203	0.864	0.126	Immune
Rnf7	0	1.13556	0.928	0.346	Oligodendrocyte
Rps27	0	1.13495	0.998	0.904	B Cell
Rbp1	0	1.13199	0.761	0.105	Ependymal
Des	0	1.13145	0.793	0.014	VSMC
Grn	0	1.12918	0.833	0.162	Microglia
Gpr17	0	1.12845	0.741	0.006	OPC
Spp1	6.89862e-280	1.12837	0.212	0.025	B Cell
Rps7	0	1.12822	0.976	0.826	Immune
Fxyd1	0	1.12558	0.85	0.203	Ependymal
Itga1	0	1.12493	0.786	0.104	Pericyte
H2-K1	0	1.12253	0.92	0.359	B Cell
Atp1b1	0	1.12247	0.751	0.327	Neuron
B2m	0	1.1219	0.915	0.364	Microglia
Art3	0	1.1219	0.698	0.012	Pericyte
Rpl23	0	1.12102	0.993	0.932	Immune
Serpine2	0	1.1206	0.94	0.345	OPC
Gjc3	0	1.11913	0.868	0.045	Oligodendrocyte
Mkrn1	0	1.11754	0.612	0.18	Blood cell
Rps11	0	1.11681	0.985	0.838	Immune
Qk	0	1.11645	0.988	0.704	Oligodendrocyte
Bpgm	0	1.11417	0.585	0.194	Blood cell
Junb	0	1.1095	0.58	0.246	Microglia
Nfib	0	1.1068	0.831	0.318	NSC
Dynlrb2	0	1.10449	0.628	0.004	Ependymal
Cd209f	0	1.1031	0.419	0.001	BAM
Cebpb	0	1.1025	0.566	0.189	BAM
Fcer1g	0	1.10185	0.914	0.297	BAM
Ntn4	0	1.10128	0.818	0.028	VSMC
Dclk1	0	1.09956	0.712	0.275	Astrocyte
Epn2	0	1.09799	0.902	0.232	OPC
Slc9a3r2	0	1.0979	0.771	0.076	Endothelial
Rps19	0	1.09788	0.98	0.837	B Cell
Trpm3	0	1.09787	0.508	0.078	Ependymal
Ablim1	0	1.09756	0.794	0.116	Endothelial
Dbi	0	1.09552	0.972	0.707	OPC
Colec12	0	1.0944	0.573	0.033	MSC
Clec2d	0	1.09429	0.766	0.073	Endothelial
H2-Q7	0	1.09419	0.666	0.06	Immune
Cacng4	0	1.09227	0.805	0.024	OPC
Rpl32	0	1.09053	0.987	0.877	B Cell
Fau	0	1.08932	0.999	0.937	Immune
Rpl39	0	1.08909	0.99	0.884	B Cell
Rps28	0	1.08491	0.965	0.736	Immune
Rpl17	0	1.08271	0.98	0.811	Immune
Rps20	0	1.0827	0.974	0.871	Immune
Olig2	0	1.08105	0.854	0.094	OPC
Rgs4	0	1.08033	0.843	0.159	VSMC
Ifitm1	0	1.08032	0.636	0.015	Pericyte
Rpl23	0	1.07746	0.998	0.933	B Cell
2021-09-07	0	1.07623	0.975	0.62	Oligodendrocyte
Cxcl14	0	1.07612	0.808	0.133	Astrocyte
Rplp0	0	1.07564	0.965	0.727	Immune
Rps11	0	1.07435	0.987	0.839	B Cell
B2m	6.68766e-280	1.0735	0.933	0.469	B Cell
Ighm	0	1.07259	0.493	0.117	B Cell
Clic6	0	1.07189	0.525	0.004	Ependymal
Trbc2	0	1.07084	0.489	0.024	Immune
Cox4i2	0	1.06902	0.703	0.025	Pericyte
Rps18	0	1.06555	0.975	0.819	B Cell
Cd79a	0	1.06419	0.272	0.002	B Cell
Rpsa	0	1.06227	0.983	0.833	B Cell
Rps5	0	1.06182	0.968	0.793	B Cell
Kctd12	0	1.06166	0.743	0.127	Microglia
Srgn	0	1.06014	0.836	0.221	Immune
S100a1	0	1.05921	0.899	0.34	OPC
Rpl18a	0	1.05749	0.994	0.888	B Cell
Cd3g	0	1.05709	0.474	0.001	Immune
Fcgr3	0	1.0558	0.786	0.052	Microglia
Vtn	0	1.05577	0.659	0.113	MSC
Ckb	0	1.05528	0.999	0.895	Astrocyte
Msmo1	0	1.05505	0.723	0.193	Astrocyte
Meig1	0	1.05494	0.425	0.005	Ependymal
App	0	1.0543	0.993	0.596	Oligodendrocyte
Ppp3ca	0	1.05405	0.81	0.521	Neuron
Col9a3	0	1.05394	0.52	0.05	Ependymal
Dbndd2	0	1.05323	0.544	0.141	Oligodendrocyte
Igf1r	0	1.05264	0.776	0.163	Endothelial
P2ry14	0	1.05181	0.713	0.02	Pericyte
Nnat	0	1.05039	0.762	0.127	NSC
Luzp2	0	1.05021	0.765	0.152	Astrocyte
Mcam	0	1.04963	0.838	0.085	VSMC
Rpl36	0	1.04941	0.98	0.887	Immune
Rps16	0	1.04777	0.988	0.86	B Cell
Jcad	0	1.04739	0.725	0.059	Endothelial
Rpl19	0	1.04694	0.987	0.93	Immune
Rps15a	0	1.04668	0.983	0.866	B Cell
Timp3	0	1.04552	0.685	0.269	MSC
Pde3a	0	1.04524	0.797	0.013	VSMC
Bin1	0	1.04298	0.937	0.328	Oligodendrocyte
Rpl18	0	1.04172	0.981	0.813	Immune
Serinc3	0	1.04147	0.886	0.41	Microglia
Tyrobp	8.83532e-236	1.041	0.778	0.345	B Cell
Ctss	3.29166e-276	1.04083	0.865	0.334	B Cell
Ctsb	0	1.03995	0.887	0.458	Microglia
H2afv	0	1.03623	0.789	0.294	NSC
Rps10	0	1.03424	0.99	0.909	Immune
Atf3	0	1.03344	0.432	0.137	BAM
Notch3	0	1.03187	0.804	0.04	VSMC
Prdx2	0	1.03115	0.873	0.436	NSC
Rpl13	0	1.03071	0.992	0.957	Immune
Kif1b	0	1.02918	0.953	0.444	Oligodendrocyte
Pecam1	0	1.02904	0.763	0.033	Endothelial
S100a6	0	1.02759	0.428	0.159	Ependymal
Rplp1	0	1.02716	0.997	0.941	Microglia
Ndrg1	0	1.02671	0.873	0.142	Oligodendrocyte
Fau	0	1.02439	0.995	0.924	Microglia
Zfp36	0	1.02318	0.487	0.148	Microglia
Arl4a	0	1.02289	0.759	0.106	Endothelial
Tmem88b	0	1.02231	0.84	0.038	Oligodendrocyte
Dlx6os1	0	1.02147	0.62	0.024	NSC
Rplp0	0	1.02125	0.965	0.728	B Cell
Palld	0	1.02112	0.744	0.022	VSMC
Basp1	0	1.01996	0.899	0.468	NSC
Rtn4	0	1.01954	0.966	0.479	Oligodendrocyte
Itgb1	0	1.01685	0.923	0.303	VSMC
Rps23	0	1.01518	0.994	0.908	Immune
Ptma	0	1.01443	0.99	0.878	Oligodendrocyte
Rps5	0	1.01425	0.985	0.793	NSC
Kitl	0	1.01318	0.742	0.07	Endothelial
Scg3	0	1.01291	0.79	0.174	Astrocyte
Rps29	0	1.01095	0.999	0.976	Microglia
Rorb	0	1.00994	0.701	0.097	Astrocyte
Lpcat2	0	1.00978	0.756	0.054	Microglia
Olig1	0	1.00878	0.888	0.111	Oligodendrocyte
Atp5g1	0	1.00876	0.755	0.491	Ependymal
Marcks	0	1.00854	0.952	0.433	OPC
Pdgfra	0	1.00823	0.519	0.027	MSC
Taldo1	0	1.00738	0.904	0.292	Oligodendrocyte
Cd9	0	1.00729	0.894	0.37	Microglia
Rnf13	0	1.00618	0.932	0.286	Oligodendrocyte
Fjx1	0	1.00596	0.677	0.093	Astrocyte
Rps9	0	1.00566	0.993	0.84	Immune
1110017D15Rik	0	1.00555	0.593	0.004	Ependymal
Ttyh1	0	1.00508	0.817	0.233	Astrocyte
Rpl12	0	1.00439	0.945	0.647	B Cell
Vsir	0	1.00376	0.759	0.073	Microglia
Hnrnpa1	0	1.00363	0.85	0.29	NSC
Pcp4	0	1.00295	0.486	0.211	Neuron
Nkx6-2	0	1.00287	0.809	0.031	Oligodendrocyte
Ptma	0	1.00241	0.996	0.893	NSC
Rpl27a	0	1.00147	0.995	0.925	Immune
Tpt1	0	1.00113	0.996	0.963	Immune
Sgms1	0	1.00106	0.746	0.082	Endothelial
Rps9	0	1.00012	0.986	0.841	B Cell
Lbp	0	0.999934	0.789	0.003	Ependymal
Cmtm5	0	0.999847	0.895	0.174	Oligodendrocyte
Rps14	0	0.999827	0.99	0.891	Immune
Sez6l2	0	0.999224	0.845	0.126	Oligodendrocyte
Gm3764	0	0.99806	0.627	0.1	Astrocyte
Ltbp4	0	0.997929	0.727	0.054	Endothelial
Rpl34	0	0.995086	0.985	0.878	Immune
Rpl10a	0	0.993218	0.944	0.587	B Cell
Rpl37a	0	0.992564	0.997	0.923	B Cell
Scrg1	0	0.990623	0.861	0.135	OPC
Txnip	0	0.988883	0.678	0.231	BAM
S100a10	0	0.988551	0.657	0.112	Immune
Atp1a2	5.57155e-271	0.988526	0.824	0.499	MSC
Fos	4.59584e-241	0.987825	0.528	0.242	BAM
Rps13	0	0.987642	0.975	0.846	B Cell
Cck	0	0.985025	0.491	0.173	Neuron
Ndrg4	0	0.984973	0.715	0.226	Neuron
Josd2	0	0.98479	0.859	0.111	Oligodendrocyte
Srgn	0	0.984658	0.768	0.224	B Cell
C1qa	7.16607e-104	0.984232	0.681	0.415	B Cell
Rpl30	0	0.98061	0.992	0.922	Immune
Btg1	0	0.980118	0.834	0.271	Immune
H3f3b	1.42542e-168	0.978815	0.952	0.877	BAM
Mt3	0	0.978213	0.974	0.684	Ependymal
S100a6	0	0.977734	0.539	0.16	MSC
Rplp0	0	0.976966	0.977	0.727	NSC
S100a4	0	0.976746	0.367	0.021	Immune
Eng	0	0.975451	0.748	0.074	Endothelial
Rps4x	0	0.974441	0.972	0.832	B Cell
Ltb	0	0.973376	0.584	0.012	Immune
Pdlim2	0	0.971737	0.77	0.069	Oligodendrocyte
Efnb3	0	0.971199	0.835	0.051	Oligodendrocyte
Lmod1	0	0.967063	0.752	0.003	VSMC
Rps3	0	0.966515	0.984	0.832	Immune
Fxyd1	0	0.966384	0.884	0.2	VSMC
Gas6	0	0.965468	0.855	0.158	Ependymal
Btg2	0	0.965037	0.587	0.266	VSMC
Hcst	0	0.964833	0.605	0.036	Immune
Rps4x	0	0.964798	0.975	0.831	Immune
Rpl13	0	0.964533	0.999	0.957	B Cell
Cspg4	0	0.964445	0.786	0.044	OPC
Fcer1g	2.01428e-242	0.963689	0.742	0.3	B Cell
Rpl19	0	0.963499	0.993	0.93	B Cell
Cybb	0	0.962134	0.606	0.016	BAM
Slc12a2	0	0.96153	0.865	0.162	Oligodendrocyte
Ebf1	0	0.959232	0.853	0.112	VSMC
Lum	0	0.958679	0.438	0.001	MSC
Jun	6.23357e-156	0.958291	0.579	0.371	BAM
Col1a1	0	0.957762	0.509	0.009	MSC
S100a16	0	0.957465	0.877	0.321	OPC
Esam	0	0.955998	0.757	0.053	Endothelial
Calm2	0	0.954304	0.962	0.799	Neuron
Rrad	0	0.954202	0.454	0.031	VSMC
Atf3	0	0.953685	0.339	0.091	Microglia
Rbpms	0	0.952676	0.835	0.091	VSMC
Klf4	0	0.952553	0.605	0.054	Endothelial
Rps7	1.71999e-303	0.952324	0.975	0.827	B Cell
Gucy1b1	0	0.95157	0.728	0.125	Pericyte
Unc93b1	0	0.950373	0.759	0.067	Microglia
Rps3a1	0	0.950314	0.983	0.867	B Cell
Tspan7	0	0.950243	0.892	0.435	Astrocyte
Notch3	0	0.949491	0.67	0.026	Pericyte
Rack1	0	0.948003	0.919	0.525	Immune
Olfm1	0	0.946752	0.629	0.21	Neuron
Vim	0	0.94649	0.736	0.093	Endothelial
Ier3	0	0.94645	0.426	0.133	BAM
Tmsb4x	1.128e-278	0.945443	1	0.977	B Cell
Rps3a1	0	0.945264	0.978	0.866	Immune
Podxl	0	0.944994	0.691	0.023	Endothelial
Cd14	2.82127e-241	0.944614	0.448	0.117	B Cell
Ybx1	0	0.944567	0.889	0.449	NSC
4933434E20Rik	0	0.943867	0.432	0.14	Ependymal
Gng11	0	0.94293	0.833	0.308	Pericyte
Map3k20	0	0.942262	0.777	0.049	VSMC
Hes1	0	0.941715	0.512	0.155	Ependymal
Slc17a7	0	0.941642	0.548	0.15	Neuron
C1qb	1.14325e-108	0.940784	0.698	0.429	B Cell
Rplp2	0	0.940329	0.972	0.822	Immune
Emcn	0	0.940043	0.709	0.032	Endothelial
Junb	0	0.938936	0.565	0.307	VSMC
Rpl13	0	0.938503	0.995	0.956	OPC
Cab39l	0	0.938355	0.606	0.075	Ependymal
Rpl38	0	0.937518	0.984	0.912	Immune
Rpl9	0	0.937071	0.988	0.903	Immune
Rpl27	0	0.935254	0.912	0.531	Immune
Rpl39	0	0.934505	0.981	0.861	Microglia
Mpeg1	0	0.934304	0.698	0.044	Microglia
Cd14	0	0.93322	0.466	0.115	BAM
Rps10	0	0.931352	0.996	0.909	B Cell
Itih5	0	0.930288	0.673	0.064	Endothelial
F5	0	0.930102	0.513	0.004	Ependymal
Gstm1	0	0.929515	0.794	0.246	Astrocyte
Abca2	0	0.927378	0.859	0.126	Oligodendrocyte
Nbl1	0	0.926835	0.687	0.044	Pericyte
Aspn	0	0.926397	0.747	0.02	VSMC
Ccnd1	0	0.926259	0.711	0.101	OPC
Btbd17	0	0.926031	0.651	0.054	Astrocyte
Rps26	0	0.925372	0.96	0.707	NSC
Desi1	0	0.924609	0.833	0.095	Oligodendrocyte
Atp1b3	0	0.924531	0.868	0.234	Oligodendrocyte
Rgcc	0	0.923838	0.846	0.237	OPC
Rpl35a	0	0.923659	0.992	0.914	B Cell
Cd83	0	0.923033	0.587	0.124	B Cell
Sgk1	0	0.921521	0.766	0.234	Oligodendrocyte
Csrp2	0	0.921088	0.719	0.086	VSMC
Slc6a20a	0	0.921021	0.648	0.016	Pericyte
Actn1	0	0.920664	0.774	0.095	VSMC
Tinagl1	0	0.918701	0.721	0.071	VSMC
Ly6d	0	0.918011	0.26	0.002	B Cell
Cd300c2	0	0.917269	0.739	0.049	Microglia
Rpl34	0	0.9161	0.983	0.879	B Cell
Ms4a6c	0	0.915781	0.611	0.035	BAM
Ccl3	6.19425e-153	0.915745	0.39	0.117	B Cell
Rpl22	0	0.915608	0.94	0.634	Immune
Rps9	0	0.915507	0.975	0.809	Microglia
Itm2b	0	0.914702	0.999	0.94	Microglia
Glul	0	0.914668	0.984	0.708	Astrocyte
Ltc4s	0	0.914348	0.694	0.058	Microglia
Stmn3	0	0.913707	0.625	0.186	Neuron
Pcp4l1	0	0.913379	0.741	0.105	Endothelial
Mia	0	0.912626	0.573	0.005	Ependymal
Syp	0	0.911426	0.584	0.126	Neuron
Opcml	0	0.910164	0.843	0.135	OPC
Vim	0	0.91011	0.427	0.167	Ependymal
Gm1673	0	0.909208	0.798	0.192	NSC
Itgb5	0	0.908233	0.762	0.119	Microglia
Cd52	0	0.90797	0.601	0.065	Microglia
Bgn	0	0.907533	0.573	0.037	MSC
Bcan	0	0.907334	0.947	0.266	OPC
Rpl27a	0	0.90733	0.994	0.925	B Cell
Ahnak	0	0.907061	0.678	0.059	Endothelial
Sema3c	0	0.905694	0.653	0.026	Endothelial
Rpl18	0	0.905443	0.975	0.814	B Cell
Rps12	0	0.905162	0.974	0.78	Immune
Ednrb	0	0.905059	0.776	0.136	OPC
Atox1	0	0.905024	0.857	0.36	Endothelial
Rpl8	0	0.904446	0.977	0.865	Immune
Cp	0	0.904316	0.557	0.084	MSC
Wfdc2	0	0.903286	0.487	0.002	Ependymal
Fxyd5	0	0.903212	0.694	0.057	Endothelial
Ttc3	0	0.903076	0.769	0.363	Neuron
Neu4	0	0.903032	0.699	0.004	OPC
Hpgds	0	0.902743	0.701	0.04	Microglia
Sorbs2	0	0.902509	0.783	0.211	VSMC
H2-D1	0	0.902267	0.879	0.3	Endothelial
Rpl30	0	0.901857	0.99	0.922	B Cell
Pcsk1n	0	0.901619	0.933	0.451	OPC
Cdh5	0	0.901617	0.697	0.018	Endothelial
Rps29	0	0.901497	0.999	0.981	B Cell
Cebpb	7.86248e-176	0.901478	0.526	0.191	B Cell
Cd9	0	0.900803	0.944	0.463	OPC
Bcam	0	0.900501	0.81	0.084	VSMC
Atpif1	0	0.900356	0.916	0.465	NSC
Lst1	0	0.900235	0.669	0.115	BAM
Rps21	0	0.900147	0.994	0.941	Immune
Htr2c	0	0.899845	0.474	0.027	Ependymal
Rps12	7.08156e-303	0.899574	0.976	0.781	B Cell
Rac2	0	0.898387	0.717	0.063	Immune
Hexa	0	0.897855	0.753	0.145	Microglia
Cd68	0	0.897738	0.694	0.046	Microglia
Higd1b	0	0.896981	0.659	0.058	VSMC
Lbh	0	0.896885	0.772	0.102	VSMC
Aqp4	0	0.896512	0.657	0.07	Astrocyte
Rps12	0	0.895924	0.956	0.739	Microglia
Atp2b1	0	0.895917	0.678	0.352	Neuron
Vwa1	0	0.895858	0.682	0.047	Endothelial
Rarres2	0	0.895579	0.687	0.061	Pericyte
S100a11	0	0.894877	0.812	0.103	VSMC
Gstp1	0	0.893529	0.714	0.096	Oligodendrocyte
Ppp1r12a	0	0.893321	0.84	0.228	VSMC
Crip2	0	0.893014	0.8	0.205	Endothelial
Coro1a	0	0.892608	0.813	0.192	Immune
Sparcl1	0	0.892472	0.994	0.697	VSMC
Rpl11	0	0.892101	0.985	0.884	Immune
Map1b	0	0.892079	0.703	0.241	Neuron
Grin2b	0	0.891855	0.586	0.103	Neuron
Rpl17	4.13895e-252	0.890967	0.96	0.811	B Cell
B2m	0	0.890882	0.967	0.467	Immune
Rpl13a	0	0.887533	0.785	0.398	Immune
Arl6ip1	0	0.885425	0.807	0.527	Ependymal
Errfi1	0	0.884519	0.565	0.068	VSMC
Pmepa1	0	0.883686	0.712	0.159	Microglia
Dbi	0	0.883546	0.981	0.669	Oligodendrocyte
Car4	0	0.882981	0.65	0.116	Pericyte
Rbp1	0	0.882885	0.498	0.109	MSC
Tpt1	2.50531e-290	0.88281	0.997	0.963	B Cell
Sulf2	0	0.882708	0.79	0.077	OPC
Jun	0	0.882523	0.497	0.343	Microglia
H2-DMa	0	0.881771	0.723	0.108	B Cell
Hsp90aa1	0	0.881322	0.978	0.678	Oligodendrocyte
Rpl10a	0	0.880959	0.926	0.586	Immune
Tuba1a	0	0.87978	0.89	0.524	OPC
Fa2h	0	0.878944	0.765	0.022	Oligodendrocyte
Rps27a	0	0.878187	0.996	0.926	B Cell
Timp3	0	0.876549	0.864	0.262	VSMC
Ntrk2	0	0.87618	0.8	0.26	Astrocyte
Bst2	0	0.875847	0.699	0.204	BAM
Rpl36	0	0.874682	0.984	0.887	B Cell
Cpe	0	0.874422	0.933	0.551	Astrocyte
Rpsa	0	0.874404	0.989	0.833	NSC
Ptpn18	0	0.874235	0.834	0.184	Immune
Marcksl1	0	0.874128	0.727	0.104	NSC
Qpct	0	0.874117	0.769	0.048	OPC
Ifi27l2a	0	0.873585	0.51	0.093	BAM
Id3	0	0.872964	0.69	0.253	VSMC
Crim1	0	0.872901	0.75	0.105	VSMC
C030029H02Rik	0	0.872338	0.739	0.011	Oligodendrocyte
Pcolce	0	0.871067	0.549	0.021	MSC
Dcx	0	0.870926	0.625	0.046	NSC
Rpl22	5.26806e-299	0.870509	0.932	0.635	B Cell
Rps2	2.10735e-295	0.868192	0.966	0.758	B Cell
Fam107a	0	0.865928	0.703	0.119	Astrocyte
Rtn1	0	0.86582	0.877	0.38	NSC
Atp2b2	0	0.865372	0.596	0.163	Neuron
Pfn2	1.11587e-295	0.864697	0.672	0.312	NSC
Rps3	0	0.864043	0.981	0.832	B Cell
Tspan3	0	0.862016	0.945	0.449	OPC
Tmsb4x	0	0.861245	0.999	0.977	BAM
Rps2	0	0.86038	0.951	0.758	Immune
Cd163	0	0.860356	0.468	0.002	BAM
Ctnnb1	0	0.859803	0.795	0.281	Endothelial
Tmsb4x	0	0.859481	1	0.977	Immune
Rpl37	0	0.859032	0.997	0.941	Immune
Slc39a10	0	0.858779	0.753	0.19	Endothelial
Acsl6	0	0.858615	0.706	0.127	Astrocyte
S100a11	0	0.857214	0.589	0.11	Immune
Nudt4	0	0.857098	0.852	0.213	VSMC
Utrn	0	0.854814	0.713	0.111	Endothelial
Slain1	0	0.854733	0.771	0.047	Oligodendrocyte
Rpl35a	0	0.854585	0.988	0.914	Immune
Cd34	0	0.854074	0.732	0.115	Endothelial
Cyba	0	0.853348	0.894	0.318	B Cell
Zfp36	0	0.853	0.54	0.211	BAM
Gng11	0	0.852118	0.835	0.248	Oligodendrocyte
Hist1h1b	0	0.851627	0.276	0.008	NSC
Tmem100	0	0.8515	0.776	0.127	OPC
Rplp1	0	0.851449	0.992	0.952	Immune
Xylt1	0	0.85101	0.75	0.066	OPC
Maf	0	0.850831	0.634	0.067	Microglia
Ftl1	8.94169e-181	0.850814	0.971	0.881	B Cell
Camk2n1	0	0.850775	0.816	0.589	Neuron
Rpl9	0	0.850408	0.993	0.903	B Cell
Nudt4	2.96426e-269	0.849741	0.449	0.22	Ependymal
Ebf1	0	0.848945	0.675	0.101	Pericyte
Kdr	0	0.848407	0.632	0.023	Endothelial
Rps27a	0	0.847895	0.996	0.926	Immune
Gm13889	0	0.84732	0.648	0.091	Pericyte
Pfn1	0	0.846672	0.924	0.521	Immune
Cntn2	0	0.845892	0.763	0.042	Oligodendrocyte
Elof1	0	0.845852	0.54	0.152	Ependymal
Gjc3	0	0.845534	0.823	0.145	OPC
Cd3d	0	0.845376	0.448	0.001	Immune
Hmgn1	0	0.843706	0.815	0.308	NSC
Rdh5	0	0.843488	0.525	0.031	Ependymal
Ppp1r12b	0	0.84284	0.752	0.062	VSMC
Rpl10	3.61136e-275	0.842743	0.95	0.682	B Cell
Rock1	0	0.842592	0.814	0.224	VSMC
Car4	0	0.841304	0.559	0.079	Endothelial
Cd24a	0	0.841169	0.383	0.028	Ependymal
Rps11	0	0.840541	0.97	0.808	Microglia
Ezr	0	0.840366	0.835	0.142	Ependymal
Zfp36l1	5.27177e-287	0.83885	0.652	0.339	BAM
Lair1	0	0.838648	0.674	0.043	Microglia
Ascc1	0	0.838426	0.453	0.052	Ependymal
Nkain4	0	0.838358	0.648	0.077	Astrocyte
Ecm2	0	0.838047	0.611	0.026	Pericyte
Dusp1	2.83244e-210	0.836862	0.505	0.244	BAM
Rps4x	0	0.836832	0.967	0.8	Microglia
Ndufa1	0	0.835174	0.695	0.352	Ependymal
Rps29	0	0.833899	0.998	0.981	Immune
Rpl6	0	0.833651	0.978	0.813	B Cell
Malat1	0	0.832939	0.997	0.99	Astrocyte
Myo1b	0	0.832653	0.659	0.081	Pericyte
Snrpe	0	0.831919	0.832	0.32	NSC
Cdkn1a	0	0.831639	0.637	0.083	Endothelial
Tyrobp	0	0.83059	0.906	0.342	BAM
Ccl3	1.40219e-288	0.829998	0.379	0.116	BAM
Hspb2	0	0.829768	0.728	0.011	VSMC
Pitpnc1	0	0.829674	0.709	0.217	Pericyte
C1qc	0	0.829129	0.875	0.344	BAM
S100b	0	0.829106	0.836	0.256	OPC
Gria2	0	0.829029	0.739	0.33	Neuron
Sox9	0	0.828714	0.738	0.168	Ependymal
Klf6	0	0.827535	0.538	0.218	BAM
Islr	0	0.82733	0.511	0.013	MSC
Pde5a	0	0.827213	0.701	0.027	VSMC
Sirt2	0	0.826755	0.749	0.296	OPC
H2-K1	0	0.826635	0.82	0.299	Endothelial
Atp1a3	0	0.826005	0.608	0.143	Neuron
C1qa	0	0.825597	0.916	0.411	BAM
Nfkbiz	0	0.825062	0.392	0.084	BAM
Utrn	0	0.824952	0.818	0.173	VSMC
Shisa5	0	0.824337	0.686	0.148	Immune
Rps23	2.78668e-272	0.824071	0.988	0.908	B Cell
Tnfaip6	0	0.8228	0.738	0.027	Oligodendrocyte
Gsn	0	0.822624	0.708	0.079	Oligodendrocyte
Ppp1r16b	0	0.822101	0.773	0.101	Oligodendrocyte
Dnm1	0	0.821812	0.677	0.217	Neuron
Lgals1	0	0.821196	0.728	0.072	VSMC
Rpl37	0	0.821049	0.998	0.941	B Cell
Rplp2	0	0.819302	0.969	0.822	B Cell
Sox10	0	0.818972	0.791	0.125	OPC
Myl6	0	0.818883	0.959	0.698	Endothelial
Ccl12	2.29967e-118	0.818801	0.285	0.08	B Cell
Rps26	0	0.817933	0.949	0.707	Immune
Tns1	0	0.81771	0.797	0.133	VSMC
Col4a1	0	0.817462	0.654	0.114	Pericyte
Psmb8	0	0.8161	0.773	0.184	Immune
Slc6a20a	0	0.813323	0.469	0.039	MSC
Sh3bgrl3	0	0.812792	0.919	0.484	Immune
Arhgdib	0	0.812615	0.769	0.146	Immune
Rps29	0	0.812537	0.997	0.981	BAM
Anln	0	0.81237	0.615	0.022	Oligodendrocyte
Hist1h1e	0	0.811853	0.559	0.141	NSC
Bcl2a1b	2.05187e-300	0.810378	0.522	0.129	B Cell
Cspg4	0	0.810278	0.606	0.036	Pericyte
Rpl21	1.67135e-286	0.809731	0.988	0.911	B Cell
Apold1	0	0.809413	0.474	0.039	Endothelial
Top2a	0	0.808474	0.241	0.004	NSC
Man2b1	0	0.80826	0.693	0.099	Microglia
Tubb2b	0	0.808174	0.714	0.154	Astrocyte
G0s2	0	0.807931	0.733	0.099	OPC
Cd53	0	0.807849	0.691	0.044	Microglia
Npc2	0	0.807628	0.798	0.338	Microglia
Rpl26	0	0.806451	0.984	0.899	Immune
Nrxn1	0	0.805779	0.808	0.319	Astrocyte
Snca	0	0.805694	0.641	0.212	Blood cell
Gm26735	0	0.80566	0.579	0.018	NSC
Selenoh	0	0.80462	0.611	0.13	NSC
Cdo1	0	0.80428	0.666	0.031	OPC
Rpl35	0	0.803927	0.931	0.657	Immune
Laptm4a	0	0.803455	0.808	0.554	MSC
Pth1r	0	0.803104	0.58	0.02	Pericyte
Tspan13	0	0.80275	0.744	0.186	Endothelial
Slc6a1	0	0.801399	0.693	0.16	Astrocyte
Slc6a11	0	0.801039	0.624	0.071	Astrocyte
Fnbp1	0	0.800905	0.812	0.18	Oligodendrocyte
Pcdh15	0	0.800747	0.691	0.025	OPC
Cdc37l1	0	0.800142	0.833	0.223	Oligodendrocyte
Fxyd5	0	0.799974	0.732	0.128	Immune
Rps6	0	0.799763	0.93	0.627	Immune
Zfhx3	0	0.799186	0.637	0.088	Microglia
Rnase4	0	0.79902	0.665	0.07	Microglia
Rack1	7.24466e-262	0.798895	0.887	0.526	B Cell
Sod3	0	0.798545	0.567	0.038	Pericyte
Gpcpd1	0	0.798377	0.702	0.167	Endothelial
Ifngr1	0	0.798156	0.692	0.122	Microglia
Zic1	0	0.797587	0.539	0.049	MSC
Eva1b	0	0.797302	0.633	0.085	Pericyte
Enho	0	0.797143	0.695	0.144	Astrocyte
Rpl6	0	0.795542	0.961	0.812	Immune
Sirt2	0	0.795492	0.846	0.219	Oligodendrocyte
Laptm4a	0	0.794883	0.872	0.543	Pericyte
Ccdc141	0	0.794438	0.659	0.101	Endothelial
Slc7a10	0	0.794312	0.592	0.05	Astrocyte
Efemp1	0	0.793404	0.52	0.059	MSC
Rpl15	0	0.792974	0.981	0.837	NSC
Hspa5	0	0.792904	0.881	0.483	Ependymal
Tmem47	0	0.792531	0.676	0.135	Astrocyte
Rps14	5.2471e-260	0.79242	0.982	0.892	B Cell
Id4	0	0.792367	0.6	0.078	Astrocyte
Ftl1	0	0.792305	0.98	0.858	Microglia
Chgb	0	0.792295	0.475	0.075	Neuron
Scn2a	0	0.792279	0.543	0.084	Neuron
Pycard	0	0.791833	0.673	0.055	Microglia
Slc38a11	0	0.791467	0.697	0.024	VSMC
Phldb1	0	0.791459	0.755	0.072	Oligodendrocyte
Arpp21	0	0.791344	0.544	0.132	Neuron
Blvrb	0	0.791341	0.661	0.141	BAM
Acvrl1	0	0.791097	0.655	0.033	Endothelial
Ctsh	0	0.791052	0.737	0.144	Microglia
Rpl8	1.69947e-271	0.791013	0.977	0.865	B Cell
Btg1	0	0.790743	0.728	0.273	NSC
Mapt	0	0.790407	0.663	0.372	Neuron
Cybb	0	0.790339	0.497	0.019	B Cell
Gjc1	0	0.789665	0.589	0.047	Pericyte
2900097C17Rik	0	0.789561	0.685	0.318	Neuron
Rps24	0	0.789371	0.992	0.934	Microglia
Rps8	0	0.789188	0.987	0.93	Immune
Fos	0	0.788963	0.702	0.239	Ependymal
Hist1h2ae	0	0.788278	0.347	0.02	NSC
Rpl10	0	0.787587	0.91	0.628	Microglia
Palmd	0	0.78757	0.614	0.039	Endothelial
Emb	0	0.787243	0.521	0.028	Ependymal
Agpat4	0	0.78673	0.766	0.072	Oligodendrocyte
Arpc1a	0	0.786593	0.834	0.262	Oligodendrocyte
Junb	0	0.786128	0.716	0.308	Immune
Vcam1	0	0.785386	0.446	0.121	BAM
Ifi27	0	0.785037	0.711	0.307	Ependymal
Junb	2.0348e-148	0.785001	0.652	0.31	B Cell
Rpl11	1.7153e-300	0.784322	0.985	0.885	B Cell
Srgn	0	0.784307	0.744	0.155	Endothelial
Atf3	0	0.783234	0.382	0.136	VSMC
Rpl35a	0	0.783092	0.988	0.896	Microglia
Rps19	0	0.782682	0.984	0.837	NSC
Sdc3	0	0.782315	0.736	0.126	OPC
Crybb1	0	0.781984	0.567	0.041	Microglia
Epb41l3	0	0.78189	0.75	0.095	Oligodendrocyte
Ndufa4	0	0.781732	0.937	0.786	Ependymal
Slc19a1	0	0.781665	0.604	0.035	Pericyte
Lrp1	0	0.781582	0.847	0.315	OPC
Fgfr3	0	0.781475	0.609	0.062	Astrocyte
Trim59	0	0.781301	0.699	0.024	Oligodendrocyte
Id2	0	0.781193	0.696	0.206	Astrocyte
Zic1	0	0.780801	0.586	0.03	Pericyte
Acsbg1	0	0.780346	0.645	0.072	Astrocyte
Epb41l2	0	0.780215	0.7	0.191	Microglia
Slc22a17	0	0.779914	0.635	0.353	Ependymal
Actb	0	0.77891	1	0.972	VSMC
Itgam	0	0.777177	0.634	0.036	Microglia
Rpl35	1.43542e-232	0.775821	0.922	0.658	B Cell
mt-Nd4	0	0.775813	0.998	0.999	Ependymal
Rpl11	0	0.775558	0.99	0.884	NSC
Crip1	0	0.775433	0.729	0.174	Immune
Rps21	2.0367e-265	0.775342	0.994	0.941	B Cell
Eef1a1	0	0.775292	0.991	0.949	Immune
Myl12b	0	0.775286	0.808	0.354	Endothelial
Dusp2	0	0.77371	0.458	0.025	Immune
Rpl36a	0	0.773138	0.902	0.582	Immune
Rpl30	0	0.772641	0.987	0.907	Microglia
Fam183b	0	0.77256	0.379	0.002	Ependymal
Nsg2	0	0.771888	0.568	0.128	Neuron
C1qtnf4	0	0.771832	0.507	0.106	Neuron
Hist3h2ba	0	0.771739	0.58	0.115	NSC
Pdlim3	0	0.77173	0.674	0.002	VSMC
P2ry13	0	0.771254	0.591	0.026	Microglia
Map3k7cl	0	0.771124	0.67	0.003	VSMC
Hes5	0	0.769591	0.612	0.121	OPC
Bcl2a1b	0	0.768862	0.516	0.038	Microglia
Slc38a2	0	0.7679	0.79	0.217	Oligodendrocyte
Stk17b	0	0.767296	0.663	0.091	Immune
Clu	0	0.767068	0.957	0.488	Ependymal
Gucy1a1	0	0.766608	0.737	0.094	VSMC
Gja4	0	0.765747	0.674	0.025	VSMC
Lpp	0	0.765645	0.697	0.091	VSMC
Rgs1	0	0.765505	0.407	0.04	Immune
Nrxn3	0	0.765428	0.518	0.09	Neuron
Gng11	0	0.765361	0.909	0.32	VSMC
Gm17750	0	0.764702	0.509	0.042	NSC
Stxbp1	0	0.764512	0.588	0.168	Neuron
Gjb6	0	0.764162	0.584	0.048	Astrocyte
Fgfr2	0	0.763766	0.746	0.074	Oligodendrocyte
Pbx1	0	0.763488	0.686	0.26	NSC
Ptgs1	0	0.762704	0.623	0.042	Microglia
Rpl26	4.45354e-257	0.762468	0.981	0.9	B Cell
Chn1	0	0.76236	0.598	0.204	Neuron
Rpl18a	0	0.76219	0.983	0.866	Microglia
Kcnk1	0	0.76201	0.619	0.101	Astrocyte
H2afj	0	0.761098	0.838	0.288	Oligodendrocyte
Ndufa4l2	0	0.760938	0.589	0.052	VSMC
Col15a1	0	0.760277	0.358	0.015	MSC
Ppp1r14b	0	0.760092	0.772	0.255	OPC
Csrp2	0	0.759913	0.714	0.089	Ependymal
Actn4	0	0.759721	0.803	0.205	VSMC
Slc48a1	0	0.759261	0.827	0.186	Oligodendrocyte
Rpl32	0	0.758362	0.993	0.877	NSC
Sulf1	0	0.758216	0.465	0.017	Ependymal
Nxph1	0	0.758099	0.668	0.015	OPC
Fyn	0	0.757862	0.575	0.146	OPC
Rpl21	0	0.755653	0.984	0.911	Immune
Clic1	0	0.755441	0.769	0.193	Microglia
Eef1a1	1.04746e-268	0.755428	0.993	0.949	B Cell
Tmsb10	0	0.75511	0.676	0.362	Endothelial
Phldb2	0	0.755017	0.698	0.045	VSMC
Mmd2	0	0.754946	0.65	0.095	Astrocyte
Tmem151a	0	0.754868	0.779	0.116	Oligodendrocyte
Rpl35	0	0.754312	0.941	0.657	NSC
Foxq1	0	0.754047	0.563	0.014	Endothelial
Zfp36l2	0	0.75339	0.718	0.264	Immune
Rplp0	0	0.753354	0.928	0.681	Microglia
Rpl23	0	0.752992	0.988	0.919	Microglia
C1qc	1.45217e-103	0.75258	0.658	0.348	B Cell
Cnn3	0	0.752486	0.617	0.193	Ependymal
Tril	0	0.752433	0.597	0.084	Astrocyte
Rpl7	1.07788e-261	0.752365	0.963	0.767	B Cell
Rpl3	0	0.752316	0.957	0.814	Immune
Fabp5	0	0.752289	0.879	0.391	Oligodendrocyte
Ly6c2	0	0.751277	0.248	0.002	Immune
Ptpn18	0	0.751186	0.686	0.069	Microglia
H3f3b	4.74179e-115	0.750943	0.971	0.878	B Cell
Rpl32	0	0.750332	0.971	0.855	Microglia
2021-09-04	0	0.75033	0.851	0.279	Pericyte
Sncb	0	0.750183	0.545	0.131	Neuron
Sh3bgrl	0	0.750078	0.771	0.179	VSMC
Nsf	0	0.749685	0.614	0.207	Neuron
Ppp1r15a	0	0.749352	0.429	0.099	VSMC
Rpl10	0	0.749278	0.94	0.681	Immune
Chchd10	0	0.749242	0.795	0.304	Astrocyte
Etv1	0	0.748581	0.747	0.16	Oligodendrocyte
Dnajb2	0	0.748352	0.759	0.118	Oligodendrocyte
Cd209a	0	0.748076	0.342	0.002	BAM
Lyn	0	0.747166	0.636	0.062	Microglia
Odc1	0	0.747142	0.741	0.118	Ependymal
Rpl7	0	0.747093	0.964	0.766	Immune
Iglc2	0	0.746915	0.23	0.001	B Cell
Ramp1	0	0.746452	0.831	0.274	OPC
Ms4a6b	0	0.746274	0.557	0.063	Immune
Gas6	0	0.746165	0.646	0.162	BAM
Slc38a1	0	0.746065	0.549	0.12	Ependymal
Ly6h	0	0.745982	0.508	0.102	Neuron
Ppp3r1	0	0.743657	0.619	0.236	Neuron
Cavin3	0	0.74281	0.792	0.229	VSMC
Serpinf1	0	0.742734	0.484	0.03	MSC
Epas1	0	0.742562	0.836	0.247	VSMC
Tek	0	0.742508	0.602	0.016	Endothelial
Ifi207	0	0.742458	0.483	0.01	BAM
Cox8a	0	0.742436	0.987	0.931	Ependymal
Btg2	0	0.741932	0.528	0.209	Microglia
Lpar1	0	0.741297	0.682	0.026	Oligodendrocyte
Sumo2	0	0.741256	0.892	0.556	NSC
Atp2a2	0	0.74111	0.917	0.472	VSMC
Nudc	0	0.741017	0.703	0.288	Ependymal
Ctsc	0	0.740883	0.603	0.151	B Cell
Camk2a	0	0.740456	0.615	0.191	Neuron
Tmem176b	0	0.740069	0.839	0.281	OPC
Sox10	0	0.739919	0.718	0.046	Oligodendrocyte
Ank3	0	0.739895	0.816	0.215	Oligodendrocyte
Hmgb3	0	0.739354	0.585	0.056	NSC
Rpl12	0	0.739321	0.877	0.593	Microglia
Ldhb	0	0.738572	0.833	0.48	Astrocyte
2021-09-07	0	0.738565	0.931	0.658	Pericyte
Lamb2	0	0.738211	0.725	0.099	VSMC
Plac8	0	0.737592	0.231	0.005	Immune
Ube2s	0	0.737303	0.64	0.262	NSC
Cfap126	0	0.737061	0.553	0.006	Ependymal
Dlx2	0	0.736443	0.515	0.011	NSC
Npc2	1.36717e-147	0.736247	0.732	0.426	B Cell
Cbr2	0	0.735704	0.515	0.002	BAM
Grn	0	0.735649	0.759	0.289	BAM
1700012B09Rik	0	0.735534	0.384	0.001	Ependymal
Cyyr1	0	0.734863	0.593	0.014	Endothelial
Nrxn2	0	0.733921	0.794	0.235	OPC
Appl2	0	0.733455	0.583	0.118	Astrocyte
Ifitm3	1.49237e-128	0.733302	0.575	0.244	B Cell
Il1b	2.91929e-277	0.733183	0.208	0.042	BAM
Msx1	0	0.733165	0.539	0.02	Ependymal
Tmeff2	0	0.732706	0.707	0.056	Oligodendrocyte
Rpl7	0	0.732574	0.957	0.766	NSC
Sh3bgrl3	1.62458e-268	0.731596	0.895	0.486	B Cell
Slc16a1	0	0.729904	0.489	0.091	Endothelial
Nrxn1	0	0.729651	0.922	0.407	OPC
Edn3	0	0.729249	0.4	0.022	MSC
Ccl4	2.87915e-156	0.728802	0.419	0.174	Immune
Lef1	0	0.728704	0.589	0.026	Endothelial
Plek	0	0.728442	0.536	0.135	BAM
Riiad1	0	0.728433	0.401	0.013	Ependymal
Rps23	0	0.728391	0.982	0.891	Microglia
Rps26	4.10408e-232	0.728328	0.934	0.708	B Cell
Serf1	0	0.728266	0.619	0.075	NSC
Celf4	0	0.728134	0.588	0.134	Neuron
Elavl3	0	0.728066	0.758	0.163	Oligodendrocyte
Cebpb	1.3387e-169	0.728021	0.44	0.191	Immune
Cyth4	0	0.727775	0.62	0.038	Microglia
Cfh	0	0.72767	0.686	0.096	Microglia
Ptpn18	0	0.726833	0.709	0.184	BAM
Ctsd	1.71309e-10	0.726782	0.636	0.62	B Cell
Klf2	0	0.726469	0.523	0.21	VSMC
Emp3	0	0.726401	0.537	0.056	MSC
Xcl1	0	0.726306	0.273	0	Immune
Fos	3.13724e-100	0.726186	0.52	0.243	B Cell
Timp2	0	0.726143	0.76	0.291	Microglia
Rplp1	9.73092e-238	0.725574	0.997	0.952	B Cell
Hpgd	0	0.725541	0.603	0.038	Microglia
Brinp3	0	0.724898	0.714	0.076	OPC
Sox9	0	0.724758	0.583	0.072	Astrocyte
Uba2	0	0.724753	0.762	0.156	VSMC
Prelp	0	0.724446	0.496	0.077	MSC
Rpl36a	3.97806e-226	0.72438	0.887	0.583	B Cell
Dusp1	0	0.723222	0.713	0.24	Ependymal
Dlx1	0	0.72319	0.527	0.017	NSC
Pllp	0	0.722421	0.852	0.215	OPC
Vsnl1	0	0.722416	0.518	0.141	Neuron
Rpl28	2.16222e-277	0.722363	0.988	0.892	B Cell
Clec10a	0	0.722137	0.443	0.003	BAM
Lgi3	0	0.72209	0.704	0.051	Oligodendrocyte
Kcnip3	0	0.721961	0.681	0.089	OPC
Gpx4	0	0.721957	0.946	0.679	Ependymal
Nfkbia	0	0.72167	0.46	0.288	Microglia
Trbc1	0	0.721486	0.309	0.001	Immune
Pebp1	0	0.72138	0.925	0.527	Ependymal
Igfbp5	5.34132e-111	0.721141	0.237	0.084	MSC
Ptn	0	0.72114	0.964	0.731	OPC
Cd83	0	0.721126	0.385	0.063	Microglia
Rps9	0	0.720348	0.987	0.84	NSC
Foxj1	0	0.720092	0.495	0.015	Ependymal
H2-DMb1	0	0.719448	0.499	0.06	B Cell
Folr2	0	0.719436	0.441	0.002	BAM
Bex2	0	0.719295	0.54	0.144	Neuron
Zfhx3	0	0.718276	0.778	0.186	VSMC
Rps8	1.28613e-264	0.718208	0.989	0.93	B Cell
Fcgr2b	0	0.718196	0.586	0.103	BAM
Rpl18a	0	0.717846	0.989	0.888	NSC
Clstn1	0	0.717615	0.602	0.301	Neuron
Slc4a2	0	0.716553	0.528	0.078	Ependymal
Rlbp1	0	0.716078	0.623	0.036	OPC
Dtna	0	0.715181	0.595	0.142	Astrocyte
Hes1	0	0.71488	0.525	0.153	VSMC
Lamp1	0	0.714326	0.96	0.559	Oligodendrocyte
Lgals1	0	0.714276	0.457	0.079	Immune
Bphl	0	0.713224	0.621	0.085	Ependymal
Eef1b2	0	0.713154	0.906	0.557	Immune
Nostrin	0	0.713095	0.57	0.019	Endothelial
Prelp	0	0.712891	0.731	0.073	Ependymal
Celf2	0	0.712709	0.663	0.334	Neuron
Lsp1	0	0.712352	0.575	0.037	Immune
Neat1	0	0.712081	0.742	0.26	Oligodendrocyte
Foxn3	0	0.712071	0.781	0.207	Oligodendrocyte
Tm4sf1	0	0.711386	0.698	0.132	Pericyte
Hapln2	0	0.710947	0.635	0.019	Oligodendrocyte
Cped1	0	0.710686	0.474	0.024	MSC
Rpl27a	0	0.710415	0.99	0.91	Microglia
Colec12	0	0.710313	0.554	0.016	Pericyte
Kank3	0	0.709753	0.608	0.032	Endothelial
Ogn	0	0.709548	0.388	0.017	MSC
Ms4a6b	0	0.709292	0.586	0.062	BAM
Wfdc1	0	0.709162	0.593	0.018	Endothelial
mt-Co1	0	0.709125	1	1	Ependymal
Pcdh9	0	0.709079	0.792	0.204	Oligodendrocyte
Rpl3	3.63832e-253	0.708302	0.97	0.814	B Cell
Cemip	0	0.708301	0.332	0.007	MSC
Mob2	0	0.707586	0.687	0.077	VSMC
Flrt2	0	0.707494	0.435	0.077	MSC
Ifitm2	0	0.707145	0.601	0.156	MSC
Csrp1	0	0.707129	0.805	0.376	VSMC
Rps7	0	0.706644	0.981	0.826	NSC
Sox18	0	0.706072	0.538	0.013	Endothelial
Rps4x	0	0.705705	0.991	0.831	NSC
Irf8	0	0.704547	0.596	0.032	Microglia
Eef1b2	1.57705e-230	0.704485	0.892	0.559	B Cell
Tst	0	0.70428	0.594	0.082	Astrocyte
Eef1a2	0	0.703144	0.603	0.179	Neuron
Lcp1	0	0.702969	0.679	0.131	Immune
Coro1a	0	0.702883	0.66	0.195	B Cell
Ly6e	4.72635e-203	0.702626	0.811	0.381	B Cell
Stk39	0	0.702474	0.537	0.098	Ependymal
Nr2f2	0	0.702425	0.528	0.071	MSC
Ly86	2.07969e-248	0.701882	0.733	0.242	B Cell
Btg1	1.94831e-211	0.701853	0.673	0.274	B Cell
Lyve1	0	0.701531	0.35	0.001	BAM
Ctsa	0	0.701129	0.686	0.19	Microglia
Snhg18	0	0.700808	0.669	0.03	VSMC
Dpysl3	0	0.700785	0.558	0.038	NSC
Prom1	0	0.700631	0.567	0.023	Endothelial
Pld4	0	0.700592	0.607	0.035	Microglia
Col12a1	0	0.700225	0.407	0.008	MSC
Ncald	0	0.70021	0.814	0.239	OPC
Cst7	6.25277e-269	0.700123	0.293	0.048	B Cell
Cfap54	0	0.700114	0.407	0.006	Ependymal
Plxdc2	0	0.699647	0.681	0.166	Microglia
Rpl41	0	0.699089	0.992	0.931	Immune
Frrs1l	0	0.698768	0.508	0.091	Neuron
Ptprg	0	0.69835	0.616	0.088	Endothelial
Tppp3	0	0.697798	0.388	0.123	Ependymal
Ace	0	0.697211	0.465	0.01	Ependymal
Calm1	0	0.697208	0.988	0.926	Neuron
Nr4a1	0	0.696688	0.466	0.167	VSMC
Cavin2	0	0.696674	0.552	0.029	Endothelial
Ube2c	0	0.696349	0.213	0.008	NSC
C1qb	0	0.696083	0.903	0.426	BAM
Reep5	0	0.695476	0.915	0.442	Oligodendrocyte
Lgals1	0	0.695354	0.481	0.079	MSC
Anxa5	3.10083e-215	0.69531	0.446	0.239	Ependymal
Abracl	0	0.695269	0.599	0.142	NSC
Rps20	0	0.694747	0.974	0.848	Microglia
Mrvi1	0	0.694496	0.64	0.008	VSMC
Stmn3	0	0.694027	0.793	0.266	NSC
Lamc1	0	0.694015	0.556	0.06	Pericyte
Cd79b	0	0.693107	0.291	0.017	B Cell
Vegfa	0	0.692862	0.527	0.078	Astrocyte
Sox4	0	0.692787	0.674	0.116	OPC
Atf3	2.67578e-135	0.692651	0.413	0.138	B Cell
Zwint	0	0.692282	0.577	0.212	Neuron
Rps18	0	0.692269	0.977	0.819	NSC
Apbb1ip	0	0.692188	0.595	0.042	Microglia
Rps28	0	0.69201	0.904	0.698	Microglia
Cers2	0	0.691998	0.761	0.148	Oligodendrocyte
Rpl10a	0	0.691717	0.918	0.586	NSC
Hes5	0	0.691643	0.43	0.055	Astrocyte
Nfkbiz	2.28173e-207	0.691014	0.361	0.085	B Cell
Cd68	0	0.690989	0.657	0.168	BAM
Vmp1	0	0.690688	0.801	0.213	Oligodendrocyte
Fosb	0	0.689907	0.375	0.103	VSMC
Ccnd2	0	0.689611	0.718	0.127	VSMC
Plxdc2	0	0.68952	0.699	0.248	Pericyte
Dlc1	0	0.689369	0.594	0.116	Pericyte
Lyz2	0	0.689167	0.572	0.07	Microglia
Camk2b	0	0.688882	0.555	0.119	Neuron
Ywhag	0	0.688853	0.619	0.255	Neuron
Gm13861	0	0.688817	0.606	0.018	VSMC
Rasgrp2	0	0.68881	0.726	0.093	VSMC
Thy1	0	0.688086	0.517	0.116	Neuron
Rps13	0	0.6879	0.985	0.845	NSC
Slc44a1	0	0.687878	0.721	0.094	Oligodendrocyte
Rpl29	0	0.687465	0.923	0.579	Immune
Kcne2	0	0.686963	0.46	0.001	Ependymal
Pgm2l1	0	0.68687	0.512	0.128	Neuron
Cyfip2	0	0.68683	0.551	0.134	Neuron
Car12	0	0.686576	0.452	0.009	Ependymal
2021-09-11	0	0.686145	0.624	0.163	Pericyte
Rpl15	5.21927e-242	0.685777	0.966	0.837	B Cell
Lgals1	0	0.685579	0.523	0.078	BAM
Rpl41	0	0.685309	0.989	0.931	Ependymal
Serping1	0	0.684785	0.481	0.014	MSC
Slc22a6	0	0.684784	0.405	0.001	MSC
Mlf1	0	0.683801	0.556	0.005	Ependymal
Gnao1	0	0.683415	0.751	0.385	Astrocyte
Emp3	0	0.683365	0.591	0.056	Immune
Rpl28	0	0.68332	0.98	0.891	Immune
Ptprcap	0	0.683199	0.497	0.002	Immune
Ctsz	6.99455e-140	0.682707	0.754	0.388	B Cell
Ccp110	0	0.68205	0.664	0.06	Oligodendrocyte
Uqcr11	0	0.681906	0.902	0.64	Ependymal
Jund	2.14971e-78	0.681868	0.69	0.619	BAM
Fry	0	0.681685	0.738	0.236	VSMC
Atp1a1	0	0.681556	0.577	0.35	Neuron
Ptp4a3	0	0.681272	0.671	0.142	VSMC
Itga1	0	0.681229	0.708	0.123	VSMC
Lsamp	0	0.680921	0.658	0.181	Astrocyte
Cox6c	0	0.680629	0.97	0.873	Ependymal
Prdx5	0	0.680281	0.767	0.399	Ependymal
Rpl15	0	0.679876	0.957	0.837	Immune
Rrbp1	0	0.679715	0.718	0.281	Microglia
Adamts1	0	0.679642	0.434	0.104	VSMC
Pcsk2	0	0.679353	0.478	0.088	Neuron
Gnai1	0	0.679314	0.707	0.114	Oligodendrocyte
Rpl10a	0	0.679276	0.844	0.527	Microglia
Ifitm2	0	0.679153	0.6	0.156	BAM
Gpx1	0	0.678734	0.426	0.267	Blood cell
Gimap3	0	0.678572	0.482	0.002	Immune
Nrip2	0	0.678509	0.593	0.01	VSMC
Entpd1	0	0.67838	0.606	0.076	Microglia
Uchl1	0	0.678357	0.578	0.191	Neuron
Myl12a	0	0.678125	0.677	0.183	Endothelial
Rras	0	0.677844	0.731	0.139	VSMC
H3f3b	0	0.677837	0.95	0.86	Microglia
Sp9	0	0.677525	0.501	0.013	NSC
Kctd12	0	0.676864	0.608	0.243	BAM
Fabp5	0	0.676085	0.798	0.372	Astrocyte
Cd24a	0	0.675958	0.545	0.029	NSC
Dusp1	0	0.67595	0.593	0.198	Endothelial
Slc7a1	0	0.675256	0.504	0.041	Endothelial
Aatk	0	0.67446	0.742	0.14	Oligodendrocyte
Tmem176a	0	0.67436	0.758	0.234	OPC
Hnrnpab	0	0.674039	0.689	0.248	NSC
mt-Nd5	0	0.673703	0.98	0.919	Ependymal
Rpl28	0	0.672468	0.99	0.891	NSC
Ctsh	3.44387e-259	0.672166	0.719	0.258	B Cell
Cited2	2.18706e-189	0.671957	0.324	0.118	BAM
Clta	0	0.671484	0.844	0.489	Microglia
Plekhh1	0	0.670748	0.637	0.018	Oligodendrocyte
Hmgb1	2.01424e-159	0.670704	0.803	0.596	NSC
Slc7a5	0	0.670381	0.525	0.046	Endothelial
Slc38a11	0	0.669893	0.527	0.014	Pericyte
Arf3	0	0.669571	0.569	0.204	Neuron
H1fx	0	0.669427	0.494	0.063	NSC
Slc27a1	0	0.669397	0.58	0.086	Astrocyte
Pde8b	0	0.668633	0.579	0.11	Pericyte
Atp2a3	0	0.668517	0.524	0.021	Pericyte
Gucy1b1	0	0.668371	0.72	0.141	VSMC
Hmgb2	0	0.66835	0.621	0.158	Immune
Rhob	0	0.668303	0.763	0.474	Microglia
Pbx3	0	0.667961	0.415	0.056	NSC
Abhd2	0	0.667955	0.617	0.101	Endothelial
Rps10	0	0.667925	0.982	0.892	Microglia
Uba52	0	0.66787	0.732	0.33	Immune
Nr2f2	0	0.667809	0.661	0.065	VSMC
Ak7	0	0.667743	0.379	0.001	Ependymal
Bst2	3.97846e-212	0.667729	0.596	0.207	B Cell
Rps27a	0	0.667263	0.996	0.926	NSC
Ifi203	0	0.667089	0.517	0.03	Immune
Itgb1	0	0.667078	0.704	0.296	Pericyte
Aldh1a1	0	0.667044	0.427	0.051	MSC
Zfp704	0	0.666304	0.523	0.097	NSC
Serpinb1a	0	0.666271	0.489	0.03	Oligodendrocyte
Cfh	3.13827e-299	0.666246	0.57	0.208	MSC
Zeb2	0	0.666032	0.828	0.316	Oligodendrocyte
Spon1	0	0.665825	0.665	0.058	OPC
Rps15a	0	0.665717	0.964	0.843	Microglia
Dpysl2	0	0.665412	0.859	0.377	Oligodendrocyte
Mef2a	0	0.665337	0.67	0.246	Microglia
Cp	0	0.665159	0.557	0.068	Pericyte
Nfix	3.15197e-294	0.665057	0.708	0.336	NSC
Olfm2	0	0.664832	0.644	0.071	OPC
Naca	0	0.664307	0.943	0.703	NSC
Gadd45b	0	0.664245	0.308	0.084	VSMC
Gm2a	0	0.664096	0.744	0.193	OPC
Tomm7	0	0.664017	0.899	0.477	Ependymal
Selenop	0	0.663951	0.888	0.525	Endothelial
Syngr1	0	0.663734	0.672	0.201	Microglia
Lag3	0	0.663506	0.547	0.027	Microglia
Ctsb	1.98015e-54	0.663419	0.672	0.541	B Cell
Cspg4	0	0.663411	0.655	0.049	VSMC
Gpm6a	0	0.663036	0.759	0.434	Neuron
Tspo	0	0.66271	0.641	0.162	Endothelial
Cdk4	0	0.662637	0.609	0.131	NSC
Arx	0	0.662544	0.499	0.033	NSC
Glud1	0	0.6625	0.664	0.229	Astrocyte
Rpl24	0	0.662337	0.975	0.876	Immune
Map7	0	0.662039	0.686	0.082	Oligodendrocyte
Gng5	0	0.661938	0.916	0.597	Ependymal
Hnrnpa0	0	0.661902	0.77	0.344	NSC
Gpm6a	0	0.661613	0.859	0.404	Astrocyte
Rpl14	0	0.661422	0.924	0.698	Immune
Rps2	0	0.661074	0.955	0.758	NSC
Basp1	0	0.660676	0.873	0.374	Microglia
Sox6	0	0.660675	0.645	0.047	OPC
Cybb	0	0.660653	0.278	0.019	Immune
Ifitm2	0	0.660239	0.63	0.095	Endothelial
Il1a	0	0.660193	0.304	0.028	Microglia
Slfn2	0	0.659778	0.596	0.062	Immune
Marveld1	0	0.659557	0.646	0.024	VSMC
Adgre1	0	0.659242	0.56	0.086	BAM
Ccl6	8.04983e-288	0.659128	0.38	0.074	B Cell
Rpl21	0	0.658283	0.977	0.895	Microglia
Stk17b	0	0.657859	0.524	0.092	BAM
Sec61g	0	0.657381	0.739	0.527	Blood cell
mt-Co3	0	0.657173	1	1	Ependymal
Wscd1	0	0.657095	0.723	0.107	Oligodendrocyte
Ptprn	0	0.656901	0.549	0.133	Neuron
Tmsb10	4.30078e-144	0.656867	0.745	0.398	B Cell
Lmna	0	0.65671	0.687	0.106	VSMC
Ddit4l	0	0.656551	0.497	0.058	Pericyte
Nfasc	0	0.656163	0.682	0.103	Oligodendrocyte
Cyba	0	0.655991	0.776	0.316	BAM
Rps6	4.31787e-184	0.655326	0.907	0.628	B Cell
Psmb8	0	0.655236	0.711	0.186	B Cell
Sox17	0	0.655117	0.521	0.014	Endothelial
Evi2a	0	0.655095	0.741	0.138	Oligodendrocyte
Smap2	0	0.654793	0.663	0.166	Microglia
Tmem107	0	0.654748	0.528	0.028	Ependymal
Syn2	0	0.654697	0.523	0.134	Neuron
Rpl37	0	0.654687	0.989	0.93	Microglia
Plekhb1	0	0.654632	0.71	0.107	Oligodendrocyte
Anxa3	0	0.654222	0.69	0.156	Microglia
Rpl38	0	0.654062	0.987	0.903	Endothelial
Rpl37a	0	0.654012	0.985	0.908	Microglia
Cyfip1	0	0.653997	0.702	0.228	Microglia
Rack1	0	0.653896	0.874	0.526	NSC
Otx2	0	0.653888	0.486	0.002	Ependymal
Atp5e	0	0.653477	0.945	0.724	Ependymal
Aldh1a2	0	0.653462	0.425	0.001	MSC
Col4a1	5.58987e-294	0.653399	0.44	0.134	MSC
Cx3cl1	0	0.653193	0.49	0.097	Neuron
Bnip3l	0	0.653085	0.835	0.33	Oligodendrocyte
Krt18	0	0.652559	0.549	0.001	Ependymal
Ptprc	0	0.652531	0.628	0.13	B Cell
Rpl34	0	0.652378	0.97	0.857	Microglia
Napb	0	0.651825	0.533	0.123	Neuron
Gimap4	0	0.651724	0.458	0.003	Immune
Fos	0	0.651151	0.488	0.239	OPC
Chchd2	0	0.651007	0.979	0.888	Ependymal
Nnat	0	0.650674	0.695	0.12	OPC
Gadd45g	0	0.650208	0.492	0.105	Ependymal
Pantr1	0	0.64975	0.598	0.159	Astrocyte
Tmem72	0	0.64933	0.443	0.003	Ependymal
Creg1	0	0.648784	0.667	0.177	Microglia
Tppp	0	0.648553	0.753	0.168	Oligodendrocyte
Rps27a	0	0.648216	0.987	0.912	Microglia
Aebp1	0	0.647778	0.433	0.035	Ependymal
Plek	0	0.647602	0.527	0.044	Microglia
Rps3a1	0	0.647298	0.97	0.843	Microglia
Tjp1	0	0.647119	0.688	0.25	Endothelial
Fbxl22	0	0.646571	0.506	0.002	VSMC
Ifitm3	0	0.646263	0.681	0.241	BAM
Slc30a1	0	0.646257	0.571	0.07	Endothelial
Ccr5	0	0.645836	0.507	0.021	Microglia
Nnat	5.83678e-63	0.645654	0.268	0.13	MSC
Ttyh2	0	0.645412	0.659	0.064	Oligodendrocyte
Clic4	0	0.645218	0.655	0.195	Endothelial
Fxyd6	0	0.645179	0.647	0.08	OPC
Actg1	0	0.644644	0.957	0.817	NSC
Cd14	0	0.644345	0.472	0.033	Microglia
Rab3a	0	0.644033	0.541	0.194	Neuron
Ccl8	0	0.64373	0.211	0.001	BAM
Golm1	0	0.643601	0.567	0.048	Microglia
Rpl41	8.62332e-218	0.643525	0.989	0.932	B Cell
P2rx7	0	0.643419	0.479	0.068	BAM
Xist	0	0.64328	0.895	0.859	Astrocyte
Ier5	0	0.643214	0.51	0.163	Microglia
Myrf	0	0.643194	0.633	0.017	Oligodendrocyte
Mbnl2	0	0.643164	0.83	0.325	Oligodendrocyte
Lap3	0	0.642962	0.776	0.221	Oligodendrocyte
Csf1r	0	0.642829	0.817	0.273	BAM
Lhfp	0	0.642561	0.541	0.055	Pericyte
Rpl13	0	0.642476	0.998	0.957	NSC
Bcl2	0	0.642417	0.456	0.08	Immune
Npm1	2.93937e-288	0.642209	0.849	0.528	NSC
H2-D1	0	0.641622	0.796	0.366	BAM
Eef1a1	0	0.641492	0.994	0.938	Microglia
Arhgap29	0	0.641282	0.698	0.12	VSMC
Tcf4	3.70017e-214	0.641189	0.872	0.662	NSC
Hist1h2bc	0	0.641046	0.881	0.41	Ependymal
Rpl26	0	0.640612	0.974	0.882	Microglia
Rpl23a	0	0.640609	0.858	0.478	Immune
Basp1	0	0.640175	0.722	0.412	Neuron
Nptxr	0	0.64017	0.417	0.103	Neuron
Rpl38	1.57672e-215	0.640117	0.985	0.912	B Cell
Trem2	2.17962e-84	0.639986	0.582	0.296	B Cell
Capsl	0	0.639895	0.568	0.002	Ependymal
Npy1r	0	0.639619	0.593	0.033	VSMC
Kcna1	0	0.639244	0.619	0.063	Oligodendrocyte
Tbc1d9	0	0.639053	0.493	0.081	Ependymal
Pmm1	0	0.63889	0.643	0.208	Astrocyte
Ivns1abp	0	0.638557	0.618	0.178	Microglia
Psat1	0	0.637904	0.708	0.13	Oligodendrocyte
Stmn2	0	0.637897	0.524	0.16	Neuron
Ptn	0	0.637398	0.977	0.675	Astrocyte
Mast4	0	0.637382	0.753	0.195	Oligodendrocyte
Shisa4	0	0.636931	0.76	0.202	Oligodendrocyte
Tpm4	0	0.636446	0.581	0.093	Endothelial
Prkcb	0	0.636136	0.524	0.178	Neuron
Tuba1a	0	0.636061	0.884	0.475	Oligodendrocyte
Sirpa	0	0.635894	0.724	0.265	Microglia
Gper1	0	0.635742	0.507	0.019	Pericyte
Mapk8ip1	0	0.635551	0.718	0.13	Oligodendrocyte
Gabra1	0	0.635043	0.462	0.088	Neuron
Rps25	1.65105e-218	0.634845	0.954	0.739	B Cell
Gm17018	0	0.634696	0.728	0.103	Ependymal
Gria3	0	0.634313	0.455	0.092	Neuron
Tmem258	0	0.634191	0.794	0.27	Oligodendrocyte
Sntn	0	0.634051	0.347	0.001	Ependymal
Ppib	0	0.633648	0.931	0.551	OPC
Rtn1	0	0.633271	0.939	0.373	OPC
Srgn	4.95559e-261	0.632825	0.532	0.223	BAM
Nell2	0	0.63282	0.426	0.071	Neuron
Rps3	0	0.632444	0.96	0.802	Microglia
Mef2c	0	0.632317	0.702	0.461	Neuron
Rps8	0	0.632268	0.996	0.93	NSC
Nrep	0	0.631909	0.525	0.084	NSC
Ifitm2	0	0.631861	0.614	0.141	Pericyte
Hpgd	0	0.63164	0.57	0.144	BAM
Nav1	0	0.631422	0.697	0.146	OPC
Rpl5	0	0.630646	0.862	0.507	Immune
Gnai2	0	0.630589	0.841	0.507	Endothelial
Fabp5	9.76142e-273	0.630347	0.835	0.455	NSC
Mfge8	0	0.630317	0.913	0.33	VSMC
Cd2ap	0	0.63022	0.611	0.171	Endothelial
Ubb	0	0.629978	0.994	0.97	NSC
Marcksl1	0	0.62979	0.395	0.105	BAM
Rps15a	0	0.629471	0.986	0.866	NSC
B2m	0	0.629301	0.877	0.468	BAM
Spi1	0	0.629173	0.576	0.035	Microglia
Gng11	0	0.628867	0.797	0.265	Endothelial
Rap1a	0	0.628687	0.832	0.361	VSMC
Selenom	0	0.628561	0.814	0.316	Oligodendrocyte
Inpp5d	0	0.62849	0.553	0.036	Microglia
Syne2	0	0.628066	0.627	0.079	VSMC
Filip1	0	0.627937	0.582	0.039	VSMC
mt-Nd1	3.68862e-122	0.627769	0.997	0.996	Ependymal
Vat1l	0	0.627499	0.458	0.019	Ependymal
Dmd	0	0.626763	0.594	0.172	Pericyte
Ifitm3	0	0.626195	0.722	0.225	Pericyte
Luzp2	0	0.625522	0.858	0.264	OPC
Rpl11	0	0.625114	0.975	0.863	Microglia
Ncam1	5.13147e-272	0.624944	0.733	0.364	NSC
Mpped2	0	0.624496	0.508	0.086	NSC
Rps28	3.13578e-202	0.624467	0.946	0.737	B Cell
Fosb	1.32135e-297	0.624344	0.357	0.105	BAM
Agpat5	0	0.624125	0.585	0.151	Astrocyte
Kalrn	0	0.624067	0.508	0.123	Neuron
Pdgfrb	0	0.623657	0.668	0.096	VSMC
Uqcr10	0	0.623531	0.841	0.571	Ependymal
Slc4a10	0	0.623426	0.503	0.118	Ependymal
Hmcn1	0	0.62323	0.469	0.009	Endothelial
Ugp2	0	0.623044	0.589	0.153	Astrocyte
Gjc1	0	0.622992	0.609	0.06	VSMC
Arpc1b	1.64309e-252	0.622956	0.722	0.27	B Cell
Rpl22	0	0.622923	0.867	0.581	Microglia
Arhgdib	0	0.622624	0.655	0.149	B Cell
Dpp6	0	0.622476	0.649	0.078	OPC
Cd37	0	0.622301	0.563	0.031	Microglia
Rgs2	0	0.622248	0.54	0.075	Microglia
Rpl7a	0	0.621381	0.887	0.576	NSC
Ywhaz	0	0.621301	0.729	0.518	Neuron
Rpl34	0	0.620665	0.982	0.878	NSC
Bgn	0	0.620507	0.493	0.022	Pericyte
Srsf3	0	0.620483	0.795	0.429	NSC
Srgap2	0	0.620463	0.604	0.153	Microglia
Foxc1	0	0.620437	0.49	0.071	MSC
Snrpn	0	0.620309	0.553	0.191	Neuron
Hemk1	0	0.620284	0.465	0.023	Ependymal
Gmfg	0	0.620088	0.618	0.087	Immune
Gmfg	0	0.620069	0.557	0.087	BAM
Ppp1r1b	0	0.620018	0.576	0.088	Ependymal
Mgll	0	0.619942	0.583	0.177	Astrocyte
Igf2	0	0.619907	0.238	0.013	Ependymal
Slco2b1	0	0.619685	0.57	0.078	Microglia
S1pr3	0	0.619038	0.48	0.016	Pericyte
Lcp1	0	0.618731	0.568	0.132	BAM
Cebpb	0	0.61859	0.543	0.108	Microglia
Rps24	0	0.618431	0.995	0.945	NSC
Itga6	0	0.618136	0.608	0.16	Endothelial
Pclaf	0	0.617783	0.232	0.006	NSC
Fcgrt	0	0.617747	0.609	0.118	Endothelial
Rasd1	0	0.617688	0.343	0.027	VSMC
Zbtb20	2.90856e-163	0.617606	0.733	0.485	MSC
Tbx18	0	0.617264	0.415	0.015	MSC
Gucy1a1	0	0.617221	0.528	0.086	Pericyte
Cetn2	0	0.616757	0.64	0.142	Ependymal
4930523C07Rik	0	0.616433	0.613	0.054	VSMC
Dlgap1	0	0.616205	0.559	0.195	Neuron
Rplp2	0	0.616191	0.938	0.795	Microglia
Cdca7	0	0.615748	0.454	0.025	NSC
Slc31a1	0	0.615703	0.496	0.08	Ependymal
Cd14	5.34203e-82	0.615559	0.261	0.117	Immune
Nfkbia	0	0.615447	0.782	0.259	Endothelial
Mfge8	0	0.614668	0.838	0.318	Pericyte
Slc39a12	0	0.614372	0.529	0.049	Astrocyte
Rps13	0	0.614366	0.953	0.82	Microglia
Rps14	0	0.614333	0.986	0.891	NSC
Zfp36	1.96066e-166	0.614292	0.571	0.212	B Cell
Btf3	0	0.61348	0.889	0.577	NSC
Srarp	0	0.613244	0.503	0.011	Endothelial
Atp5l	0	0.613196	0.903	0.675	Ependymal
Secisbp2l	0	0.612999	0.686	0.158	Oligodendrocyte
Itga1	0	0.61293	0.584	0.07	Endothelial
Rsph9	0	0.612903	0.668	0.044	Ependymal
Cd33	0	0.612536	0.529	0.031	Microglia
Cpox	0	0.611784	0.573	0.058	Oligodendrocyte
Capza2	0	0.611325	0.813	0.457	Microglia
Tagln2	0	0.611277	0.685	0.145	VSMC
Arhgap23	0	0.611042	0.653	0.074	Oligodendrocyte
Gng3	0	0.610586	0.717	0.164	OPC
Abhd12	0	0.610549	0.688	0.232	Microglia
Timp4	0	0.610067	0.547	0.065	Astrocyte
Erp29	0	0.609699	0.736	0.305	Microglia
Cacna2d1	0	0.609691	0.47	0.097	Neuron
Cd93	0	0.608936	0.479	0.016	Endothelial
Phlpp1	0	0.608513	0.688	0.125	Oligodendrocyte
Rab6b	0	0.608051	0.592	0.237	Neuron
Cd9	0	0.607904	0.921	0.401	Oligodendrocyte
Rpl24	0	0.607785	0.984	0.876	NSC
AW112010	0	0.607763	0.502	0.052	Endothelial
Hopx	0	0.60769	0.455	0.088	Astrocyte
Cfh	0	0.607083	0.648	0.207	BAM
Cd248	0	0.607041	0.45	0.01	Pericyte
Rps11	0	0.606862	0.976	0.838	NSC
Crip2	0	0.606653	0.813	0.268	VSMC
Arhgap31	0	0.606507	0.599	0.123	Endothelial
Egr1	6.99796e-201	0.606473	0.467	0.263	VSMC
H2-T23	0	0.606422	0.659	0.179	B Cell
Gjb1	0	0.606273	0.586	0.011	Oligodendrocyte
Ccl12	0	0.606084	0.289	0.031	Microglia
Rpl17	3.318e-277	0.60546	0.957	0.811	NSC
Lims2	0	0.605443	0.501	0.078	OPC
Enpep	0	0.604894	0.465	0.007	Pericyte
Ntm	0	0.604671	0.598	0.178	Astrocyte
Scoc	0	0.604584	0.679	0.293	Microglia
Ube2l6	0	0.604555	0.482	0.024	Blood cell
Ywhah	0	0.604532	0.678	0.428	Neuron
Hsp90ab1	0	0.604168	0.985	0.867	Oligodendrocyte
Rbpms2	0	0.603787	0.602	0.018	VSMC
Selenop	0	0.603696	0.89	0.491	Microglia
Ran	1.26733e-226	0.603569	0.673	0.355	NSC
Eno2	0	0.603326	0.537	0.131	Neuron
Clta	3.59097e-273	0.602777	0.798	0.556	BAM
Prkar1b	0	0.602053	0.499	0.123	Neuron
Rpl29	1.28096e-193	0.601607	0.906	0.58	B Cell
Neat1	8.5826e-219	0.601599	0.609	0.324	BAM
Lama1	0	0.601512	0.361	0.001	MSC
Rpl18	0	0.601394	0.974	0.814	NSC
R3hdm1	0	0.601219	0.526	0.254	Neuron
Cog7	0	0.601093	0.601	0.079	VSMC
Mlc1	0	0.600952	0.544	0.075	Astrocyte
Rpl6	0	0.600926	0.941	0.783	Microglia
Pcsk1n	0	0.600662	0.705	0.402	Neuron
Ssh2	0	0.599881	0.553	0.101	Microglia
Rps21	0	0.599765	0.988	0.93	Microglia
Xist	1.05728e-255	0.599541	0.97	0.866	NSC
Eif4a1	0	0.599482	0.773	0.395	NSC
Gamt	0	0.599215	0.588	0.092	Oligodendrocyte
Col4a1	0	0.598618	0.701	0.127	VSMC
Slc7a11	0	0.598499	0.458	0.043	Astrocyte
Tpt1	0	0.598296	0.996	0.963	BAM
Pacs2	0	0.598273	0.625	0.064	Oligodendrocyte
Hk2	0	0.597851	0.506	0.024	Microglia
Rpl17	0	0.597828	0.93	0.783	Microglia
Bmp7	0	0.597802	0.442	0.023	MSC
Rpl36	0	0.597508	0.983	0.887	NSC
Gpx4	0	0.597409	0.932	0.642	Oligodendrocyte
Arhgap29	0	0.597011	0.548	0.112	Pericyte
Rps27	0	0.596518	0.979	0.887	Microglia
Rpl23	0	0.595923	0.996	0.932	NSC
Eif1b	0	0.595559	0.838	0.421	OPC
F11r	0	0.595443	0.575	0.077	Microglia
Cd59a	0	0.594492	0.497	0.078	Ependymal
S100a13	0	0.594361	0.761	0.381	OPC
Slc22a17	0	0.592976	0.842	0.347	OPC
Cox8b	0	0.592636	0.292	0.003	Ependymal
Snrpf	0	0.592232	0.724	0.295	NSC
Rpl9	0	0.591938	0.992	0.903	NSC
Kcnma1	0	0.591801	0.473	0.086	Neuron
Rpl7a	0	0.591018	0.893	0.575	Immune
Id4	0	0.590912	0.478	0.18	Ependymal
Btg2	3.05733e-143	0.590819	0.616	0.269	B Cell
Klf6	0	0.590708	0.592	0.171	Endothelial
Jund	4.99575e-60	0.590313	0.771	0.619	B Cell
Ptpn18	0	0.59025	0.707	0.187	B Cell
Ggt5	0	0.589727	0.488	0.028	Pericyte
Rasgrp1	0	0.589404	0.452	0.108	Neuron
Mcl1	3.37672e-150	0.589291	0.631	0.286	B Cell
Tlcd1	0	0.589171	0.495	0.042	Astrocyte
Mprip	0	0.589123	0.616	0.226	Pericyte
Map1lc3a	0	0.589037	0.857	0.428	VSMC
Hcn2	0	0.589024	0.47	0.058	Oligodendrocyte
Zbtb20	1.39715e-170	0.588732	0.761	0.485	NSC
Ebf1	6.17638e-59	0.588462	0.285	0.123	B Cell
Lgals3bp	6.19143e-134	0.588266	0.382	0.126	B Cell
5031439G07Rik	0	0.587978	0.679	0.114	Oligodendrocyte
Itih2	0	0.587348	0.389	0.001	MSC
Tulp4	0	0.586996	0.725	0.219	Oligodendrocyte
Ncald	0	0.586727	0.473	0.198	Neuron
H2-D1	0	0.586592	0.693	0.291	Microglia
Vcl	0	0.586556	0.675	0.137	VSMC
Efhd1	0	0.586133	0.604	0.037	Oligodendrocyte
Pim1	0	0.586071	0.43	0.036	Immune
Grin1	0	0.584981	0.498	0.086	Neuron
Cyba	0	0.584923	0.842	0.316	Immune
Pltp	0	0.58465	0.766	0.192	Ependymal
Slfn5	0	0.584518	0.487	0.029	Endothelial
Ctsw	0	0.584492	0.384	0.003	Immune
Rasip1	0	0.584076	0.513	0.015	Endothelial
Mprip	0	0.583701	0.727	0.234	VSMC
Nid1	0	0.583215	0.472	0.021	Pericyte
Ncdn	0	0.583215	0.537	0.176	Neuron
Nr2f2	0	0.583028	0.495	0.056	Pericyte
Efcab10	0	0.582982	0.492	0.005	Ependymal
Pcbp4	0	0.582855	0.687	0.124	Oligodendrocyte
Selenok	0	0.582693	0.953	0.654	Oligodendrocyte
Rps3	0	0.582453	0.982	0.832	NSC
Rps18	0	0.58237	0.941	0.791	Microglia
Cdkn1c	0	0.582092	0.455	0.07	Ependymal
Rtn3	0	0.581537	0.709	0.536	Neuron
Cd200	0	0.58142	0.546	0.096	Endothelial
Bcl11a	0	0.58131	0.527	0.096	NSC
Arhgef7	0	0.581305	0.614	0.096	VSMC
Fry	0	0.580885	0.603	0.229	Pericyte
Tpt1	8.89435e-263	0.580423	0.996	0.963	NSC
Erbin	0	0.580394	0.655	0.141	Oligodendrocyte
Asrgl1	0	0.580386	0.615	0.184	Astrocyte
Mapt	0	0.580351	0.926	0.349	Oligodendrocyte
Aebp1	0	0.580024	0.354	0.037	MSC
Col3a1	0	0.579846	0.359	0.005	MSC
Wwc1	0	0.579839	0.571	0.086	Ependymal
Myh9	0	0.579654	0.545	0.162	Pericyte
Arhgap31	0	0.579548	0.706	0.17	OPC
Inpp4b	0	0.57922	0.557	0.084	VSMC
Gprc5b	0	0.579189	0.693	0.128	Oligodendrocyte
Spa17	0	0.579168	0.44	0.016	Ependymal
Creb5	0	0.579115	0.573	0.033	Oligodendrocyte
Col4a3bp	0	0.578794	0.555	0.101	Endothelial
Vamp2	0	0.57862	0.62	0.302	Neuron
Uqcrq	1.81153e-301	0.578515	0.813	0.567	Ependymal
Ptprc	0	0.578434	0.534	0.035	Microglia
H2-Q7	0	0.578414	0.459	0.063	B Cell
Pclo	0	0.57805	0.508	0.122	Neuron
Pifo	0	0.57801	0.509	0.001	Ependymal
Rpl7a	1.22691e-178	0.577834	0.887	0.577	B Cell
Ddah2	0	0.577824	0.548	0.11	NSC
Pcdh18	0	0.577767	0.442	0.013	Pericyte
Fxyd1	0	0.577718	0.582	0.117	Astrocyte
Arhgap29	0	0.577612	0.556	0.071	Endothelial
Rpl29	1.12272e-280	0.577516	0.899	0.58	NSC
Ahcyl2	0	0.577317	0.508	0.119	Ependymal
Slc24a2	0	0.577173	0.748	0.167	Oligodendrocyte
Ssr4	0	0.576546	0.724	0.338	Microglia
Calm3	0	0.576477	0.731	0.509	Neuron
Pou3f1	0	0.576359	0.552	0.102	OPC
Ndufa11	0	0.576076	0.779	0.407	Ependymal
Tmem64	0	0.575965	0.446	0.074	MSC
Col4a1	0	0.575939	0.566	0.077	Endothelial
Ucp2	0	0.575881	0.62	0.209	BAM
Fcrls	0	0.575876	0.722	0.238	BAM
Clic5	0	0.57567	0.49	0.015	Endothelial
Tagln2	0	0.575664	0.544	0.137	Pericyte
Tmem121	0	0.575649	0.581	0.045	OPC
Rpl13	0	0.575581	0.995	0.948	Microglia
Pbxip1	0	0.575364	0.67	0.152	Ependymal
Plat	0	0.575254	0.515	0.125	MSC
Pafah1b3	0	0.575234	0.542	0.06	NSC
Hist1h1c	0	0.575153	0.628	0.195	Ependymal
Dtx3	0	0.575121	0.595	0.208	Pericyte
Fxyd6	0	0.574887	0.58	0.087	NSC
Rps3a1	6.05456e-299	0.574415	0.99	0.867	NSC
Cenpf	0	0.574279	0.202	0.007	NSC
Ap2a1	0	0.573926	0.673	0.173	Oligodendrocyte
mt-Nd2	2.89441e-220	0.573847	0.999	0.999	Ependymal
Rps7	0	0.57349	0.941	0.8	Microglia
Set	2.03508e-269	0.573168	0.746	0.389	NSC
Ehd4	0	0.573021	0.528	0.096	BAM
Tuba1a	1.64166e-34	0.573018	0.524	0.531	Ependymal
Mef2c	0	0.572688	0.857	0.423	Microglia
Pfn1	1.45077e-149	0.572653	0.842	0.523	B Cell
Scn1b	0	0.572538	0.51	0.174	Neuron
Sox2	0	0.572355	0.531	0.104	Astrocyte
Tsc22d1	0	0.572098	0.826	0.338	VSMC
Rps25	0	0.572063	0.933	0.739	Immune
Ncam1	0	0.571755	0.837	0.357	OPC
Pls1	0	0.571472	0.565	0.016	Oligodendrocyte
Cytip	0	0.571221	0.446	0.006	Immune
Cyp1b1	0	0.571021	0.393	0.002	MSC
Col8a1	0	0.57096	0.424	0.007	Ependymal
Lrp1	1.925e-195	0.570708	0.61	0.323	MSC
Fmod	0	0.570561	0.24	0.003	MSC
S100a1	0	0.570346	0.673	0.269	Astrocyte
Sfxn5	0	0.570263	0.524	0.076	Astrocyte
Eef1a1	1.2062e-301	0.570245	0.996	0.949	NSC
Rpl24	9.49854e-197	0.570221	0.97	0.876	B Cell
Cox6b2	0	0.570218	0.521	0.034	Ependymal
Gm10076	9.21477e-154	0.569916	0.73	0.393	B Cell
Cplx2	0	0.569457	0.457	0.138	Neuron
Slc16a2	0	0.569253	0.504	0.108	Ependymal
Rps16	0	0.569244	0.981	0.86	NSC
Gjb2	0	0.569146	0.346	0.01	MSC
Snca	0	0.568956	0.493	0.165	Neuron
Gngt2	0	0.56894	0.549	0.056	Microglia
Bmpr2	0	0.568865	0.625	0.223	Endothelial
Dgkb	0	0.568689	0.681	0.165	VSMC
Cdc42ep2	0	0.568478	0.573	0.028	Oligodendrocyte
Slc4a5	0	0.568317	0.432	0.001	Ependymal
Alcam	1.96412e-144	0.568092	0.425	0.188	MSC
Prex2	0	0.568056	0.536	0.117	Astrocyte
Myt1l	0	0.568048	0.485	0.075	Neuron
Pip4k2a	0	0.568013	0.676	0.158	Oligodendrocyte
Atp6v0e	0	0.568007	0.821	0.386	OPC
Pou2f2	0	0.567996	0.487	0.038	Microglia
Phlda1	0	0.567925	0.581	0.089	OPC
Eef1b2	0	0.567905	0.799	0.502	Microglia
Txnip	0	0.567711	0.549	0.159	Microglia
Slc25a18	0	0.56767	0.489	0.056	Astrocyte
Foxd1	0	0.56755	0.441	0.012	Pericyte
Plcl1	0	0.567102	0.621	0.088	Oligodendrocyte
Rap1a	0	0.567094	0.779	0.303	Oligodendrocyte
Fcgr1	0	0.566908	0.509	0.023	Microglia
Bcl2a1b	0	0.566638	0.437	0.129	Immune
Cd83	2.12943e-277	0.566487	0.386	0.123	BAM
Plat	0	0.566372	0.508	0.076	Endothelial
Sorbs1	0	0.565954	0.627	0.108	VSMC
Grin2a	0	0.565926	0.438	0.06	Neuron
Atp6v1g2	0	0.565777	0.473	0.109	Neuron
Rps25	0	0.565514	0.894	0.703	Microglia
Akap12	0	0.565396	0.471	0.049	Endothelial
Gpx1	1.66287e-149	0.565166	0.621	0.271	B Cell
Inpp4b	0	0.565159	0.478	0.075	Pericyte
Cav1	0	0.565149	0.471	0.032	Endothelial
Sv2b	0	0.565029	0.411	0.077	Neuron
Ltbp1	0	0.564964	0.551	0.025	VSMC
Sox2ot	0	0.564939	0.321	0.041	Oligodendrocyte
Actb	0	0.564708	0.998	0.966	Microglia
Litaf	0	0.56436	0.63	0.088	Oligodendrocyte
mt-Cytb	0	0.564333	1	1	Ependymal
Hexa	0	0.564271	0.667	0.26	BAM
Pfn1	0	0.564109	0.797	0.459	Microglia
Pdgfb	0	0.563865	0.562	0.111	Endothelial
Btg2	0	0.563486	0.691	0.268	Immune
Mbnl1	0	0.563407	0.67	0.307	Microglia
Caly	0	0.563247	0.446	0.074	Neuron
Nfkbiz	1.05872e-202	0.563115	0.29	0.085	Immune
Serinc1	0	0.562862	0.692	0.558	Neuron
Slc12a5	0	0.562832	0.469	0.071	Neuron
Hspa2	0	0.562675	0.398	0.112	Ependymal
Smad7	0	0.562438	0.681	0.169	Oligodendrocyte
Tgfbi	0	0.562289	0.47	0.024	BAM
Cd84	0	0.562183	0.501	0.023	Microglia
Hist1h4h	0	0.562045	0.43	0.083	Ependymal
Cebpd	7.50335e-199	0.561743	0.324	0.147	VSMC
Plac8	0	0.561637	0.205	0.005	B Cell
Ets1	0	0.561162	0.527	0.079	Endothelial
Alox5ap	0	0.561116	0.511	0.031	Microglia
Spef2	0	0.561107	0.417	0.008	Ependymal
Rpl19	0	0.560892	0.992	0.93	NSC
Tm4sf1	0	0.560699	0.672	0.146	VSMC
Tppp3	0	0.560631	0.546	0.059	Oligodendrocyte
Ace2	0	0.560303	0.401	0.004	Pericyte
Scamp2	0	0.55983	0.574	0.12	Microglia
Nptn	0	0.55942	0.613	0.361	Neuron
Msi2	0	0.558975	0.569	0.195	Astrocyte
Timp3	0	0.558967	0.576	0.23	Endothelial
AY036118	1.0699e-150	0.558945	0.915	0.879	BAM
Rpl35	0	0.558891	0.852	0.612	Microglia
Tmem63a	0	0.558891	0.609	0.073	Oligodendrocyte
Tmem252	0	0.558629	0.377	0.008	Endothelial
H2-T23	0	0.558545	0.647	0.178	Immune
Ebf1	0	0.558453	0.538	0.067	Endothelial
Snrpd1	0	0.558265	0.699	0.279	NSC
Rpl19	0	0.55813	0.983	0.918	Microglia
Jam3	0	0.558065	0.631	0.082	Oligodendrocyte
Arhgef10	0	0.557853	0.584	0.045	Oligodendrocyte
Ecscr	0	0.557333	0.507	0.062	Microglia
Mcl1	3.1648e-224	0.557298	0.566	0.285	BAM
B2m	0	0.557199	0.883	0.415	Endothelial
Slc22a8	0	0.557166	0.471	0.037	Endothelial
Rpl14	3.45229e-177	0.55703	0.922	0.699	B Cell
Tmod2	0	0.556579	0.739	0.239	Oligodendrocyte
Ptms	0	0.556445	0.935	0.601	VSMC
Rpl4	0	0.556276	0.839	0.468	Immune
Pdzd2	0	0.556195	0.462	0.056	Pericyte
Prdx1	0	0.556036	0.911	0.567	Oligodendrocyte
Ucp2	2.65225e-247	0.556031	0.64	0.211	B Cell
Rhog	0	0.555938	0.657	0.123	Oligodendrocyte
Iqgap1	0	0.555607	0.543	0.09	Endothelial
Mgl2	0	0.555222	0.351	0.003	BAM
Mdk	1.25843e-207	0.555075	0.342	0.103	NSC
Ftl1	2.13112e-297	0.555033	0.985	0.881	NSC
Ms4a6c	0	0.55488	0.369	0.038	B Cell
Rab3c	0	0.554844	0.389	0.087	Neuron
Aspn	0	0.554568	0.405	0.015	Pericyte
Rps16	0	0.554127	0.96	0.836	Microglia
Ank2	0	0.553761	0.877	0.409	Oligodendrocyte
Rpl37a	0	0.553417	0.998	0.922	NSC
Igfbp4	0	0.553244	0.454	0.044	BAM
Rbpms	0	0.553122	0.513	0.085	Pericyte
S100b	0	0.552972	0.624	0.178	Astrocyte
Slc2a5	0	0.552959	0.47	0.016	Microglia
Cystm1	0	0.552813	0.753	0.237	Oligodendrocyte
Abi3	0	0.55227	0.511	0.029	Microglia
1700024G13Rik	0	0.552148	0.348	0.001	Ependymal
Bmp2	0	0.551812	0.237	0.016	BAM
Rps15	1.00751e-282	0.551608	0.906	0.625	Immune
Tmem237	0	0.551561	0.544	0.084	Ependymal
Pcp4l1	0	0.551221	0.759	0.175	Ependymal
Cavin1	0	0.551171	0.511	0.043	Endothelial
Stk17b	4.3615e-288	0.550758	0.429	0.094	B Cell
Tpt1	0	0.550724	0.993	0.956	Microglia
Arhgap29	0	0.550687	0.488	0.127	MSC
Cd36	0	0.550533	0.356	0.004	BAM
Lcp1	0	0.550503	0.517	0.044	Microglia
Tgfb1	0	0.550391	0.546	0.068	Microglia
Uba52	1.54308e-176	0.550203	0.709	0.332	B Cell
Tiam2	0	0.550177	0.427	0.041	NSC
Bcas1	0	0.550151	0.462	0.127	OPC
Gper1	0	0.549794	0.496	0.031	VSMC
Ano1	0	0.549615	0.458	0.02	VSMC
Mbnl1	0	0.549284	0.758	0.375	Immune
Gm14964	0	0.549125	0.422	0.083	Ependymal
mt-Co2	1.7242e-287	0.549093	1	1	Ependymal
Rgcc	0	0.548898	0.581	0.204	Endothelial
Cacnb4	0	0.548779	0.478	0.122	Neuron
Lsp1	0	0.548513	0.4	0.04	B Cell
Atf5	0	0.548268	0.415	0.038	VSMC
Mndal	0	0.547549	0.446	0.025	Immune
Pde8a	0	0.547481	0.588	0.056	Oligodendrocyte
Fyb	0	0.547181	0.494	0.029	Microglia
1700047M11Rik	0	0.546979	0.559	0.025	Oligodendrocyte
Pdgfa	0	0.546965	0.65	0.148	VSMC
Pla2g16	0	0.546818	0.479	0.086	Oligodendrocyte
Rpl3	8.54722e-260	0.546703	0.968	0.814	NSC
Ogn	0	0.546689	0.361	0.015	VSMC
Nme5	0	0.546552	0.54	0.015	Ependymal
Ppp1r14a	0	0.546501	0.78	0.217	VSMC
Fam220a	0	0.546378	0.374	0.062	Blood cell
Ednrb	0	0.546326	0.484	0.063	Astrocyte
Rps28	2.17809e-220	0.545903	0.913	0.736	BAM
Zfp536	0	0.545885	0.54	0.022	Oligodendrocyte
Lsr	0	0.545841	0.484	0.013	Endothelial
Actb	4.98894e-257	0.545442	1	0.972	Immune
Ncf1	0	0.54543	0.477	0.026	Microglia
Eid1	0	0.545419	0.8	0.323	Oligodendrocyte
1700016K19Rik	0	0.545319	0.419	0.002	Ependymal
Fhad1	0	0.545301	0.578	0.014	Ependymal
Dmd	0	0.545134	0.676	0.181	VSMC
Nbl1	0	0.544812	0.422	0.067	MSC
Asrgl1	0	0.544763	0.754	0.261	OPC
Tinagl1	0	0.544603	0.478	0.027	Endothelial
Rbm24	0	0.544589	0.52	0.02	VSMC
Map1b	3.63444e-211	0.544096	0.676	0.327	NSC
Cdr1os	0	0.54386	0.339	0.104	Neuron
Bpgm	0	0.543827	0.711	0.128	Oligodendrocyte
G0s2	0	0.543825	0.464	0.096	Pericyte
Clic4	0	0.543775	0.717	0.176	Oligodendrocyte
Nfkbia	4.00459e-66	0.543332	0.56	0.321	B Cell
Nap1l5	0	0.543331	0.709	0.252	OPC
Ppp1cb	0	0.543325	0.759	0.314	VSMC
Fam213a	0	0.543262	0.501	0.137	Ependymal
Nrxn3	0	0.543261	0.584	0.169	NSC
Grm5	0	0.542982	0.432	0.069	Neuron
Gabrb1	0	0.5428	0.544	0.142	Astrocyte
S100a6	0	0.542656	0.538	0.155	OPC
Plek	4.75886e-243	0.542309	0.506	0.137	B Cell
Rps10	0	0.542234	0.99	0.909	NSC
Mcee	0	0.54221	0.658	0.19	Ependymal
Tnfaip1	0	0.542193	0.499	0.101	Pericyte
Cdc42ep3	0	0.542152	0.585	0.073	VSMC
Syt4	0	0.542079	0.441	0.066	Neuron
Pde4b	0	0.541658	0.658	0.149	Oligodendrocyte
Ppp1r12c	0	0.541652	0.611	0.11	VSMC
Fam102b	0	0.541499	0.496	0.061	Microglia
Arhgap45	0	0.541375	0.479	0.028	Microglia
Rpl5	9.09355e-158	0.540947	0.817	0.509	B Cell
Gltp	0	0.540509	0.63	0.123	Oligodendrocyte
Zbtb20	0	0.539936	0.766	0.476	Pericyte
Car14	0	0.539808	0.542	0.027	Oligodendrocyte
Pcdh17	0	0.539496	0.636	0.151	OPC
Hspa5	8.53915e-135	0.539451	0.676	0.486	BAM
Ifi203	0	0.539361	0.403	0.03	BAM
Carhsp1	0	0.539261	0.598	0.064	Oligodendrocyte
Rplp1	1.01272e-273	0.539052	0.988	0.952	BAM
Bgn	0	0.538904	0.529	0.033	VSMC
Rpl22	2.84863e-249	0.538629	0.914	0.635	NSC
Calb1	0	0.538488	0.325	0.058	Ependymal
Ctgf	0	0.53846	0.207	0.016	MSC
Gpr183	0	0.538148	0.45	0.022	Microglia
Pls3	0	0.5379	0.666	0.178	VSMC
Arpc1b	0	0.536946	0.725	0.269	Immune
Picalm	0	0.53678	0.642	0.263	Microglia
Wfdc17	0	0.536735	0.262	0.018	B Cell
Sat1	0	0.536725	0.703	0.307	Microglia
Rpl36a	0	0.53651	0.804	0.531	Microglia
BC028528	0	0.536245	0.51	0.08	Endothelial
Zcchc24	0	0.536227	0.613	0.133	OPC
Rpl21	6.8521e-302	0.535916	0.99	0.911	NSC
C5ar1	0	0.535883	0.389	0.043	BAM
Cntfr	0	0.53569	0.514	0.087	Astrocyte
Junb	1.51343e-123	0.535448	0.526	0.309	BAM
Hepacam	0	0.535036	0.591	0.183	Astrocyte
Npm1	8.97973e-255	0.534994	0.833	0.528	Immune
Cd81	0	0.534955	0.99	0.871	Microglia
Ltc4s	0	0.53483	0.595	0.178	BAM
F630028O10Rik	0	0.534793	0.343	0.002	BAM
Fip1l1	0	0.534573	0.632	0.168	OPC
Rgs1	3.83905e-188	0.53457	0.236	0.042	B Cell
Ahi1	0	0.534055	0.496	0.177	Neuron
Slc13a4	0	0.533926	0.317	0.007	MSC
Sdc2	0	0.533844	0.513	0.115	Pericyte
Phgdh	0	0.533792	0.757	0.236	Oligodendrocyte
Ddr1	0	0.533462	0.515	0.135	Ependymal
Gria2	0	0.53336	0.679	0.34	Astrocyte
Slc13a4	0	0.533207	0.45	0.004	Ependymal
Pnrc1	0	0.532877	0.77	0.328	VSMC
Cbx3	8.42346e-240	0.532613	0.695	0.348	NSC
Chst2	0	0.532312	0.533	0.125	Astrocyte
Lingo1	0	0.531645	0.392	0.079	Neuron
Sdc2	0	0.53155	0.633	0.123	VSMC
Laptm5	0	0.531474	0.784	0.255	BAM
Ubl5	0	0.531381	0.882	0.538	Ependymal
Anxa2	0	0.531357	0.375	0.076	Ependymal
Nat8f1	0	0.53135	0.468	0.086	Astrocyte
Ctsc	0	0.531119	0.531	0.062	Microglia
Dynll1	0	0.531089	0.934	0.615	VSMC
Ahcyl1	0	0.530865	0.614	0.26	Astrocyte
Cul4b	0	0.530847	0.456	0.052	Ependymal
Grin2c	0	0.530787	0.449	0.036	Astrocyte
1700007K13Rik	0	0.530492	0.424	0.005	Ependymal
Ube2d1	0	0.530382	0.613	0.093	Oligodendrocyte
Rps23	2.16765e-258	0.53016	0.985	0.908	NSC
Plat	0	0.530073	0.519	0.112	Pericyte
Gm10076	2.22117e-281	0.530059	0.763	0.392	Immune
Itga4	0	0.529964	0.435	0.034	Immune
Slc22a8	0	0.529716	0.399	0.087	MSC
Prkce	0	0.529685	0.476	0.122	Neuron
Hacd2	0	0.529618	0.512	0.123	Astrocyte
Pomp	0	0.52961	0.749	0.437	Endothelial
Tsc22d4	0	0.529552	0.846	0.389	Oligodendrocyte
Phlda3	0	0.529218	0.564	0.046	Oligodendrocyte
Scn8a	0	0.528923	0.432	0.062	Neuron
Rpl26	2.07088e-263	0.528778	0.987	0.899	NSC
Marcks	2.70488e-296	0.528611	0.907	0.44	NSC
Cd164	0	0.528523	0.555	0.163	Microglia
Cnn2	0	0.52848	0.565	0.05	VSMC
Klf13	0	0.528465	0.717	0.233	Oligodendrocyte
Cxcl12	0	0.528135	0.575	0.159	MSC
Atp2a2	0	0.528081	0.64	0.44	Neuron
Laptm5	7.39666e-232	0.528026	0.775	0.258	B Cell
Dusp1	0	0.527529	0.558	0.241	VSMC
Fos	0	0.527339	0.339	0.221	Microglia
Unc93b1	0	0.527197	0.633	0.198	BAM
Tagln2	0	0.527097	0.531	0.101	Endothelial
Lama2	0	0.526459	0.451	0.053	Pericyte
Icam2	0	0.526389	0.465	0.01	Endothelial
Map2	0	0.526297	0.621	0.261	Neuron
Lrrn1	0	0.526158	0.582	0.092	OPC
Cmbl	0	0.525783	0.362	0.029	MSC
Nfix	0	0.525635	0.747	0.273	Oligodendrocyte
Auts2	0	0.525496	0.595	0.216	NSC
Gpx8	0	0.525285	0.573	0.03	Ependymal
Adcy1	0	0.525034	0.411	0.083	Neuron
Tmem47	0	0.524847	0.677	0.239	Ependymal
Olfr558	0	0.524732	0.434	0.002	VSMC
Ybx1	0	0.524621	0.849	0.446	VSMC
Lcp1	0	0.524227	0.563	0.134	B Cell
Ramp1	0	0.523763	0.612	0.202	Astrocyte
H2afx	0	0.52354	0.316	0.059	NSC
Enpp1	0	0.52301	0.357	0.016	MSC
Heg1	0	0.522673	0.476	0.046	Endothelial
Iglc3	0	0.522496	0.22	0.001	B Cell
Map1lc3a	0	0.522396	0.85	0.43	Ependymal
Ndufa13	0	0.52226	0.907	0.653	Ependymal
H3f3b	5.89622e-142	0.522169	0.968	0.877	Immune
Coro1a	0	0.521711	0.566	0.107	Microglia
Atp6v1b2	0	0.521461	0.541	0.215	Neuron
Gna12	0	0.521307	0.635	0.132	Oligodendrocyte
Steap2	0	0.521248	0.425	0.014	Ependymal
Serpinh1	0	0.521243	0.496	0.119	MSC
Ackr3	0	0.520969	0.441	0.05	VSMC
Itgal	0	0.520888	0.376	0.003	Immune
Arrdc3	0	0.520443	0.563	0.087	Oligodendrocyte
Actb	3.33452e-109	0.519894	0.999	0.972	B Cell
Dock10	0	0.519753	0.646	0.149	Oligodendrocyte
Lsamp	0	0.519696	0.796	0.267	OPC
Ntrk2	0	0.519578	0.813	0.363	Ependymal
Gns	0	0.519304	0.568	0.14	Microglia
Txn1	6.64025e-213	0.519268	0.537	0.312	Ependymal
Pten	0	0.519049	0.589	0.257	Pericyte
C4b	0	0.518995	0.338	0.061	BAM
Ddr1	0	0.518961	0.579	0.07	Oligodendrocyte
Samhd1	0	0.518791	0.467	0.095	Immune
Sorbs2	0	0.518746	0.607	0.167	Endothelial
Bin2	0	0.518726	0.476	0.025	Microglia
Sv2a	0	0.518719	0.505	0.174	Neuron
Polk	0	0.517919	0.448	0.054	Endothelial
Cd81	0	0.51757	0.995	0.878	Oligodendrocyte
Tmem176a	2.66842e-105	0.517382	0.515	0.243	B Cell
Gsta4	0	0.517117	0.661	0.126	Ependymal
Ifi27	0	0.517113	0.699	0.304	OPC
Ccdc113	0	0.517031	0.448	0.003	Ependymal
Nrn1	0	0.516945	0.357	0.078	Neuron
S100a10	0	0.516902	0.454	0.114	NSC
Clec4n	0	0.516869	0.372	0.001	BAM
Enkur	0	0.516371	0.343	0.004	Ependymal
Arpc1b	0	0.516225	0.62	0.188	Microglia
Syt11	0	0.516222	0.94	0.507	OPC
Arhgap5	0	0.516102	0.737	0.457	Astrocyte
Nbl1	0	0.51596	0.557	0.062	VSMC
Phlda1	0	0.515898	0.412	0.096	MSC
Traf4	0	0.515801	0.501	0.02	OPC
Morn2	0	0.515567	0.621	0.081	Ependymal
[truncated: 1,527 more rows]

## Sheet: TableST2
Gene	p_val_adj	avg_logFC	%Cluster	%Rest	Cluster
Hbb-bs	0	5.32683	0.998	0.847	Blood cell		12 months
Ttr	0	5.19135	0.811	0.456	Ependymal
Igkc	0	4.97004	0.958	0.008	B Cell
Hba-a1	0	4.94019	0.997	0.367	Blood cell
Hba-a2	0	4.77236	0.996	0.301	Blood cell
Hbb-bt	0	4.69345	0.983	0.328	Blood cell
Acta2	0	3.68675	0.995	0.028	VSMC
Ighm	0	3.55444	0.911	0.137	B Cell
Vtn	0	3.55213	0.98	0.065	Pericyte
Plp1	0	3.47633	1	0.461	Oligodendrocyte
Tagln	0	3.34792	0.981	0.017	VSMC
Enpp2	0	3.13187	0.709	0.305	Ependymal
Crip1	0	2.9321	0.994	0.238	VSMC
Cd74	0	2.79296	1	0.153	B Cell
Ptgds	0	2.77689	0.97	0.388	Oligodendrocyte
Tpm2	0	2.7719	0.983	0.03	VSMC
Cldn5	0	2.70023	0.996	0.091	Endothelial
Myl9	0	2.67607	0.988	0.054	VSMC
Bsg	0	2.66707	0.999	0.753	Endothelial
Ptgds	0	2.62534	0.81	0.473	MSC
Ccl5	0	2.56299	0.692	0.041	Immune
Pf4	0	2.52408	0.936	0.017	BAM
Mgp	0	2.50712	0.501	0.089	MSC
C1qa	0	2.49562	0.995	0.396	Microglia
Cryab	0	2.46588	0.977	0.228	Oligodendrocyte
Ecrg4	0	2.4496	0.74	0.024	Ependymal
Ly6c1	0	2.43043	0.991	0.077	Endothelial
Mal	0	2.41288	0.994	0.17	Oligodendrocyte
C1qb	0	2.40951	0.995	0.397	Microglia
Ccl7	0	2.36743	0.508	0.008	BAM
Ccl2	0	2.2982	0.531	0.037	BAM
Ctsd	0	2.27683	0.992	0.625	Microglia
Ly6a	0	2.27084	0.986	0.085	Endothelial
C1qc	0	2.26744	0.991	0.302	Microglia
Rgs5	0	2.25973	0.951	0.078	Pericyte
Ctss	0	2.25757	0.993	0.291	Microglia
Cnp	0	2.23093	0.971	0.166	Oligodendrocyte
Hexb	0	2.22542	0.98	0.281	Microglia
Myh11	0	2.19442	0.948	0.01	VSMC
Meg3	0	2.1769	0.829	0.257	Neuron
Tyrobp	0	2.1641	0.991	0.314	Microglia
Trem2	0	2.14208	0.963	0.171	Microglia
Mag	0	2.12729	0.991	0.072	Oligodendrocyte
Apod	0	2.1027	0.786	0.23	MSC
Slc1a2	0	2.0809	0.993	0.46	Astrocyte
Itm2a	0	2.07197	0.949	0.069	Endothelial
Mrc1	0	2.06442	0.926	0.009	BAM
Flt1	0	2.06325	0.972	0.082	Endothelial
H2-Eb1	0	2.05681	0.911	0.053	B Cell
Trf	0	2.05602	0.995	0.376	Oligodendrocyte
Lyz2	0	2.04491	0.985	0.305	BAM
Ccl4	0	2.0391	0.603	0.164	Microglia
Car2	0	2.03482	0.972	0.218	Oligodendrocyte
Tpm1	0	2.03326	0.98	0.237	VSMC
Aldoc	0	2.01946	0.967	0.231	Astrocyte
Ptprz1	0	2.00931	0.946	0.186	OPC
Gm13889	0	2.00721	0.926	0.098	VSMC
Myl6	0	1.97843	0.997	0.759	VSMC
Pltp	0	1.97149	0.977	0.093	Endothelial
Cd79a	0	1.9621	0.973	0.002	B Cell
Mt3	0	1.96015	0.987	0.432	Astrocyte
Dcn	0	1.95924	0.616	0.011	MSC
Clu	0	1.94751	0.972	0.284	Astrocyte
Plpp3	0	1.92874	0.904	0.195	Astrocyte
Slco1a4	0	1.92405	0.949	0.055	Endothelial
Gatm	0	1.92012	0.973	0.275	Oligodendrocyte
Klf2	0	1.91128	0.909	0.137	Endothelial
Qdpr	0	1.89513	0.965	0.239	Oligodendrocyte
Prlr	0	1.89266	0.595	0.011	Ependymal
Fcer1g	0	1.8735	0.975	0.165	Microglia
Mylk	0	1.86068	0.947	0.037	VSMC
H2-Aa	0	1.85619	0.923	0.06	B Cell
Cxcl12	0	1.85469	0.869	0.065	Endothelial
Snhg11	0	1.84837	0.787	0.213	Neuron
Slc1a3	0	1.8366	0.932	0.246	Astrocyte
Cldn11	0	1.83169	0.972	0.051	Oligodendrocyte
Wfdc17	0	1.82226	0.751	0.073	BAM
Apod	0	1.82201	0.962	0.104	Oligodendrocyte
Aplp1	0	1.82185	0.993	0.32	Oligodendrocyte
Cst3	0	1.81787	1	0.948	Microglia
Kl	0	1.81651	0.605	0.01	Ependymal
2021-09-04	0	1.79346	0.961	0.161	Oligodendrocyte
Ly6d	0	1.77858	0.861	0.002	B Cell
Ctsz	0	1.77686	0.947	0.305	Microglia
Ccl8	0	1.76468	0.447	0.003	BAM
Pdgfra	0	1.76363	0.867	0.013	OPC
Cspg5	0	1.75333	0.894	0.248	OPC
Ptn	0	1.75204	0.991	0.613	Pericyte
Tmsb10	0	1.74952	0.948	0.424	Immune
Mt1	0	1.73943	0.998	0.759	Astrocyte
H2-Ab1	0	1.72501	0.907	0.079	B Cell
Ms4a4b	0	1.72385	0.801	0.003	Immune
Igfbp7	0	1.72281	0.982	0.194	VSMC
Ermn	0	1.71742	0.93	0.048	Oligodendrocyte
Cald1	0	1.69855	0.97	0.133	VSMC
Egfl7	0	1.69315	0.951	0.066	Endothelial
Dbi	0	1.69055	0.961	0.659	Ependymal
Olig1	0	1.69054	0.926	0.198	OPC
Igfbp2	0	1.6887	0.736	0.084	Ependymal
Iglc2	0	1.68393	0.768	0.002	B Cell
Cx3cr1	0	1.67267	0.852	0.092	Microglia
Spock2	0	1.66809	0.931	0.184	Endothelial
Gpr37l1	0	1.66589	0.853	0.092	Astrocyte
Cald1	0	1.66558	0.894	0.121	Pericyte
Higd1b	0	1.65896	0.84	0.028	Pericyte
Atp1a2	0	1.65698	0.963	0.287	Astrocyte
Ccl12	0	1.64664	0.577	0.12	BAM
Nrgn	0	1.64556	0.807	0.344	Neuron
Cxcl2	0	1.6443	0.343	0.054	BAM
AW112010	0	1.63858	0.855	0.152	Immune
Ccl3	0	1.63341	0.576	0.094	Microglia
Atp1a2	0	1.62048	0.98	0.355	Pericyte
Rtn1	0	1.61687	0.85	0.246	Neuron
2900040C04Rik	0	1.61463	0.571	0.008	Ependymal
Ctla2a	0	1.60807	0.785	0.072	Endothelial
Igfbp7	0	1.60355	0.946	0.182	Pericyte
Dstn	0	1.60028	0.953	0.397	VSMC
Ppp1r14a	0	1.59481	0.924	0.098	Oligodendrocyte
Pln	0	1.59343	0.84	0.003	VSMC
Opalin	0	1.59108	0.898	0.037	Oligodendrocyte
Tubb4a	0	1.59094	0.938	0.162	Oligodendrocyte
Igfbp2	0	1.58815	0.65	0.088	MSC
Ndufa4l2	0	1.58769	0.851	0.024	Pericyte
Ly86	0	1.57486	0.912	0.097	Microglia
Vim	0	1.56457	0.918	0.185	VSMC
Cd52	0	1.56421	0.99	0.299	Immune
Snap25	0	1.56282	0.901	0.343	Neuron
S100a6	0	1.55866	0.813	0.151	Immune
Slc2a1	0	1.55492	0.907	0.138	Endothelial
Dab2	0	1.5467	0.852	0.065	BAM
Id1	0	1.53584	0.863	0.09	Endothelial
Rgs5	0	1.52503	0.677	0.099	VSMC
Folr1	0	1.5206	0.788	0.005	Ependymal
Trpm3	0	1.52049	0.591	0.063	Ependymal
Syt1	0	1.51915	0.843	0.207	Neuron
Atp13a5	0	1.51445	0.837	0.018	Pericyte
Slc6a6	0	1.51206	0.903	0.237	Endothelial
Mobp	0	1.50501	0.973	0.276	Oligodendrocyte
Ramp2	0	1.50472	0.9	0.072	Endothelial
Hspb1	0	1.50266	0.888	0.094	Endothelial
Laptm5	0	1.50048	0.911	0.119	Microglia
Stmn4	0	1.49739	0.957	0.141	Oligodendrocyte
Pdgfrb	0	1.49552	0.874	0.049	Pericyte
Spp1	0	1.49192	0.219	0.065	Microglia
Gpr34	0	1.49145	0.834	0.081	Microglia
Stab1	0	1.49018	0.857	0.082	BAM
Iglc1	0	1.48978	0.463	0	B Cell
Lyz2	0	1.48398	0.824	0.123	Microglia
Flna	0	1.48127	0.923	0.081	VSMC
Nkg7	0	1.47747	0.708	0.003	Immune
Ctsl	0	1.47631	0.932	0.428	Microglia
Csf1r	0	1.47565	0.886	0.101	Microglia
Ctsc	0	1.46918	0.865	0.207	BAM
Gja1	0	1.46425	0.795	0.076	Astrocyte
Lgmn	0	1.46335	0.905	0.231	Microglia
Csrp1	0	1.45903	0.951	0.233	Oligodendrocyte
Cd74	0	1.4584	0.399	0.064	Microglia
Slc7a11	0	1.45349	0.482	0.084	MSC
Mog	0	1.45193	0.936	0.032	Oligodendrocyte
Tspan2	0	1.45032	0.923	0.056	Oligodendrocyte
Fez1	0	1.44925	0.929	0.199	Oligodendrocyte
Cd79b	0	1.44914	0.849	0.015	B Cell
Mbp	0	1.44577	0.999	0.624	Oligodendrocyte
Ebf1	0	1.4457	0.853	0.131	B Cell
Cebpb	0	1.42942	0.655	0.263	VSMC
Ntsr2	0	1.42435	0.816	0.07	Astrocyte
Chchd10	0	1.42314	0.942	0.298	Ependymal
Prdx6	0	1.42248	0.877	0.252	Astrocyte
Tnr	0	1.41995	0.879	0.054	OPC
Mfge8	0	1.41595	0.799	0.163	Astrocyte
Apoe	0	1.4137	1	0.917	BAM
Ccl24	0	1.41349	0.504	0.006	BAM
Adgrl4	0	1.41322	0.852	0.035	Endothelial
Il33	0	1.41269	0.886	0.067	Oligodendrocyte
Cd209f	0	1.41236	0.578	0.002	BAM
Sncg	0	1.40928	0.891	0.02	VSMC
Tsc22d1	0	1.4012	0.928	0.254	Endothelial
Fcrls	0	1.40088	0.841	0.086	Microglia
Sostdc1	0	1.40066	0.641	0.006	Ependymal
Id3	0	1.39774	0.905	0.154	Endothelial
Rarres2	0	1.39379	0.344	0.063	Ependymal
Pla2g7	0	1.39247	0.829	0.097	Astrocyte
Fabp7	0	1.39114	0.825	0.091	OPC
Tmem212	0	1.38987	0.327	0.002	Ependymal
Cd3g	0	1.38943	0.752	0.002	Immune
Col1a2	0	1.38916	0.759	0.019	MSC
Pglyrp1	0	1.38356	0.812	0.036	Endothelial
Scd2	0	1.37923	0.987	0.421	Oligodendrocyte
Htra1	0	1.37827	0.785	0.158	Astrocyte
C1ql1	0	1.37503	0.834	0.007	OPC
Mustn1	0	1.36752	0.851	0.008	VSMC
Gpm6b	0	1.36748	0.988	0.418	Oligodendrocyte
Rps15a	0	1.36531	0.99	0.909	Immune
Wtip	0	1.36094	0.887	0.044	VSMC
Ifitm3	0	1.36063	0.912	0.262	Endothelial
Rps27	0	1.35773	0.999	0.924	Immune
Ctsb	0	1.34731	0.959	0.578	Microglia
Bcan	0	1.34549	0.796	0.085	Astrocyte
Atp1b1	0	1.34316	0.831	0.264	Neuron
Kcnj13	0	1.3401	0.584	0.007	Ependymal
Sparcl1	0	1.33783	0.969	0.455	Astrocyte
Maf	0	1.33618	0.866	0.178	BAM
Calml4	0	1.33506	0.854	0.006	Ependymal
Abcc9	0	1.33063	0.741	0.01	Pericyte
Lhfpl3	0	1.32735	0.839	0.011	OPC
Rpl12	0	1.32535	0.963	0.738	Immune
Ptprb	0	1.32437	0.818	0.033	Endothelial
Selenop	0	1.32429	0.971	0.584	BAM
Abcb1a	0	1.32355	0.847	0.04	Endothelial
Atp1b2	0	1.32338	0.843	0.182	Astrocyte
Igfbp7	0	1.32174	0.913	0.113	Endothelial
Sec11c	0	1.31362	0.953	0.329	Oligodendrocyte
Mgp	0	1.31074	0.693	0.071	Pericyte
Rgs10	0	1.30932	0.882	0.127	Microglia
Trbc2	0	1.30738	0.749	0.018	Immune
Ccdc153	0	1.30406	0.324	0.003	Ependymal
Stmn1	0	1.30343	0.961	0.394	Oligodendrocyte
Nnat	0	1.30311	0.321	0.091	Ependymal
Cd52	0	1.30267	0.822	0.125	Microglia
Sptbn1	0	1.30211	0.939	0.402	Endothelial
Alas2	0	1.30151	0.723	0.008	Blood cell
Cst7	0	1.29881	0.485	0.06	Microglia
Cyba	0	1.29854	0.912	0.225	Microglia
Cldn10	0	1.29744	0.754	0.049	Astrocyte
Ms4a7	0	1.29587	0.817	0.022	BAM
Selplg	0	1.29145	0.77	0.083	Microglia
Apoe	0	1.28727	0.927	0.914	Microglia
F13a1	0	1.28544	0.787	0.003	BAM
Vcan	0	1.28278	0.825	0.013	OPC
Tm4sf1	0	1.28188	0.738	0.079	Endothelial
Ndrg2	0	1.28142	0.861	0.237	Astrocyte
Fth1	0	1.27803	1	0.998	Oligodendrocyte
Rpsa	0	1.27156	0.987	0.891	Immune
Spint2	0	1.27059	0.815	0.033	Ependymal
Ugt8a	0	1.26668	0.886	0.034	Oligodendrocyte
Kcnj8	0	1.2646	0.707	0.009	Pericyte
Prnp	0	1.26264	0.942	0.732	Neuron
Rps24	0	1.26179	0.998	0.958	Immune
Acsl3	0	1.26156	0.789	0.19	Astrocyte
Hes1	0	1.26013	0.623	0.14	Ependymal
Itih5	0	1.25974	0.46	0.113	MSC
Gstm5	0	1.25879	0.86	0.297	Astrocyte
Hspb1	0	1.25408	0.912	0.175	VSMC
Igfbp5	0	1.25347	0.408	0.075	MSC
Grb14	0	1.25192	0.815	0.093	Oligodendrocyte
Slc38a2	4.78395e-280	1.25074	0.636	0.308	MSC
Prg4	0	1.24742	0.251	0.001	MSC
Slc4a4	0	1.24628	0.782	0.096	Astrocyte
Cspg5	0	1.24259	0.837	0.173	Astrocyte
Rbp1	0	1.23613	0.777	0.08	Ependymal
B2m	0	1.23523	0.976	0.542	Microglia
H2-K1	0	1.23482	0.98	0.488	Immune
Aspa	0	1.23126	0.87	0.029	Oligodendrocyte
Cd3d	0	1.22917	0.737	0.002	Immune
Tmsb4x	0	1.22907	1	0.972	Microglia
Rps18	0	1.22884	0.983	0.865	Immune
Slco1c1	0	1.2288	0.841	0.125	Endothelial
Slc9a3r2	0	1.22774	0.818	0.077	Endothelial
Tubb4b	0	1.22543	0.915	0.292	Ependymal
Ckb	0	1.22498	0.999	0.814	Astrocyte
Mt2	0	1.22308	0.817	0.201	Astrocyte
Pcp4l1	0	1.22245	0.903	0.159	VSMC
Edil3	0	1.22232	0.916	0.094	Oligodendrocyte
Pex5l	0	1.22077	0.863	0.086	Oligodendrocyte
F3	0	1.22011	0.682	0.047	Astrocyte
Igf2	0	1.21941	0.345	0.02	MSC
Nupr1	0	1.21884	0.683	0.122	MSC
Ptprd	0	1.21782	0.934	0.18	Oligodendrocyte
Syt11	0	1.21697	0.969	0.358	Oligodendrocyte
Iglc3	0	1.215	0.749	0.001	B Cell
Enpp2	0	1.21002	0.984	0.189	Oligodendrocyte
Rpl39	0	1.20343	0.996	0.928	Immune
Mt3	0	1.2015	0.961	0.499	Ependymal
Cntn1	0	1.20046	0.867	0.176	OPC
Abcg2	0	1.19967	0.821	0.075	Endothelial
Kctd13	0	1.19958	0.871	0.093	Oligodendrocyte
Clic6	0	1.19855	0.597	0.006	Ependymal
S1pr1	0	1.19811	0.795	0.202	Astrocyte
Mgp	0	1.19639	0.772	0.08	VSMC
Atp1a2	5.54101e-251	1.19524	0.696	0.374	MSC
Slc6a13	0	1.19501	0.479	0.011	MSC
Efemp1	0	1.19495	0.707	0.056	MSC
Cavin1	0	1.19426	0.877	0.09	VSMC
H2-Q7	0	1.19341	0.84	0.141	Immune
P2ry12	0	1.19025	0.691	0.063	Microglia
Qk	0	1.18847	0.984	0.657	Oligodendrocyte
Rbp1	0	1.18816	0.71	0.084	MSC
Hcst	0	1.1856	0.8	0.079	Immune
Clec2d	0	1.18418	0.812	0.109	Endothelial
Fxyd1	0	1.18344	0.867	0.163	Ependymal
Des	0	1.18054	0.754	0.012	VSMC
Gpr37	0	1.18033	0.896	0.052	Oligodendrocyte
Fau	0	1.17559	0.999	0.943	Microglia
Rasl11a	0	1.17449	0.583	0.024	VSMC
S100a1	0	1.17335	0.858	0.3	OPC
Ywhaq	0	1.17292	0.933	0.385	Oligodendrocyte
Grn	0	1.17118	0.839	0.178	Microglia
Ptprz1	0	1.16822	0.81	0.109	Astrocyte
Rps19	1.69975e-112	1.16643	0.996	0.888	B Cell
Aif1	0	1.16513	0.833	0.092	Microglia
Rrad	0	1.16363	0.513	0.04	VSMC
Dbi	0	1.16336	0.962	0.657	OPC
Ptn	0	1.16154	0.938	0.623	MSC
Matn4	0	1.16111	0.832	0.045	OPC
Ftl1	0	1.15853	0.999	0.913	BAM
Dbndd2	0	1.15756	0.618	0.162	Oligodendrocyte
Rps16	0	1.15748	0.996	0.898	Immune
Ppp3ca	0	1.15673	0.839	0.455	Neuron
Klf2	4.86019e-138	1.1556	0.861	0.229	B Cell
Ttll7	0	1.15558	0.892	0.165	Oligodendrocyte
Npc2	0	1.15511	0.892	0.376	Microglia
Fos	0	1.15185	0.66	0.318	VSMC
Fn1	0	1.15151	0.759	0.043	Endothelial
Cpe	0	1.15106	0.922	0.451	Astrocyte
Adgrf5	0	1.14949	0.777	0.035	Endothelial
Rps13	0	1.14696	0.989	0.872	Immune
Ndrg4	0	1.14418	0.779	0.195	Neuron
Vcam1	0	1.1422	0.598	0.101	BAM
Epas1	0	1.14091	0.823	0.141	Endothelial
Mia	0	1.13844	0.657	0.008	Ependymal
Ogn	0	1.13805	0.603	0.02	MSC
Rgs4	0	1.13372	0.745	0.121	Pericyte
Rps19	0	1.13212	0.984	0.886	Immune
Cck	0	1.13209	0.56	0.149	Neuron
Cd52	6.6969e-121	1.13197	0.927	0.312	B Cell
Mafb	0	1.13166	0.71	0.066	Microglia
Pllp	0	1.12975	0.904	0.115	Oligodendrocyte
Hexa	0	1.1262	0.823	0.17	Microglia
Col9a3	0	1.12587	0.596	0.048	Ependymal
Rps27	3.34521e-113	1.12581	0.996	0.925	B Cell
Ltb	0	1.12456	0.716	0.013	Immune
Ptprc	0	1.12082	0.873	0.173	Immune
Cd68	0	1.12032	0.765	0.066	Microglia
H3f3b	4.04637e-248	1.11662	0.97	0.903	BAM
Slc17a7	0	1.1151	0.64	0.136	Neuron
Olig2	0	1.11483	0.812	0.094	OPC
Rpl36	0	1.11377	0.988	0.914	Immune
Dclk1	0	1.11199	0.694	0.224	Astrocyte
Cxcl14	0	1.10991	0.766	0.098	Astrocyte
2021-09-07	0	1.10531	0.957	0.496	Oligodendrocyte
Kif1b	0	1.10397	0.942	0.371	Oligodendrocyte
Cacng4	0	1.10375	0.783	0.016	OPC
Cd9	0	1.10361	0.953	0.547	Microglia
Rpl32	0	1.10242	0.989	0.908	Immune
Ms4a1	0	1.10085	0.68	0.001	B Cell
Atf3	0	1.0966	0.569	0.212	BAM
Myl9	0	1.09553	0.773	0.046	Pericyte
Bcan	0	1.09458	0.909	0.164	OPC
Rnf7	0	1.09361	0.905	0.342	Oligodendrocyte
Rps24	1.75435e-111	1.09107	0.996	0.959	B Cell
Ttyh1	0	1.09084	0.785	0.174	Astrocyte
Olfml3	0	1.09083	0.759	0.056	Microglia
Pcp4	0	1.09073	0.471	0.164	Neuron
Gria2	0	1.08924	0.809	0.24	Neuron
Clu	0	1.0891	0.95	0.367	Ependymal
Rps5	0	1.08837	0.983	0.856	Immune
Igfbp6	0	1.08742	0.418	0.055	MSC
Ftl1	0	1.0874	0.995	0.883	Microglia
Stmn3	0	1.08683	0.698	0.15	Neuron
Gm19935	0	1.08585	0.722	0.009	Ependymal
Bcl2a1b	0	1.08386	0.674	0.07	Microglia
Ly6e	0	1.08251	0.953	0.402	Endothelial
Syp	0	1.08063	0.681	0.112	Neuron
Jun	2.75669e-265	1.07952	0.715	0.417	BAM
Olig1	0	1.07702	0.893	0.091	Oligodendrocyte
Rps7	0	1.07637	0.984	0.859	Immune
Rpl37a	0	1.07515	0.997	0.945	Immune
Rpl18a	0	1.07305	0.997	0.918	Immune
Cox4i2	0	1.07141	0.679	0.02	Pericyte
Nkx6-2	0	1.07139	0.814	0.024	Oligodendrocyte
Itga1	0	1.06991	0.742	0.106	Pericyte
Gm3764	0	1.06916	0.601	0.066	Astrocyte
Ifi27l2a	0	1.06732	0.764	0.242	BAM
Sez6l2	0	1.06638	0.863	0.116	Oligodendrocyte
Siglech	0	1.06357	0.697	0.055	Microglia
Alcam	0	1.06303	0.608	0.154	MSC
Rac2	0	1.0629	0.829	0.092	Immune
Marcks	0	1.06136	0.942	0.448	OPC
Tmem88b	0	1.06056	0.832	0.034	Oligodendrocyte
Crip2	0	1.06007	0.839	0.173	Endothelial
Btg1	0	1.05777	0.891	0.316	Immune
Hsp90aa1	0	1.05518	0.98	0.639	Oligodendrocyte
Rpsa	2.90132e-111	1.05497	1	0.893	B Cell
Fcgr3	0	1.05495	0.783	0.061	Microglia
Bin1	0	1.05483	0.93	0.34	Oligodendrocyte
Olfm1	0	1.05423	0.705	0.179	Neuron
Atp5g1	0	1.0542	0.8	0.485	Ependymal
Sgms1	0	1.05194	0.765	0.089	Endothelial
App	0	1.05139	0.993	0.609	Oligodendrocyte
Epn2	0	1.05128	0.849	0.206	OPC
Ifitm1	0	1.05078	0.604	0.015	Pericyte
Gjc3	0	1.04882	0.83	0.041	Oligodendrocyte
Rps11	0	1.04713	0.992	0.881	Immune
Rps20	1.29838e-105	1.04545	0.996	0.904	B Cell
Id3	0	1.0453	0.73	0.235	VSMC
Rgs4	0	1.04484	0.797	0.131	VSMC
Rplp1	0	1.04452	0.999	0.959	Microglia
Bgn	0	1.04432	0.674	0.037	MSC
Cd14	0	1.04084	0.574	0.055	Microglia
Ltb	0	1.03993	0.699	0.026	B Cell
F5	0	1.03985	0.595	0.004	Ependymal
Tspan7	0	1.03745	0.86	0.352	Astrocyte
Rtn4	0	1.03686	0.96	0.458	Oligodendrocyte
Art3	0	1.03646	0.631	0.011	Pericyte
Rps29	0	1.03635	0.999	0.975	Microglia
Htr2c	0	1.03406	0.56	0.024	Ependymal
Timp3	0	1.03382	0.626	0.23	MSC
Rpl18	0	1.03293	0.988	0.86	Immune
Cmtm5	0	1.03112	0.868	0.117	Oligodendrocyte
Timp2	0	1.03078	0.848	0.332	Microglia
Cab39l	0	1.03033	0.662	0.08	Ependymal
S100a16	0	1.02843	0.848	0.287	OPC
Marcks	0	1.0258	0.854	0.312	Microglia
Arl6ip1	0	1.02503	0.853	0.524	Ependymal
Rpl39	0	1.02424	0.994	0.905	Microglia
Ttc3	0	1.0242	0.82	0.31	Neuron
Il1b	0	1.02368	0.291	0.042	Microglia
Jcad	0	1.01958	0.707	0.059	Endothelial
Pecam1	0	1.01912	0.745	0.033	Endothelial
Rsph1	0	1.01864	0.692	0.004	Ependymal
Klf4	0	1.01791	0.624	0.082	Endothelial
Bst2	0	1.01729	0.872	0.304	BAM
S100a4	0	1.01703	0.433	0.021	Immune
Rps16	6.8135e-106	1.01649	0.996	0.9	B Cell
Tsc22d3	1.322e-128	1.01606	0.803	0.246	B Cell
Ifi27l2a	0	1.01428	0.692	0.238	Immune
Ntn4	0	1.01359	0.769	0.029	VSMC
Ms4a6c	0	1.01325	0.748	0.058	BAM
Eng	0	1.01289	0.748	0.069	Endothelial
Josd2	0	1.01283	0.852	0.106	Oligodendrocyte
Palld	0	1.01154	0.716	0.015	VSMC
Serpine2	0	1.01119	0.916	0.345	OPC
Cd209a	0	1.00932	0.493	0.002	BAM
Calm2	0	1.00773	0.955	0.774	Neuron
Col1a1	0	1.0074	0.612	0.006	MSC
Fos	5.5272e-240	1.0068	0.642	0.321	BAM
Rpl23	0	1.00494	0.997	0.951	Immune
Fxyd1	0	1.00478	0.884	0.16	VSMC
S100a10	0	1.00462	0.739	0.11	Immune
Junb	0	1.00456	0.646	0.284	Microglia
Sox9	0	1.00431	0.782	0.106	Ependymal
Luzp2	0	1.00412	0.686	0.097	Astrocyte
Filip1l	0	1.004	0.774	0.052	VSMC
Rps12	0	1.00332	0.987	0.82	Microglia
Mcam	0	1.00301	0.817	0.088	VSMC
H3f3a	4.19086e-82	1.00227	0.977	0.859	B Cell
Nbl1	0	1.00191	0.707	0.054	Pericyte
Igf1r	0	1.00134	0.747	0.169	Endothelial
Ltbp4	0	1.00118	0.711	0.054	Endothelial
Atf3	0	1.00058	0.481	0.118	Microglia
Rpl38	0	1.00007	0.994	0.938	Immune
Rdh5	0	0.996942	0.608	0.025	Ependymal
Ndrg1	0	0.996704	0.859	0.149	Oligodendrocyte
Atp1a3	0	0.995785	0.698	0.135	Neuron
Fxyd5	0	0.994157	0.764	0.113	Endothelial
Dbi	0	0.994001	0.979	0.606	Oligodendrocyte
Esam	0	0.992911	0.763	0.056	Endothelial
Cd83	0	0.992531	0.542	0.082	Microglia
Rpl19	0	0.990568	0.997	0.945	Immune
Lum	0	0.989801	0.364	0.001	MSC
Gstm1	0	0.989606	0.782	0.226	Astrocyte
Gpr17	0	0.989544	0.669	0.004	OPC
Hsp90aa1	0	0.989314	0.973	0.687	Ependymal
Ablim1	0	0.988381	0.739	0.11	Endothelial
Taldo1	0	0.987873	0.887	0.303	Oligodendrocyte
Zfp36	0	0.987583	0.578	0.183	Microglia
Klf6	0	0.987073	0.646	0.235	BAM
Txnip	0	0.986225	0.74	0.224	BAM
Nbl1	0	0.98402	0.639	0.072	MSC
Scrg1	0	0.983255	0.798	0.088	OPC
Rpl13	0	0.981227	0.995	0.964	Immune
Glul	0	0.98079	0.972	0.625	Astrocyte
Abca2	0	0.979181	0.862	0.12	Oligodendrocyte
Cebpb	0	0.978883	0.668	0.266	BAM
Scg3	0	0.978293	0.719	0.119	Astrocyte
Lbp	0	0.976791	0.783	0.004	Ependymal
Sparcl1	0	0.976125	0.98	0.515	VSMC
Map1b	0	0.976083	0.756	0.209	Neuron
Sorbs2	0	0.974551	0.778	0.191	VSMC
Gpm6a	0	0.973813	0.831	0.333	Neuron
Tuba1a	0	0.973352	0.882	0.479	OPC
Rps15a	2.5957e-94	0.97272	0.996	0.91	B Cell
Sparc	0	0.972718	0.832	0.369	Microglia
Rps10	0	0.970723	0.997	0.929	Immune
Dnm1	0	0.970436	0.739	0.185	Neuron
Rpl8	5.65325e-115	0.970105	1	0.899	B Cell
Dynlrb2	0	0.968952	0.577	0.004	Ependymal
Atp2b2	0	0.968738	0.661	0.122	Neuron
Efnb3	0	0.966928	0.812	0.042	Oligodendrocyte
Rps9	0	0.966391	0.989	0.837	Microglia
Ntrk2	0	0.965543	0.775	0.207	Astrocyte
Coro1a	0	0.964513	0.851	0.212	Immune
Coro1a	9.34514e-123	0.964458	0.753	0.224	B Cell
Errfi1	0	0.963997	0.592	0.08	VSMC
Mpeg1	0	0.963799	0.731	0.059	Microglia
1700094D03Rik	0	0.962318	0.274	0.013	Ependymal
Itgb1	0	0.96218	0.895	0.293	VSMC
Trbc1	0	0.961514	0.423	0.002	Immune
Rps20	0	0.960296	0.988	0.902	Immune
Camk2n1	0	0.959896	0.814	0.494	Neuron
Junb	0	0.959708	0.663	0.376	VSMC
Atp2b1	0	0.959056	0.743	0.347	Neuron
Mzb1	0	0.958563	0.448	0.001	B Cell
P2ry14	0	0.956633	0.633	0.019	Pericyte
Rplp0	0	0.95633	0.987	0.81	Immune
Csrp2	0	0.955782	0.715	0.089	VSMC
Rps28	0	0.955424	0.979	0.829	Microglia
Ezr	0	0.955195	0.83	0.102	Ependymal
Ebf1	0	0.955187	0.834	0.118	VSMC
Cd300c2	0	0.955034	0.77	0.063	Microglia
Rps21	0	0.954724	0.997	0.957	Immune
Ccnd1	0	0.954114	0.687	0.097	OPC
Igf2	0	0.954023	0.47	0.016	Ependymal
Vwa1	0	0.952264	0.695	0.049	Endothelial
Rnf13	0	0.952094	0.894	0.261	Oligodendrocyte
Fjx1	0	0.951816	0.593	0.061	Astrocyte
Ier3	0	0.951309	0.566	0.2	BAM
Ly6c2	0	0.94982	0.404	0.003	Immune
Ptpn18	0	0.949768	0.875	0.249	Immune
Aebp1	0	0.948983	0.571	0.042	MSC
Aspn	0	0.948881	0.726	0.017	VSMC
Rpl27a	0	0.948078	0.998	0.947	Immune
Slc12a2	0	0.947623	0.864	0.174	Oligodendrocyte
Btg2	0	0.946701	0.656	0.304	VSMC
Cox8b	0	0.945417	0.416	0.007	Ependymal
Pcsk1n	0	0.945177	0.915	0.445	OPC
Grin2b	0	0.944737	0.644	0.073	Neuron
Ctsb	0	0.943552	0.981	0.678	BAM
Pde3a	0	0.942619	0.74	0.011	VSMC
Itm2b	0	0.941934	0.998	0.95	Microglia
S100a10	0	0.941696	0.615	0.118	MSC
Fcmr	0	0.940364	0.598	0.001	B Cell
Notch3	0	0.940256	0.645	0.025	Pericyte
Lst1	0	0.939065	0.757	0.126	BAM
Rpl18a	3.17255e-97	0.936687	0.996	0.92	B Cell
Vtn	0	0.935872	0.524	0.094	MSC
Kitl	0	0.935269	0.695	0.07	Endothelial
Rpl12	9.32296e-88	0.93442	0.988	0.742	B Cell
Pdlim2	0	0.9341	0.742	0.08	Oligodendrocyte
Rpl23	0	0.93315	0.996	0.936	Microglia
Notch3	0	0.933087	0.735	0.034	VSMC
S100b	0	0.932564	0.794	0.205	OPC
Btbd17	0	0.932075	0.595	0.028	Astrocyte
Rpl18	3.113e-104	0.931582	1	0.862	B Cell
Msmo1	0	0.931467	0.642	0.183	Astrocyte
Rpl30	0	0.931019	0.997	0.938	Immune
Syngr1	0	0.929976	0.747	0.22	Microglia
Rps4x	0	0.929018	0.987	0.843	Microglia
Rbpms	0	0.928483	0.813	0.104	VSMC
Cspg4	0	0.92843	0.746	0.044	OPC
Rorb	0	0.927027	0.625	0.068	Astrocyte
Dusp1	1.00451e-240	0.926487	0.591	0.283	BAM
Cd14	0	0.926338	0.631	0.191	BAM
Sgk1	0	0.926319	0.697	0.282	Oligodendrocyte
Slc22a17	0	0.925937	0.726	0.318	Ependymal
C4b	0	0.925903	0.456	0.096	Oligodendrocyte
Btg1	1.31435e-74	0.925387	0.764	0.327	B Cell
Shisa5	0	0.924134	0.801	0.193	Immune
Spp1	0	0.924014	0.571	0.102	MSC
Neat1	0	0.921146	0.835	0.306	Oligodendrocyte
Actn1	0	0.920892	0.757	0.084	VSMC
Sema3c	0	0.91923	0.648	0.031	Endothelial
Pfn1	0	0.918993	0.959	0.575	Immune
Rpl34	0	0.918861	0.993	0.908	Immune
Ctsh	0	0.917608	0.798	0.168	Microglia
Rarres2	0	0.917366	0.655	0.045	Pericyte
Rps9	0	0.917361	0.998	0.875	Immune
Ptma	0	0.917177	0.991	0.897	Oligodendrocyte
Rps11	0	0.915963	0.989	0.844	Microglia
Aqp4	0	0.915149	0.589	0.044	Astrocyte
Fxyd5	1.3046e-162	0.915006	0.422	0.189	MSC
Vim	0	0.913254	0.741	0.125	Endothelial
Tinagl1	0	0.913123	0.726	0.085	VSMC
Rps13	2.21035e-91	0.91291	1	0.874	B Cell
2900097C17Rik	0	0.912352	0.76	0.286	Neuron
Podxl	0	0.91207	0.671	0.025	Endothelial
Chgb	0	0.912044	0.566	0.063	Neuron
Tgfbr1	0	0.911615	0.682	0.081	Microglia
Clstn1	0	0.911225	0.706	0.272	Neuron
Pcp4l1	0	0.910546	0.727	0.097	Endothelial
Bcl2	0	0.910505	0.643	0.064	Immune
Tmem119	0	0.910181	0.562	0.043	Microglia
Gimap3	0	0.910116	0.643	0.003	Immune
Rpl9	0	0.909667	0.998	0.926	Immune
Rpl17	0	0.905835	0.977	0.811	Immune
Desi1	0	0.905799	0.799	0.083	Oligodendrocyte
Rps5	3.94551e-91	0.904958	0.996	0.858	B Cell
Ly6h	0	0.904724	0.598	0.085	Neuron
Itgb5	0	0.904582	0.765	0.13	Microglia
Arl4a	0	0.903214	0.683	0.098	Endothelial
Cd37	1.48636e-163	0.901439	0.772	0.179	B Cell
Napsa	0	0.900406	0.564	0.004	B Cell
Cbr2	0	0.898892	0.654	0.003	BAM
Nrxn3	0	0.898643	0.603	0.075	Neuron
Gng11	0	0.897619	0.801	0.306	Pericyte
Rplp0	0	0.896122	0.974	0.754	Microglia
Bcam	0	0.894143	0.808	0.086	VSMC
1110017D15Rik	0	0.89399	0.516	0.004	Ependymal
Fcer1g	0	0.893825	0.973	0.378	BAM
H2-D1	0	0.893617	0.895	0.476	Microglia
Scn2a	0	0.893354	0.633	0.075	Neuron
Cd163	0	0.892929	0.543	0.002	BAM
Zfp36	0	0.892435	0.657	0.286	BAM
Ppp1r16b	0	0.892233	0.783	0.091	Oligodendrocyte
Emp3	0	0.891999	0.689	0.079	MSC
Nsg2	0	0.891966	0.657	0.106	Neuron
Lmod1	0	0.891819	0.7	0.003	VSMC
Ndufa1	0	0.891574	0.763	0.396	Ependymal
Sncb	0	0.8913	0.604	0.112	Neuron
C1qtnf4	0	0.891131	0.592	0.091	Neuron
Pitpnc1	0	0.891063	0.694	0.191	Pericyte
Wfdc2	0	0.890382	0.554	0.003	Ependymal
Gstp1	0	0.890194	0.566	0.08	Oligodendrocyte
Rpl32	0	0.890093	0.988	0.881	Microglia
Islr	0	0.890003	0.618	0.013	MSC
Rps2	0	0.887857	0.979	0.851	Immune
Dusp2	0	0.887146	0.512	0.053	Immune
Gas6	0	0.88574	0.847	0.169	Ependymal
Ms4a6b	0	0.885293	0.683	0.057	Immune
Rps4x	0	0.885013	0.986	0.88	Immune
Cdh5	0	0.884105	0.681	0.023	Endothelial
Rps24	0	0.883273	0.997	0.945	Microglia
Rps3a1	3.96468e-96	0.882516	1	0.908	B Cell
Rplp2	0	0.882391	0.986	0.867	Immune
Ndufa4	0	0.882328	0.935	0.744	Ependymal
Blvrb	0	0.882234	0.761	0.154	BAM
Rps3	0	0.881871	0.988	0.882	Immune
Slc6a20a	0	0.881247	0.592	0.018	Pericyte
Ebf1	0	0.880911	0.676	0.112	Pericyte
Ifi207	0	0.880884	0.598	0.035	BAM
Xcl1	0	0.880139	0.449	0.001	Immune
Meig1	0	0.879753	0.37	0.004	Ependymal
Rpl35a	0	0.879685	0.995	0.92	Microglia
Stxbp1	0	0.87831	0.658	0.145	Neuron
Emcn	0	0.878154	0.668	0.031	Endothelial
Jund	6.65169e-155	0.878137	0.804	0.689	BAM
Mkrn1	0	0.877258	0.589	0.173	Blood cell
Sox18	0	0.876047	0.61	0.02	Endothelial
Opcml	0	0.876016	0.79	0.126	OPC
Anxa2	0	0.874967	0.59	0.111	MSC
Bpgm	0	0.874561	0.567	0.181	Blood cell
Rpl8	0	0.873017	0.985	0.897	Immune
Gucy1b1	0	0.870007	0.662	0.103	Pericyte
H2-DMb2	0	0.86964	0.606	0.005	B Cell
Tmsb10	1.66141e-82	0.868902	0.888	0.434	B Cell
Ighd	0	0.868743	0.506	0.005	B Cell
Rps23	0	0.867742	0.992	0.913	Immune
Psmb8	0	0.867509	0.836	0.253	Immune
Atox1	0	0.86687	0.891	0.447	Endothelial
Klf2	0	0.866589	0.608	0.222	VSMC
Lgals1	0	0.866207	0.683	0.089	BAM
Lgals1	0	0.865449	0.723	0.083	VSMC
Ppp1r14b	0	0.864843	0.766	0.239	OPC
Rpl37	0	0.864615	0.998	0.957	Immune
Gas6	0	0.864425	0.781	0.173	BAM
Chn1	0	0.861472	0.647	0.154	Neuron
Stk17b	1.65348e-182	0.861323	0.606	0.097	B Cell
Slc7a10	0	0.861046	0.571	0.033	Astrocyte
Ctsw	0	0.860336	0.612	0.004	Immune
Slain1	0	0.859724	0.755	0.038	Oligodendrocyte
Fam107a	0	0.859645	0.65	0.088	Astrocyte
Sirt2	0	0.85947	0.849	0.217	Oligodendrocyte
Mfge8	0	0.859308	0.916	0.235	VSMC
Tnfaip6	0	0.859023	0.737	0.022	Oligodendrocyte
Neu4	0	0.858799	0.673	0.003	OPC
Tspan3	0	0.858033	0.894	0.393	OPC
Ptprcap	0	0.85593	0.625	0.016	B Cell
Rpl10a	0	0.855801	0.932	0.614	Microglia
Zfp36l1	0	0.855261	0.734	0.365	BAM
Rps3a1	0	0.854369	0.992	0.907	Immune
Pcolce	0	0.853146	0.645	0.023	MSC
Ednrb	0	0.852388	0.703	0.087	OPC
Arpp21	0	0.851893	0.566	0.094	Neuron
Rps14	0	0.851846	0.988	0.905	Immune
Rpl30	0	0.851734	0.994	0.918	Microglia
Xylt1	0	0.851212	0.718	0.054	OPC
Celf2	0	0.851192	0.728	0.301	Neuron
Folr2	0	0.851012	0.549	0.004	BAM
Slc6a1	0	0.850407	0.661	0.136	Astrocyte
Gm13889	0	0.850305	0.642	0.094	Pericyte
Atp1b3	0	0.8503	0.841	0.271	Oligodendrocyte
Unc93b1	0	0.849591	0.715	0.078	Microglia
Rpl32	1.75054e-83	0.849477	0.996	0.91	B Cell
Thy1	0	0.849388	0.627	0.109	Neuron
Csrp1	0	0.848765	0.839	0.333	VSMC
Rps28	0	0.848496	0.985	0.868	Immune
Rps7	1.58414e-80	0.848136	0.996	0.861	B Cell
Slc6a11	0	0.847959	0.588	0.041	Astrocyte
Rpl21	0	0.847788	0.994	0.924	Microglia
Rpl18a	0	0.847561	0.993	0.893	Microglia
Ctsa	0	0.847127	0.748	0.213	Microglia
Rpl13	1.10744e-88	0.847044	1	0.965	B Cell
Ppp1r12a	0	0.846886	0.802	0.209	VSMC
Ppp3r1	0	0.8454	0.682	0.217	Neuron
H2-D1	0	0.844823	0.993	0.581	Immune
Nfkbiz	0	0.844267	0.501	0.144	BAM
Rps2	6.64607e-79	0.842683	0.996	0.853	B Cell
Sod3	0	0.842251	0.566	0.028	Pericyte
Nfkbia	0	0.841883	0.528	0.311	Microglia
Nkain4	0	0.841796	0.6	0.049	Astrocyte
Cxcr6	0	0.84175	0.555	0.001	Immune
Rps11	5.06953e-81	0.841538	1	0.883	B Cell
Car4	0	0.841252	0.598	0.112	Pericyte
Myl12b	0	0.841179	0.834	0.386	Endothelial
Tubb2b	0	0.84116	0.653	0.11	Astrocyte
Rpl10	0	0.840466	0.951	0.689	Microglia
Cntn2	0	0.839761	0.744	0.036	Oligodendrocyte
Rpl22	0	0.838152	0.969	0.753	Immune
Cybb	0	0.837113	0.678	0.065	BAM
Acsl6	0	0.836143	0.643	0.093	Astrocyte
Map3k20	0	0.835839	0.712	0.044	VSMC
Nsf	0	0.835707	0.67	0.185	Neuron
Kctd12	0	0.835557	0.645	0.126	Microglia
Ptprcap	0	0.834777	0.649	0.004	Immune
Rack1	0	0.834651	0.919	0.559	Immune
Sirt2	0	0.834016	0.728	0.305	OPC
Ccl12	0	0.83352	0.337	0.046	Microglia
Fcgr2b	0	0.832852	0.722	0.163	BAM
Ace	0	0.832846	0.554	0.012	Ependymal
Colec12	0	0.832521	0.462	0.035	MSC
Eef1a1	0	0.832422	0.998	0.949	Microglia
Eef1a2	0	0.832113	0.636	0.143	Neuron
Zic1	0	0.831491	0.641	0.044	MSC
Atp1a1	0	0.831137	0.664	0.351	Neuron
Sulf2	0	0.830147	0.742	0.093	OPC
Rpl27a	0	0.829166	0.996	0.93	Microglia
Camk2a	0	0.828966	0.66	0.149	Neuron
Rpl11	0	0.828431	0.989	0.901	Immune
Rpl36a	0	0.828382	0.933	0.681	Immune
S100a11	0	0.828357	0.773	0.122	VSMC
Timp3	0	0.827979	0.836	0.222	VSMC
Laptm4a	0	0.826821	0.883	0.571	MSC
Zwint	0	0.826425	0.625	0.178	Neuron
Rgcc	0	0.826338	0.749	0.178	OPC
Tspan13	0	0.826214	0.746	0.194	Endothelial
Frrs1l	0	0.826185	0.594	0.082	Neuron
Nrxn1	0	0.826111	0.756	0.245	Astrocyte
Nudt4	0	0.826003	0.794	0.2	VSMC
Crim1	0	0.825806	0.715	0.095	VSMC
Cdc37l1	0	0.825007	0.812	0.185	Oligodendrocyte
Mapt	0	0.823166	0.923	0.28	Oligodendrocyte
Tpt1	0	0.8229	0.998	0.971	Immune
Stk17b	0	0.822128	0.695	0.086	Immune
Rps10	1.07264e-90	0.820631	1	0.93	B Cell
Emb	0	0.820528	0.601	0.034	Ependymal
Rps18	6.19801e-78	0.820444	1	0.867	B Cell
Rps20	0	0.819748	0.99	0.873	Microglia
Ahnak	0	0.81939	0.653	0.073	Endothelial
S100a6	3.01497e-273	0.819134	0.465	0.161	MSC
Ms4a6b	0	0.818638	0.694	0.064	BAM
Rps23	0	0.817827	0.989	0.887	Microglia
Msx1	0	0.817197	0.615	0.019	Ependymal
Tmem100	0	0.817135	0.723	0.092	OPC
Fau	0	0.816977	1	0.957	Immune
Ppp1r15a	0	0.816457	0.515	0.145	VSMC
Slc48a1	0	0.816094	0.818	0.16	Oligodendrocyte
Fgfr3	0	0.816059	0.581	0.041	Astrocyte
Ywhag	0	0.81579	0.695	0.242	Neuron
Nrxn2	0	0.815767	0.793	0.206	OPC
Celf4	0	0.814316	0.634	0.103	Neuron
Gjb6	0	0.813781	0.569	0.031	Astrocyte
Gsn	0	0.812678	0.59	0.161	MSC
Hspb2	0	0.812536	0.697	0.012	VSMC
Gimap4	0	0.812516	0.599	0.005	Immune
Mmd2	0	0.812364	0.625	0.069	Astrocyte
Clec10a	0	0.812215	0.521	0.003	BAM
Lrp1	0	0.811719	0.825	0.297	OPC
Cd3e	0	0.810444	0.592	0.001	Immune
Fa2h	0	0.809866	0.713	0.018	Oligodendrocyte
Nrxn1	0	0.809751	0.865	0.301	OPC
Laptm4a	0	0.809341	0.869	0.563	Pericyte
Marcksl1	0	0.809073	0.508	0.119	BAM
Slc6a20a	0	0.808777	0.417	0.035	MSC
Mapt	0	0.808665	0.601	0.34	Neuron
Cd24a	0	0.808581	0.321	0.027	Ependymal
Foxd1	0	0.808227	0.599	0.024	MSC
Pcdh15	0	0.807603	0.671	0.024	OPC
Mfge8	0	0.807485	0.822	0.226	Pericyte
Atf3	0	0.807478	0.489	0.21	VSMC
Gng11	0	0.807196	0.81	0.237	Oligodendrocyte
Ecm2	0	0.806426	0.569	0.024	Pericyte
Cd34	0	0.806319	0.718	0.155	Endothelial
Ptn	0	0.806035	0.932	0.62	OPC
Lgals1	0	0.80588	0.603	0.09	MSC
Vsnl1	0	0.805486	0.545	0.108	Neuron
Man2b1	0	0.80452	0.705	0.106	Microglia
Qpct	0	0.803484	0.692	0.048	OPC
Creg1	0	0.802758	0.725	0.165	Microglia
Acvrl1	0	0.802333	0.657	0.042	Endothelial
Zic1	0	0.802322	0.574	0.03	Pericyte
Myo1b	0	0.80207	0.605	0.07	Pericyte
Nnat	1.021e-141	0.801984	0.273	0.092	MSC
Rps4x	1.76449e-76	0.801972	0.996	0.882	B Cell
Rpl27	0	0.801965	0.891	0.687	Immune
Itih5	0	0.801238	0.586	0.053	Endothelial
Ppp1r1b	0	0.800133	0.632	0.06	Ependymal
H3f3b	0	0.800113	0.96	0.882	Microglia
Arpc1a	0	0.799265	0.83	0.268	Oligodendrocyte
Rpl6	0	0.799139	0.977	0.856	Immune
Id4	0	0.798994	0.556	0.053	Astrocyte
Rpl37a	0	0.798861	0.995	0.927	Microglia
Slc19a1	0	0.798053	0.579	0.034	Pericyte
Rplp1	0	0.797553	0.996	0.969	Immune
Slc39a10	0	0.797434	0.704	0.179	Endothelial
Trac	0	0.797047	0.569	0.004	Immune
Rps12	0	0.795652	0.99	0.863	Immune
Foxn3	0	0.795174	0.795	0.202	Oligodendrocyte
Cx3cl1	0	0.794419	0.592	0.086	Neuron
Gng11	0	0.794138	0.89	0.313	VSMC
Ptprn	0	0.793716	0.635	0.115	Neuron
Acsbg1	0	0.793024	0.604	0.042	Astrocyte
Car12	0	0.792813	0.527	0.008	Ependymal
Fau	1.50882e-76	0.790984	1	0.958	B Cell
Lbh	0	0.790903	0.708	0.109	VSMC
Atp5md	0	0.790398	0.742	0.369	Ependymal
Etv1	0	0.789527	0.741	0.135	Oligodendrocyte
Cp	0	0.788931	0.528	0.096	MSC
Ldhb	0	0.788754	0.797	0.436	Astrocyte
Nr4a1	0	0.788582	0.545	0.189	VSMC
Epb41l3	0	0.788581	0.734	0.095	Oligodendrocyte
Gabra1	0	0.787978	0.553	0.082	Neuron
Ccdc141	0	0.787915	0.613	0.071	Endothelial
Sh3bgrl	0	0.787557	0.769	0.183	VSMC
Higd1b	0	0.785757	0.554	0.047	VSMC
Sulf1	0	0.785307	0.54	0.018	Ependymal
Fnbp1	0	0.785226	0.78	0.15	Oligodendrocyte
Gpm6a	0	0.784913	0.85	0.338	Astrocyte
Zfp36l2	0	0.784559	0.717	0.237	Immune
mt-Nd5	0	0.784238	0.984	0.894	Ependymal
Cd209g	0	0.782907	0.433	0.001	BAM
Serping1	0	0.782588	0.573	0.016	MSC
Arhgdib	0	0.782375	0.782	0.188	Immune
Enho	0	0.782368	0.63	0.106	Astrocyte
Cyfip2	0	0.781549	0.617	0.12	Neuron
Cdkn1a	0	0.781118	0.64	0.147	Endothelial
Gpcpd1	0	0.781114	0.666	0.154	Endothelial
Stk39	0	0.781072	0.588	0.096	Ependymal
Uchl1	0	0.780325	0.623	0.15	Neuron
Phldb1	0	0.779516	0.732	0.066	Oligodendrocyte
Sox10	0	0.7794	0.738	0.123	OPC
Bex2	0	0.778989	0.571	0.103	Neuron
Rock1	0	0.778988	0.757	0.216	VSMC
Slc4a10	1.56266e-205	0.778843	0.344	0.118	MSC
Lpcat2	0	0.778572	0.62	0.059	Microglia
Myl6	0	0.77835	0.967	0.736	Endothelial
Uqcr11	0	0.77798	0.923	0.648	Ependymal
Bank1	0	0.777775	0.568	0.021	B Cell
H2-Ab1	0	0.777078	0.219	0.029	Microglia
Car4	0	0.776987	0.519	0.077	Endothelial
Kank3	0	0.776491	0.632	0.036	Endothelial
Otx2	0	0.776297	0.561	0.003	Ependymal
H2afj	0	0.77602	0.839	0.311	Oligodendrocyte
Chchd10	0	0.775927	0.743	0.241	Astrocyte
Tnf	0	0.775604	0.281	0.035	Microglia
Serinc1	0	0.775464	0.781	0.501	Neuron
Vsir	0	0.774881	0.655	0.07	Microglia
Sox17	0	0.774719	0.576	0.02	Endothelial
Gjc3	0	0.773556	0.758	0.149	OPC
C1qc	0	0.77342	0.989	0.483	BAM
Agpat4	0	0.773222	0.741	0.073	Oligodendrocyte
Rpl34	0	0.773082	0.987	0.881	Microglia
Rian	0	0.77263	0.456	0.081	Neuron
Rpl37	0	0.77225	0.995	0.944	Microglia
Rps29	0	0.771886	0.999	0.982	BAM
Rpl12	0	0.771617	0.943	0.669	Microglia
Pgm2l1	0	0.770611	0.582	0.116	Neuron
Actn4	0	0.770171	0.795	0.209	VSMC
Elavl3	0	0.768273	0.746	0.132	Oligodendrocyte
Ctnnb1	0	0.768174	0.761	0.31	Endothelial
Csf1r	0	0.768098	0.896	0.307	BAM
Hes1	0	0.767182	0.548	0.139	VSMC
Hapln2	0	0.766778	0.656	0.016	Oligodendrocyte
Dpysl2	0	0.766219	0.875	0.356	Oligodendrocyte
Rps3	1.35943e-78	0.766154	1	0.884	B Cell
C030029H02Rik	0	0.765298	0.661	0.011	Oligodendrocyte
Il1a	0	0.765232	0.334	0.035	Microglia
Gadd45g	0	0.765195	0.567	0.111	Ependymal
Rps15a	0	0.764855	0.988	0.882	Microglia
Kcne2	0	0.764224	0.531	0.002	Ependymal
Pcsk2	0	0.763927	0.546	0.075	Neuron
Ifi27l2a	0	0.763636	0.534	0.141	Microglia
Pth1r	0	0.763416	0.521	0.019	Pericyte
Hpgd	0	0.763409	0.675	0.144	BAM
Rpl39	1.67669e-72	0.763127	1	0.929	B Cell
Rps10	0	0.762997	0.991	0.908	Microglia
Rpl34	2.14679e-79	0.762638	0.996	0.91	B Cell
Tmem151a	0	0.762194	0.764	0.111	Oligodendrocyte
Arf3	0	0.76204	0.645	0.195	Neuron
Rpl3	0	0.761741	0.971	0.853	Immune
Rtn3	0	0.761306	0.782	0.479	Neuron
Foxq1	0	0.760806	0.56	0.017	Endothelial
Rplp0	1.389e-67	0.759892	0.988	0.813	B Cell
Fosb	0	0.759616	0.477	0.146	BAM
Nptxr	0	0.758703	0.503	0.092	Neuron
Rab3a	0	0.757411	0.59	0.164	Neuron
Fxyd5	0	0.756071	0.785	0.179	Immune
Actb	0	0.756068	0.999	0.976	VSMC
Irf8	0	0.755953	0.637	0.043	Microglia
Shisa5	3.49718e-80	0.755808	0.629	0.205	B Cell
Cd63	0	0.755687	0.841	0.522	Microglia
Slc4a2	0	0.755535	0.596	0.08	Ependymal
Syn2	0	0.755486	0.593	0.111	Neuron
Arhgdib	4.0427e-92	0.754799	0.653	0.199	B Cell
G0s2	0	0.754766	0.647	0.068	OPC
Rpl19	3.92134e-81	0.754745	0.996	0.946	B Cell
Ptp4a3	0	0.75474	0.668	0.14	VSMC
Sdc3	0	0.754712	0.723	0.143	OPC
Plek	0	0.754655	0.6	0.055	Microglia
Pdlim3	0	0.75389	0.632	0.002	VSMC
Cd53	0	0.753383	0.68	0.06	Microglia
Btg2	0	0.753113	0.565	0.217	Microglia
Utrn	0	0.752712	0.645	0.098	Endothelial
Fgfr2	0	0.752659	0.702	0.051	Oligodendrocyte
Camk2b	0	0.752518	0.601	0.093	Neuron
Timp3	0	0.752058	0.601	0.183	Endothelial
Rps27a	0	0.751882	0.994	0.925	Microglia
Rps3a1	0	0.751488	0.988	0.879	Microglia
Rps9	1.5028e-73	0.751354	1	0.878	B Cell
Dusp1	0	0.751281	0.782	0.279	Ependymal
Ppp1r12b	0	0.750839	0.668	0.053	VSMC
Col4a1	0	0.750739	0.59	0.108	Pericyte
Malat1	0	0.750526	0.997	0.982	Astrocyte
Grn	0	0.750002	0.855	0.352	BAM
Kcnk1	0	0.748424	0.563	0.078	Astrocyte
Fmod	0	0.748285	0.277	0.004	MSC
Rpl23	3.45935e-76	0.748014	0.996	0.952	B Cell
Dnajb2	0	0.747765	0.733	0.106	Oligodendrocyte
Lgi3	0	0.747562	0.7	0.048	Oligodendrocyte
Ifitm2	0	0.747379	0.728	0.185	BAM
S100a11	0	0.747295	0.598	0.125	Immune
Appl2	0	0.746378	0.551	0.106	Astrocyte
Ank3	0	0.745907	0.796	0.188	Oligodendrocyte
Rspo3	0	0.745802	0.316	0.021	MSC
Cd8b1	0	0.745496	0.396	0.001	Immune
Sox4	0	0.745411	0.645	0.092	OPC
Vim	3.83272e-122	0.744891	0.359	0.197	Ependymal
Palmd	0	0.74485	0.57	0.036	Endothelial
Krt18	0	0.744726	0.598	0.003	Ependymal
Anln	0	0.744619	0.581	0.019	Oligodendrocyte
Cited2	0	0.744506	0.452	0.134	BAM
Cd69	0	0.742865	0.432	0.017	B Cell
Tuba1a	0	0.742554	0.874	0.418	Oligodendrocyte
Rpl10a	0	0.742515	0.949	0.695	Immune
Lag3	0	0.742236	0.578	0.039	Microglia
Lair1	0	0.742048	0.632	0.046	Microglia
Snrpn	0	0.741369	0.604	0.165	Neuron
Egr1	0	0.741149	0.569	0.285	VSMC
Elof1	0	0.740738	0.518	0.153	Ependymal
Kcnip3	0	0.740581	0.652	0.072	OPC
Kctd12	0	0.740474	0.658	0.262	BAM
Calm1	0	0.739973	0.979	0.87	Neuron
Pycard	0	0.739972	0.66	0.063	Microglia
Cspg4	0	0.739809	0.548	0.041	Pericyte
Fn1	1.65922e-216	0.739309	0.385	0.126	MSC
Rpl26	0	0.737664	0.989	0.898	Microglia
P2rx7	0	0.737481	0.585	0.068	BAM
Tmem47	0	0.737244	0.58	0.096	Astrocyte
Rpl6	0	0.736552	0.972	0.816	Microglia
Ifi203	0	0.734879	0.566	0.046	BAM
Ifitm2	0	0.734785	0.705	0.186	MSC
Rgs1	0	0.734457	0.492	0.071	Immune
Ifitm2	0	0.733871	0.683	0.124	Endothelial
Clec4n	0	0.733619	0.51	0.002	BAM
Cdo1	0	0.733614	0.602	0.025	OPC
Gpr37l1	0	0.733569	0.876	0.179	OPC
Kdr	0	0.733319	0.553	0.026	Endothelial
Id3	0	0.733178	0.672	0.24	MSC
Gjc1	0	0.732936	0.535	0.049	Pericyte
Dtna	0	0.732657	0.565	0.124	Astrocyte
Ssr4	0	0.732461	0.798	0.361	Microglia
Rps27a	0	0.732215	0.999	0.943	Immune
Pde5a	0	0.732192	0.628	0.024	VSMC
2021-09-07	0	0.731991	0.875	0.555	Pericyte
Prkcb	0	0.731985	0.595	0.172	Neuron
Id2	0	0.730635	0.667	0.232	Astrocyte
Pcsk1n	0	0.730607	0.79	0.397	Neuron
Gja4	0	0.730322	0.602	0.022	VSMC
Nptn	0	0.730203	0.708	0.358	Neuron
Serpinf1	0	0.729698	0.499	0.025	MSC
Kalrn	0	0.729565	0.562	0.093	Neuron
Gria3	0	0.729228	0.517	0.082	Neuron
Wfdc1	0	0.728825	0.591	0.021	Endothelial
Selenom	0	0.728764	0.83	0.306	Oligodendrocyte
R3hdm1	0	0.728397	0.571	0.217	Neuron
Prelp	0	0.728039	0.746	0.049	Ependymal
Ptpn18	0	0.727973	0.721	0.091	Microglia
Cers2	0	0.727494	0.763	0.148	Oligodendrocyte
Slc12a5	0	0.727149	0.569	0.061	Neuron
Hpgds	0	0.726622	0.618	0.047	Microglia
Luzp2	0	0.726429	0.789	0.163	OPC
Tomm7	0	0.72609	0.914	0.524	Ependymal
Sox10	0	0.725922	0.688	0.036	Oligodendrocyte
Cox8a	0	0.725438	0.991	0.944	Ependymal
Fosb	0	0.725364	0.448	0.144	VSMC
Cox6c	0	0.725321	0.981	0.864	Ependymal
Shisa4	0	0.724937	0.753	0.147	Oligodendrocyte
Rpl13a	5.501e-224	0.724937	0.682	0.515	Immune
Wscd1	0	0.724587	0.721	0.08	Oligodendrocyte
Grin1	0	0.724006	0.588	0.071	Neuron
Rpl36	7.81962e-74	0.723698	1	0.915	B Cell
Rpl22	0	0.723525	0.942	0.69	Microglia
Tbc1d9	0	0.723365	0.56	0.071	Ependymal
Atp6v0c	0	0.722909	0.641	0.445	Neuron
Atp2a2	0	0.722823	0.717	0.371	Neuron
Uqcr10	0	0.722722	0.867	0.567	Ependymal
Nell2	0	0.722437	0.502	0.06	Neuron
S100a11	0	0.722057	0.629	0.13	MSC
Cebpb	0	0.720993	0.61	0.144	Microglia
Eno2	0	0.718614	0.603	0.105	Neuron
Adgre1	0	0.718539	0.654	0.1	BAM
Rpl11	0	0.718445	0.986	0.872	Microglia
Cacna2d1	0	0.717707	0.56	0.091	Neuron
Napb	0	0.717644	0.591	0.106	Neuron
H2-K1	1.07721e-61	0.717601	0.927	0.497	B Cell
Lmna	0	0.717473	0.696	0.118	VSMC
Fxyd6	0	0.717361	0.659	0.07	OPC
Eva1b	0	0.717154	0.551	0.078	Pericyte
Prkar1b	0	0.716602	0.577	0.11	Neuron
Dlgap1	0	0.716544	0.613	0.146	Neuron
Rps26	3.42972e-66	0.716476	0.981	0.815	B Cell
Tril	0	0.716324	0.537	0.055	Astrocyte
Snca	0	0.71623	0.627	0.19	Blood cell
Myl12a	0	0.716057	0.706	0.217	Endothelial
Hspa5	0	0.715889	0.888	0.5	Ependymal
Rac2	3.41836e-148	0.715155	0.583	0.106	B Cell
Cavin3	0	0.715147	0.752	0.207	VSMC
Mef2c	0	0.714988	0.723	0.479	Neuron
Ly6e	7.25404e-69	0.714265	0.931	0.467	B Cell
Hsp90ab1	0	0.714207	0.988	0.884	Oligodendrocyte
Rps18	0	0.714173	0.974	0.828	Microglia
Ptpn18	0	0.714018	0.798	0.256	BAM
Srgn	0	0.71397	0.775	0.297	Immune
Ifi27	0	0.713795	0.798	0.381	Ependymal
Rplp2	0	0.713575	0.972	0.831	Microglia
Scn1b	0	0.713516	0.599	0.174	Neuron
Rpl37a	1.21659e-69	0.712814	1	0.946	B Cell
Slc38a2	0	0.712355	0.762	0.23	Oligodendrocyte
Clta	0	0.711954	0.864	0.5	Microglia
Rack1	1.9076e-53	0.711935	0.857	0.566	B Cell
Apold1	0	0.711463	0.395	0.034	Endothelial
Pllp	0	0.711267	0.81	0.223	OPC
Rps13	0	0.711067	0.976	0.837	Microglia
Utrn	0	0.710815	0.747	0.153	VSMC
Rps21	0	0.710257	0.995	0.944	Microglia
Tmem72	0	0.709761	0.508	0.003	Ependymal
Nxph1	0	0.709225	0.627	0.014	OPC
Ncdn	0	0.709128	0.599	0.145	Neuron
Sh3bgrl3	0	0.70908	0.918	0.562	Immune
Rps3	0	0.708427	0.983	0.848	Microglia
Cdr1os	0	0.707929	0.507	0.128	Neuron
Slc38a11	0	0.707211	0.597	0.02	VSMC
Rpl19	0	0.706403	0.993	0.929	Microglia
Gfap	0	0.706343	0.26	0.09	Astrocyte
Gnao1	0	0.706181	0.715	0.328	Astrocyte
Fyn	0	0.705641	0.525	0.132	OPC
Cp	0	0.705109	0.551	0.084	Pericyte
Rpl35	0	0.704793	0.896	0.645	Microglia
Rpl10a	3.14172e-58	0.704759	0.961	0.699	B Cell
Prxl2a	0	0.704417	0.668	0.115	Ependymal
Ttyh2	0	0.70409	0.66	0.054	Oligodendrocyte
Dusp2	1.93789e-133	0.703264	0.432	0.061	B Cell
mt-Co1	0	0.70268	1	1	Ependymal
Fabp5	0	0.702584	0.84	0.358	Oligodendrocyte
2021-09-11	0	0.702178	0.593	0.145	Pericyte
Slc44a1	0	0.702075	0.709	0.091	Oligodendrocyte
Ccl3	3.65226e-179	0.70192	0.51	0.221	BAM
Dlc1	0	0.701895	0.56	0.101	Pericyte
Fcrls	0	0.701567	0.849	0.284	BAM
Hemk1	0	0.701128	0.542	0.021	Ependymal
Gria2	0	0.701065	0.684	0.269	Astrocyte
Gucy1a1	0	0.700594	0.651	0.069	VSMC
Lef1	0	0.700236	0.565	0.026	Endothelial
Rpl21	3.6189e-71	0.700233	1	0.943	B Cell
Ltc4s	0	0.700139	0.54	0.064	Microglia
Rpl13	0	0.699796	0.998	0.953	Microglia
Atp5mpl	0	0.699626	0.691	0.304	Ependymal
Mob2	0	0.699598	0.663	0.08	VSMC
Gsn	0	0.699583	0.617	0.084	Oligodendrocyte
Gnai2	0	0.699361	0.876	0.561	Endothelial
Mlc1	0	0.699335	0.539	0.051	Astrocyte
C1qa	0	0.698924	0.997	0.554	BAM
Stmn2	0	0.697963	0.581	0.137	Neuron
Slc4a10	0	0.697051	0.571	0.113	Ependymal
Phldb2	0	0.696852	0.641	0.04	VSMC
Tsc22d1	0	0.696554	0.848	0.324	VSMC
Cnn3	0	0.696241	0.637	0.168	Ependymal
Cyyr1	0	0.695699	0.558	0.016	Endothelial
Sox9	0	0.695319	0.528	0.053	Astrocyte
Serpinh1	0	0.694956	0.599	0.096	MSC
Trim59	0	0.694166	0.628	0.019	Oligodendrocyte
Slc27a1	0	0.693789	0.545	0.072	Astrocyte
Ascc1	0	0.693567	0.395	0.058	Ependymal
Prdx5	0	0.69356	0.797	0.406	Ependymal
Rpl22	1.62845e-61	0.693158	0.985	0.757	B Cell
Map7	0	0.692893	0.691	0.072	Oligodendrocyte
Vamp2	0	0.69255	0.669	0.261	Neuron
H2-K1	0	0.692517	0.82	0.378	Microglia
Brinp3	0	0.692467	0.655	0.058	OPC
Kcnma1	0	0.69197	0.561	0.078	Neuron
Pdgfra	0	0.691558	0.391	0.027	MSC
Ogn	0	0.690239	0.443	0.018	VSMC
Xist	0	0.689652	0.942	0.879	Astrocyte
Gadd45b	0	0.688871	0.415	0.15	VSMC
Lpp	0	0.688686	0.633	0.077	VSMC
Tns1	0	0.688219	0.71	0.128	VSMC
Nnat	0	0.688067	0.681	0.081	OPC
Plac8	0	0.687916	0.398	0.009	B Cell
Ifitm3	0	0.687905	0.797	0.335	BAM
Vat1l	0	0.687427	0.521	0.017	Ependymal
Atp6v1g2	0	0.687219	0.541	0.093	Neuron
Rpl14	0	0.687107	0.942	0.761	Immune
Rpl35a	0	0.686626	0.995	0.939	Immune
Tsc22d4	0	0.685957	0.852	0.351	Oligodendrocyte
Tek	0	0.685677	0.558	0.016	Endothelial
Eef1a1	0	0.685306	0.995	0.961	Immune
Rps27	0	0.684994	0.99	0.901	Microglia
Nav1	0	0.684779	0.708	0.142	OPC
Clta	0	0.684578	0.902	0.595	BAM
Rgcc	0	0.684459	0.564	0.139	Endothelial
Pgrmc1	0	0.684446	0.729	0.274	MSC
Nostrin	0	0.684281	0.515	0.021	Endothelial
Zfhx3	0	0.684162	0.735	0.194	VSMC
Rps26	0	0.684116	0.965	0.812	Immune
Mapk8ip1	0	0.683542	0.713	0.105	Oligodendrocyte
Ncald	0	0.68349	0.756	0.209	OPC
Atp2a2	0	0.682996	0.885	0.413	VSMC
Tmsb4x	0	0.682668	1	0.979	BAM
Rasd1	0	0.682359	0.407	0.025	VSMC
Lsamp	0	0.682278	0.603	0.142	Astrocyte
Ccr7	0	0.681944	0.429	0.001	B Cell
Ramp1	0	0.681327	0.774	0.259	OPC
Rpl9	3.11837e-69	0.681045	1	0.927	B Cell
Ccn2	0	0.680763	0.248	0.023	MSC
Ywhaz	0	0.680629	0.751	0.489	Neuron
Rps8	0	0.680489	0.993	0.948	Immune
Nudt4	3.1517e-136	0.680453	0.371	0.209	Ependymal
Cfh	7.34731e-275	0.680288	0.608	0.245	MSC
Uba2	0	0.680281	0.7	0.148	VSMC
Hist1h2bc	0	0.680222	0.868	0.375	Ependymal
Serinc3	0	0.67944	0.806	0.441	Microglia
Rasgrp1	0	0.678821	0.51	0.088	Neuron
Fxyd1	0	0.678636	0.582	0.111	Astrocyte
Pmepa1	0	0.678287	0.614	0.174	Microglia
Gjb2	0	0.67812	0.425	0.007	MSC
Aatk	0	0.676873	0.724	0.119	Oligodendrocyte
Rpl15	2.43257e-68	0.676736	0.992	0.87	B Cell
S100a6	1.14794e-222	0.676336	0.388	0.161	Ependymal
Mgl2	0	0.676288	0.419	0.004	BAM
Nrxn1	0	0.67608	0.715	0.243	Neuron
Rlbp1	0	0.675809	0.567	0.023	OPC
Il7r	0	0.674672	0.382	0.014	Immune
Lpar1	0	0.674644	0.63	0.031	Oligodendrocyte
Tst	0	0.674547	0.533	0.061	Astrocyte
Serp1	7.45182e-92	0.67448	0.602	0.17	B Cell
Olfm2	0	0.674326	0.633	0.064	OPC
Ndufa4l2	0	0.674089	0.509	0.045	VSMC
Pcdh9	0	0.674018	0.744	0.164	Oligodendrocyte
Rab6b	0	0.674004	0.64	0.203	Neuron
Gm8369	0	0.67393	0.44	0.009	B Cell
Nfasc	0	0.673828	0.681	0.091	Oligodendrocyte
Dmd	0	0.673619	0.559	0.132	Pericyte
Foxj1	0	0.673588	0.502	0.017	Ependymal
Adamts1	0	0.672506	0.477	0.126	VSMC
Fam183b	0	0.672423	0.306	0.002	Ependymal
2021-09-04	0	0.671855	0.824	0.263	Pericyte
Sv2b	0	0.671092	0.497	0.07	Neuron
Calm3	0	0.670285	0.767	0.459	Neuron
Psat1	0	0.670079	0.696	0.114	Oligodendrocyte
Srarp	0	0.670047	0.521	0.013	Endothelial
Lhfp	0	0.670043	0.524	0.052	Pericyte
Foxc1	0	0.670031	0.587	0.067	MSC
Stk17b	0	0.66984	0.551	0.094	BAM
Nr2f2	0	0.669715	0.64	0.062	VSMC
Rps16	0	0.66906	0.985	0.868	Microglia
Hcn2	0	0.668917	0.513	0.052	Oligodendrocyte
Atp5l	0	0.668783	0.92	0.69	Ependymal
Rpl36a	0	0.668441	0.895	0.609	Microglia
Ptprg	0	0.668356	0.58	0.076	Endothelial
Tmeff2	0	0.66821	0.651	0.051	Oligodendrocyte
Basp1	0	0.667772	0.733	0.425	Neuron
Tmem176b	0	0.66759	0.82	0.318	OPC
Ndufa11	0	0.667217	0.794	0.389	Ependymal
Dtx3	0	0.666309	0.595	0.206	Pericyte
Ank2	0	0.666172	0.863	0.326	Oligodendrocyte
Slc4a5	0	0.664689	0.51	0.002	Ependymal
Nfkbiz	0	0.664361	0.36	0.068	Microglia
Mbnl2	0	0.664342	0.797	0.274	Oligodendrocyte
Zeb2	0	0.66416	0.82	0.326	Oligodendrocyte
Riiad1	0	0.664152	0.342	0.01	Ependymal
Odc1	0	0.664146	0.731	0.129	Ependymal
Tmod2	0	0.664144	0.757	0.207	Oligodendrocyte
Tubb2b	0	0.664136	0.672	0.172	OPC
Myrf	0	0.663514	0.634	0.015	Oligodendrocyte
Bnip3l	0	0.66325	0.816	0.336	Oligodendrocyte
Faim2	0	0.662464	0.581	0.143	Neuron
Rras	0	0.662371	0.706	0.142	VSMC
Cfap126	0	0.662362	0.52	0.006	Ependymal
Pde8b	0	0.661632	0.536	0.096	Pericyte
Rps7	0	0.661618	0.969	0.822	Microglia
Reep5	0	0.661612	0.885	0.438	Oligodendrocyte
Caly	0	0.661417	0.511	0.057	Neuron
Rpl13	0	0.661302	0.995	0.964	OPC
Srgn	0	0.660988	0.755	0.246	Endothelial
Map3k7cl	0	0.660911	0.57	0.002	VSMC
Scg5	0	0.660219	0.562	0.135	Neuron
Rps5	0	0.660016	0.969	0.817	Microglia
Rpl27a	7.8009e-67	0.659433	1	0.948	B Cell
Syt4	0	0.659297	0.538	0.062	Neuron
Tinagl1	0	0.65898	0.54	0.037	Endothelial
Ptn	0	0.658323	0.952	0.576	Astrocyte
Rps6	0	0.658069	0.928	0.696	Immune
Cavin2	0	0.657601	0.513	0.032	Endothelial
Pcp4l1	0	0.657466	0.797	0.164	Ependymal
Gm42418	0	0.657414	0.919	0.9	Neuron
Atp5e	0	0.657324	0.948	0.768	Ependymal
S100a13	0	0.657289	0.745	0.362	OPC
Rpl17	0	0.657041	0.948	0.765	Microglia
Fcgrt	0	0.656882	0.61	0.115	Endothelial
Marveld1	0	0.656672	0.613	0.027	VSMC
Vegfa	0	0.656587	0.478	0.068	Astrocyte
Rps29	0	0.656159	0.999	0.981	Immune
Pou3f1	0	0.655983	0.562	0.109	OPC
Lamb2	0	0.655362	0.672	0.087	VSMC
Crip2	0	0.655308	0.818	0.242	VSMC
Col8a1	0	0.655089	0.498	0.009	Ependymal
Sv2a	0	0.655003	0.603	0.169	Neuron
Rasgrp2	0	0.654553	0.668	0.086	VSMC
Rpl21	0	0.654328	0.992	0.942	Immune
Lap3	0	0.654031	0.733	0.191	Oligodendrocyte
Crlf2	0	0.65388	0.545	0.081	Microglia
Sat1	7.52721e-259	0.653517	0.76	0.406	BAM
Uqcrq	0	0.653461	0.855	0.571	Ependymal
Rpl30	6.0322e-62	0.653128	0.996	0.939	B Cell
Selenop	0	0.652553	0.881	0.548	Endothelial
Plekhb1	0	0.652531	0.716	0.126	Oligodendrocyte
Epas1	0	0.652037	0.779	0.212	VSMC
Rpl24	0	0.651484	0.986	0.899	Immune
Atp2a3	0	0.651209	0.478	0.024	Pericyte
Mbnl1	0	0.651127	0.807	0.395	Immune
Sat1	0	0.650855	0.74	0.287	Microglia
Sh3bgrl3	5.42034e-41	0.650769	0.834	0.569	B Cell
Ptpn22	0	0.650309	0.534	0.01	Immune
Ifitm3	0	0.650023	0.765	0.324	Pericyte
S1pr1	0	0.649972	0.754	0.216	Endothelial
Pcbp4	0	0.649858	0.703	0.108	Oligodendrocyte
Kcna1	0	0.649517	0.623	0.057	Oligodendrocyte
Glud1	0	0.64925	0.602	0.197	Astrocyte
Map1lc3a	0	0.649237	0.853	0.418	VSMC
Thbs1	0	0.648996	0.291	0.02	MSC
Cadm2	0	0.648913	0.629	0.214	Neuron
Grin2a	0	0.64876	0.505	0.05	Neuron
Plek	0	0.647966	0.58	0.198	BAM
Snhg18	0	0.647773	0.592	0.026	VSMC
Tspo	0	0.646878	0.692	0.265	Endothelial
Rpl15	0	0.646853	0.972	0.868	Immune
Atp5g3	0	0.646488	0.808	0.401	Ependymal
Rpl35a	3.30698e-62	0.646045	1	0.94	B Cell
Slc22a6	0	0.646025	0.354	0.001	MSC
Ckb	0	0.645861	0.981	0.836	OPC
Pmm1	0	0.645321	0.595	0.178	Astrocyte
Clstn3	0	0.644828	0.514	0.051	Neuron
Gm31243	0	0.64439	0.444	0.012	B Cell
Rpl7	0	0.643799	0.973	0.811	Immune
Hmgb2	0	0.643708	0.63	0.179	Immune
Foxp1	4.12882e-53	0.643506	0.622	0.251	B Cell
Myt1l	0	0.643423	0.542	0.058	Neuron
Pebp1	0	0.643226	0.896	0.528	Ependymal
Cdkn1c	0	0.64309	0.493	0.067	Ependymal
Pclo	0	0.643061	0.565	0.101	Neuron
Tulp4	0	0.642741	0.72	0.19	Oligodendrocyte
Cd200	0	0.642592	0.558	0.098	Endothelial
Gmfg	0	0.64208	0.628	0.117	BAM
H2-Ob	0	0.641288	0.459	0.031	B Cell
Eef1b2	0	0.640423	0.841	0.508	Microglia
Ccl6	0	0.640196	0.38	0.03	Microglia
Tppp	0	0.640082	0.722	0.145	Oligodendrocyte
Lsp1	6.46727e-138	0.639662	0.49	0.079	B Cell
Mt1	2.06614e-05	0.638839	0.699	0.792	Ependymal
Mast4	0	0.638816	0.743	0.187	Oligodendrocyte
Map2	0	0.63878	0.663	0.19	Neuron
Cebpd	0	0.637936	0.389	0.141	VSMC
Slc38a11	0	0.637881	0.471	0.015	Pericyte
Ccp110	0	0.637805	0.623	0.055	Oligodendrocyte
Ltc4s	0	0.637273	0.69	0.187	BAM
Glul	0	0.636756	0.948	0.621	Oligodendrocyte
Ahcyl2	0	0.636707	0.556	0.114	Ependymal
Slc7a1	0	0.636414	0.482	0.047	Endothelial
Ndufb1-ps	0	0.636002	0.709	0.353	Ependymal
Lcp1	0	0.635814	0.661	0.164	Immune
Tpm4	0	0.63462	0.58	0.119	Endothelial
Rpl6	1.42215e-56	0.633856	0.996	0.858	B Cell
Slc31a1	0	0.633806	0.555	0.075	Ependymal
Cacnb4	0	0.633236	0.548	0.12	Neuron
Rpl41	0	0.632641	0.996	0.966	Immune
Gng3	0	0.632557	0.677	0.133	OPC
Plat	0	0.632473	0.521	0.075	Endothelial
Clic4	0	0.632217	0.655	0.227	Endothelial
Rps25	0	0.632137	0.936	0.733	Microglia
Rap1a	0	0.63206	0.805	0.36	VSMC
Gpx4	0	0.631738	0.953	0.732	Ependymal
Ifitm3	4.32468e-280	0.631322	0.753	0.336	MSC
Anxa3	0	0.630847	0.7	0.178	Microglia
Rab3c	0	0.630682	0.437	0.08	Neuron
Rps19	0	0.630502	0.98	0.854	Microglia
Hes5	0	0.630135	0.465	0.064	OPC
Ncald	0	0.63	0.504	0.172	Neuron
1700012B09Rik	0	0.629826	0.33	0.001	Ependymal
Ndfip1	0	0.629824	0.572	0.358	Neuron
Lgals1	0	0.629758	0.488	0.087	Immune
Phlpp1	0	0.629644	0.662	0.093	Oligodendrocyte
Rps8	5.40262e-75	0.629581	1	0.949	B Cell
Rpl7	9.54142e-56	0.629477	0.977	0.814	B Cell
Sox6	0	0.629239	0.584	0.03	OPC
Plac8	0	0.629136	0.244	0.005	Immune
Ccrl2	0	0.627637	0.377	0.061	Microglia
C5ar1	0	0.627568	0.498	0.068	BAM
mt-Nd4	0	0.627521	1	0.998	Ependymal
Gimap6	0	0.627514	0.54	0.062	Immune
Id4	0	0.627446	0.522	0.114	Ependymal
Nudc	0	0.627402	0.686	0.284	Ependymal
Gper1	0	0.627337	0.473	0.022	Pericyte
Cped1	0	0.627275	0.488	0.022	MSC
Eef1b2	0	0.627087	0.902	0.591	Immune
Fry	0	0.626677	0.684	0.218	VSMC
Colec12	0	0.62597	0.467	0.023	Pericyte
Rtn1	0	0.625801	0.912	0.323	OPC
Cd209b	0	0.624793	0.324	0.001	BAM
Tmsb10	0	0.624719	0.663	0.403	Endothelial
Cd83	3.53971e-224	0.624318	0.508	0.203	BAM
Pld4	0	0.623973	0.546	0.04	Microglia
Tmem47	0	0.623592	0.688	0.153	Ependymal
Slc16a2	0	0.623131	0.574	0.094	Ependymal
Junb	1.39852e-146	0.623095	0.645	0.379	BAM
Ggt5	0	0.623094	0.469	0.026	Pericyte
Gnai1	0	0.622902	0.646	0.096	Oligodendrocyte
Bphl	0	0.622874	0.589	0.075	Ependymal
Rpl35	0	0.622438	0.923	0.708	Immune
Cd2ap	0	0.622421	0.585	0.167	Endothelial
Uba52	0	0.622261	0.642	0.317	Immune
Ntm	0	0.621603	0.571	0.145	Astrocyte
Adcy1	0	0.621526	0.484	0.07	Neuron
Ywhah	0	0.621106	0.717	0.46	Neuron
Tmem237	0	0.62069	0.609	0.075	Ependymal
Tjp1	0	0.620616	0.622	0.197	Endothelial
Tmem258	0	0.620441	0.789	0.313	Oligodendrocyte
Tm4sf1	0	0.620168	0.64	0.14	Pericyte
Zbtb20	0	0.62001	0.755	0.448	Pericyte
Mcl1	2.37894e-244	0.619553	0.649	0.325	BAM
Gjb6	0	0.619355	0.531	0.099	MSC
Clic1	0	0.619128	0.748	0.224	Microglia
Abhd12	0	0.618998	0.694	0.241	Microglia
A2m	0	0.618721	0.434	0.007	Ependymal
Hist1h1c	0	0.618494	0.684	0.225	Ependymal
Ifi203	0	0.618412	0.513	0.042	Immune
Lyve1	0	0.617996	0.342	0.001	BAM
Scn8a	0	0.617834	0.512	0.05	Neuron
Lamc1	0	0.617652	0.479	0.058	Pericyte
Ncam1	0	0.617503	0.803	0.299	OPC
Pim1	0	0.617243	0.401	0.064	BAM
Itgam	0	0.616803	0.531	0.036	Microglia
Gng11	0	0.616791	0.782	0.262	Endothelial
Vmp1	0	0.616338	0.753	0.234	Oligodendrocyte
Gm17018	0	0.615042	0.725	0.106	Ependymal
Ccnd2	0	0.614797	0.634	0.107	VSMC
Ebf1	0	0.614769	0.565	0.073	Endothelial
Jund	1.52901e-30	0.614364	0.888	0.69	B Cell
Col12a1	0	0.613941	0.401	0.006	MSC
Slc22a17	0	0.613554	0.822	0.313	OPC
Tpt1	0	0.613427	0.996	0.962	Microglia
Gper1	0	0.613323	0.502	0.029	VSMC
Rplp2	2.56181e-54	0.613048	0.992	0.869	B Cell
Cd8a	0	0.612586	0.37	0.001	Immune
Gjb1	0	0.611416	0.568	0.009	Oligodendrocyte
Phgdh	0	0.611411	0.732	0.181	Oligodendrocyte
Lingo1	0	0.610736	0.451	0.063	Neuron
Gm13861	0	0.610728	0.536	0.014	VSMC
5031439G07Rik	0	0.610478	0.67	0.101	Oligodendrocyte
Lgals3bp	0	0.610213	0.506	0.113	Microglia
Gm2a	0	0.609762	0.703	0.235	OPC
Jun	0	0.609375	0.545	0.373	Microglia
Cd55	0	0.609338	0.375	0.01	B Cell
Rab6a	0	0.608971	0.623	0.276	Neuron
Gpx4	0	0.608686	0.93	0.7	Oligodendrocyte
Abhd2	0	0.608439	0.559	0.102	Endothelial
Rps14	0	0.608266	0.979	0.88	Microglia
Prelp	0	0.608105	0.456	0.055	MSC
C1qb	0	0.607043	0.994	0.554	BAM
Bgn	0	0.606509	0.554	0.033	VSMC
Spon1	0	0.606311	0.578	0.039	OPC
Spi1	0	0.606287	0.565	0.038	Microglia
Slc39a12	0	0.605564	0.474	0.031	Astrocyte
Pls3	0	0.605392	0.683	0.17	VSMC
Bgn	0	0.605249	0.463	0.028	Pericyte
Vcl	0	0.6049	0.635	0.103	VSMC
Rpl3	0	0.604887	0.96	0.817	Microglia
Ppp1r14a	0	0.604728	0.791	0.213	VSMC
Arhgap23	0	0.604698	0.627	0.063	Oligodendrocyte
Syn1	0	0.604615	0.532	0.093	Neuron
Grm5	0	0.604261	0.494	0.058	Neuron
Gabrb1	0	0.603793	0.532	0.116	Astrocyte
Lsp1	0	0.603747	0.533	0.07	Immune
Cpox	0	0.602847	0.554	0.053	Oligodendrocyte
Rsph9	0	0.602728	0.665	0.033	Ependymal
Tmem252	0	0.602566	0.378	0.01	Endothelial
Nfix	0	0.602175	0.743	0.237	Oligodendrocyte
Rpl26	0	0.602055	0.99	0.921	Immune
Epha5	0	0.602012	0.48	0.079	Neuron
Mgll	0	0.601939	0.524	0.136	Astrocyte
Bche	0	0.601901	0.243	0.029	MSC
Ctsc	0	0.60175	0.586	0.075	Microglia
Cplx2	0	0.601655	0.464	0.099	Neuron
Nr2f2	0	0.601332	0.472	0.058	Pericyte
Opcml	0	0.601276	0.514	0.075	Neuron
Pja2	0	0.601043	0.629	0.241	Neuron
Timp4	0	0.600893	0.489	0.043	Astrocyte
Fry	0	0.600805	0.578	0.214	Pericyte
Ptms	0	0.600737	0.941	0.625	VSMC
C3ar1	0	0.600473	0.607	0.133	BAM
Msi2	0	0.60023	0.551	0.177	Astrocyte
Mcee	0	0.600201	0.678	0.165	Ependymal
mt-Co2	0	0.599286	1	1	Ependymal
Slc25a18	0	0.598413	0.469	0.037	Astrocyte
Rpl11	7.81956e-55	0.598411	1	0.903	B Cell
Cytip	0	0.598003	0.463	0.02	B Cell
H2-DMa	2.15404e-70	0.597705	0.537	0.154	B Cell
Lims2	0	0.597153	0.514	0.084	OPC
Erp29	0	0.596607	0.739	0.303	Microglia
Ppp1cb	0	0.596459	0.765	0.299	VSMC
Cd248	0	0.596416	0.409	0.01	Pericyte
Mrvi1	0	0.595984	0.548	0.007	VSMC
Elmod1	0	0.595925	0.501	0.056	Neuron
Bpgm	0	0.595512	0.697	0.108	Oligodendrocyte
Rnase4	0	0.595298	0.549	0.075	Microglia
Slc7a5	0	0.595206	0.451	0.045	Endothelial
mt-Co3	0	0.594969	1	1	Ependymal
Slc12a2	0	0.594751	0.605	0.275	Ependymal
Epb41l2	0	0.594659	0.618	0.183	Microglia
Sfxn5	0	0.594105	0.489	0.056	Astrocyte
Snca	0	0.59387	0.513	0.157	Neuron
Ccnd2	0	0.593756	0.55	0.108	Immune
Rpl29	0	0.59326	0.932	0.7	Immune
Thbs1	0	0.593165	0.273	0.018	VSMC
Creb5	0	0.592679	0.567	0.037	Oligodendrocyte
Crip1	0	0.592541	0.777	0.241	Immune
H2-K1	0	0.592158	0.864	0.447	Endothelial
Tmem176a	0	0.591778	0.731	0.269	OPC
Cd59a	0	0.591712	0.574	0.086	Ependymal
Crip1	6.55604e-58	0.591676	0.656	0.251	B Cell
Atp1b2	0	0.591489	0.733	0.253	Pericyte
Rgs7bp	0	0.591287	0.534	0.109	Neuron
Tmem107	0	0.591248	0.473	0.027	Ependymal
Ehd4	0	0.591157	0.586	0.117	BAM
Ifngr1	0	0.591058	0.648	0.229	Immune
Pdgfb	0	0.591006	0.594	0.137	Endothelial
Nrn1	0	0.590908	0.406	0.061	Neuron
Slc13a4	0	0.59076	0.513	0.005	Ependymal
Gucy1b1	0	0.590697	0.626	0.114	VSMC
Rpl3	2.88474e-45	0.590537	0.958	0.855	B Cell
Itgb1	0	0.590378	0.632	0.292	Pericyte
Cystm1	0	0.590298	0.737	0.203	Oligodendrocyte
Vcam1	0	0.590097	0.514	0.1	Ependymal
Emp3	0	0.589776	0.54	0.076	Immune
Itga1	0	0.589565	0.549	0.072	Endothelial
Arpc1b	0	0.589383	0.698	0.232	Microglia
Ifitm2	0	0.589147	0.597	0.175	Pericyte
Tgfbi	0	0.589121	0.522	0.03	BAM
Hes5	0	0.589051	0.347	0.03	Astrocyte
Prom1	0	0.588862	0.483	0.02	Endothelial
Cd84	0	0.588713	0.529	0.035	Microglia
Prkce	0	0.588447	0.53	0.104	Neuron
Asrgl1	0	0.588289	0.689	0.182	OPC
Ncam1	0	0.587939	0.789	0.223	Oligodendrocyte
Tppp3	0	0.587769	0.533	0.046	Oligodendrocyte
Atp6v1b2	0	0.587648	0.605	0.207	Neuron
Pacs2	0	0.587435	0.603	0.063	Oligodendrocyte
Pip4k2a	0	0.587417	0.667	0.148	Oligodendrocyte
Unc93b1	0	0.587223	0.743	0.245	BAM
Igfbp4	0	0.587049	0.52	0.045	BAM
Fbln1	0	0.586833	0.415	0.02	MSC
Tpt1	1.45433e-54	0.586797	1	0.971	B Cell
Cd68	0	0.586735	0.778	0.25	BAM
F3	0	0.58652	0.462	0.128	MSC
Gstm1	1.09668e-38	0.586369	0.368	0.299	Ependymal
Gimap6	7.80571e-152	0.586084	0.486	0.071	B Cell
Fut9	0	0.58597	0.514	0.134	Neuron
Gabbr1	0	0.585596	0.66	0.274	Neuron
Evi2a	0	0.585175	0.707	0.181	Oligodendrocyte
Cox6b2	0	0.584965	0.523	0.03	Ependymal
Dgkb	0	0.58491	0.648	0.115	VSMC
Cfap54	0	0.58481	0.339	0.005	Ependymal
Jam3	0	0.584516	0.624	0.073	Oligodendrocyte
Slc24a2	0	0.583947	0.737	0.154	Oligodendrocyte
Gimap1	4.49316e-151	0.583859	0.479	0.069	B Cell
Grina	0	0.583489	0.685	0.379	Astrocyte
Tagln2	0	0.583292	0.586	0.141	Endothelial
S1pr3	0	0.583096	0.438	0.018	Pericyte
Rpl29	6.6299e-41	0.582603	0.923	0.705	B Cell
Gngt2	0	0.582378	0.58	0.071	Microglia
Gng3	0	0.582254	0.489	0.084	Neuron
Cd93	0	0.582236	0.452	0.02	Endothelial
Adgrb1	0	0.582059	0.518	0.103	Neuron
Arhgap5	0	0.5817	0.707	0.423	Astrocyte
Klc1	0	0.58139	0.606	0.201	Neuron
Erbin	0	0.581264	0.645	0.141	Oligodendrocyte
Plppr4	0	0.580976	0.508	0.068	Neuron
Cav1	0	0.580787	0.462	0.035	Endothelial
Prdx1	0	0.580714	0.923	0.647	Oligodendrocyte
Rras	0	0.580713	0.562	0.096	Endothelial
Serpinb1a	0	0.580675	0.437	0.024	Oligodendrocyte
4930523C07Rik	6.35582e-175	0.580518	0.467	0.058	B Cell
Skap1	0	0.580446	0.496	0.002	Immune
Dbi	0	0.580222	0.948	0.62	Astrocyte
Rpl5	0	0.580154	0.852	0.535	Immune
Lsamp	0	0.579689	0.726	0.192	OPC
Cyth4	0	0.579407	0.533	0.043	Microglia
Grrp1	0	0.579334	0.474	0.014	Endothelial
Cd2	0	0.579261	0.469	0.002	Immune
Rrbp1	0	0.578926	0.678	0.274	Microglia
Slc22a17	0	0.578818	0.655	0.267	Neuron
Atp6v1a	0	0.578807	0.596	0.26	Neuron
Kif5c	0	0.578793	0.566	0.125	Neuron
Mlf1	0	0.578683	0.505	0.005	Ependymal
Itga1	0	0.578293	0.644	0.119	VSMC
6330403K07Rik	0	0.578117	0.47	0.076	Neuron
Traf4	0	0.578101	0.522	0.013	OPC
Socs3	0	0.577981	0.414	0.132	VSMC
Rpl7	0	0.577908	0.949	0.764	Microglia
Itga6	0	0.577726	0.558	0.145	Endothelial
Atp1b1	0	0.577687	0.811	0.342	Ependymal
Cfh	0	0.577652	0.617	0.112	Microglia
Slc13a4	0	0.577634	0.326	0.009	MSC
Secisbp2l	0	0.577493	0.648	0.137	Oligodendrocyte
Malat1	0	0.576849	0.998	0.983	OPC
Arhgap31	0	0.576843	0.559	0.118	Endothelial
Cfh	0	0.576801	0.698	0.244	BAM
Rpl9	0	0.576769	0.987	0.905	Microglia
Pou3f1	0	0.576672	0.542	0.042	Oligodendrocyte
Rpl41	0	0.576264	0.994	0.956	Microglia
Gucy1a1	0	0.57614	0.457	0.066	Pericyte
Slc38a1	0	0.575423	0.487	0.126	Ependymal
Lpl	0	0.575408	0.304	0.032	Microglia
Rps2	0	0.575385	0.96	0.814	Microglia
S100a10	2.44982e-80	0.575066	0.502	0.122	B Cell
Lamp1	0	0.574946	0.961	0.672	Oligodendrocyte
Selenok	0	0.574478	0.941	0.655	Oligodendrocyte
Efhd1	0	0.574327	0.568	0.027	Oligodendrocyte
Tagln2	0	0.574145	0.678	0.185	VSMC
Chchd2	0	0.574096	0.981	0.879	Ependymal
Cd37	0	0.57402	0.547	0.044	Microglia
Basp1	0	0.573997	0.823	0.341	Microglia
Gprc5b	0	0.573801	0.635	0.089	Oligodendrocyte
Cetn2	0	0.57347	0.651	0.138	Ependymal
Rps21	2.10828e-55	0.573319	1	0.957	B Cell
Serpini1	0	0.573066	0.402	0.068	Neuron
mt-Nd2	0	0.572849	0.998	0.998	Ependymal
Ntrk2	0	0.572781	0.835	0.275	Ependymal
Plxdc2	0	0.572738	0.626	0.276	Pericyte
Tppp3	1.38779e-236	0.572352	0.318	0.118	Ependymal
Klf13	0	0.572273	0.716	0.232	Oligodendrocyte
4930523C07Rik	0	0.572269	0.561	0.049	VSMC
Edn1	0	0.571926	0.333	0.014	Endothelial
Tmem176b	0	0.571804	0.745	0.324	BAM
Klrd1	0	0.57152	0.338	0.004	Immune
Col6a1	0	0.571438	0.417	0.021	MSC
Unc80	0	0.571272	0.504	0.054	Neuron
Plekhh1	0	0.57126	0.552	0.013	Oligodendrocyte
Strbp	0	0.571088	0.548	0.124	Neuron
Maf	0	0.570198	0.478	0.076	Microglia
Pdgfrb	0	0.570152	0.577	0.069	VSMC
Adgrl1	0	0.570071	0.541	0.104	Neuron
S100a16	0	0.570058	0.739	0.22	Oligodendrocyte
Car14	0	0.569898	0.549	0.033	Oligodendrocyte
Gmfg	0	0.569795	0.589	0.112	Immune
Pfn1	8.95847e-34	0.569658	0.815	0.582	B Cell
Snx2	0	0.56958	0.561	0.135	BAM
Cadps	0	0.569471	0.517	0.074	Neuron
Agpat5	0	0.569157	0.511	0.128	Astrocyte
Rpl18	0	0.568992	0.971	0.822	Microglia
Ahi1	0	0.568906	0.527	0.141	Neuron
Hist1h4h	0	0.56881	0.43	0.061	Ependymal
Ier3	0	0.568018	0.375	0.14	Microglia
Ccn1	0	0.567918	0.279	0.031	Ependymal
Enc1	0	0.567749	0.456	0.111	Neuron
Sparcl1	0	0.567731	0.911	0.509	Pericyte
Fstl1	0	0.567574	0.451	0.046	MSC
Cd69	0	0.56752	0.373	0.01	Immune
Fcgr2b	0	0.567224	0.525	0.037	Microglia
Vgf	0	0.567124	0.374	0.033	Neuron
2021-09-01	0	0.566633	0.531	0.058	Immune
Npy1r	0	0.566606	0.529	0.028	VSMC
Rpl14	1.39051e-42	0.566556	0.919	0.764	B Cell
Rpl23a	0	0.566135	0.84	0.508	Immune
Rasip1	0	0.566127	0.486	0.018	Endothelial
Srgn	9.56934e-46	0.566012	0.699	0.306	B Cell
Peg3	0	0.565385	0.529	0.122	Neuron
Npm1	0	0.565285	0.836	0.554	Immune
Rpl4	0	0.565144	0.855	0.53	Immune
Pantr1	0	0.564987	0.494	0.126	Astrocyte
Hspa5	5.45507e-173	0.564715	0.76	0.503	BAM
Tagln2	0	0.56466	0.538	0.182	Pericyte
Phlda1	0	0.564655	0.565	0.092	OPC
Rpl7a	0	0.564562	0.902	0.614	Immune
Rps26	0	0.563469	0.941	0.768	Microglia
Aldh1a2	0	0.562926	0.35	0.001	MSC
Cspg4	0	0.562638	0.576	0.049	VSMC
Foxd1	0	0.56253	0.421	0.015	Pericyte
Btg2	1.07064e-159	0.562382	0.591	0.308	BAM
Pla2g16	0	0.562293	0.428	0.057	Oligodendrocyte
S100a1	0	0.561549	0.64	0.261	Astrocyte
Steap2	0	0.561481	0.488	0.011	Ependymal
Foxc1	0	0.561479	0.531	0.063	VSMC
Rpl28	0	0.561215	0.984	0.9	Microglia
Grin2c	0	0.560869	0.419	0.019	Astrocyte
Slc8a1	0	0.560618	0.407	0.112	Neuron
S100a13	0	0.560593	0.725	0.321	Endothelial
Rpl28	2.62067e-52	0.560521	0.992	0.922	B Cell
Cltc	1.27188e-280	0.560383	0.787	0.465	BAM
Rpl7a	0	0.560341	0.835	0.54	Microglia
Fos	1.64496e-61	0.560272	0.5	0.323	MSC
Acaa2	0	0.560267	0.573	0.087	Ependymal
Cdc42ep2	0	0.56023	0.548	0.025	Oligodendrocyte
Rfk	1.43083e-252	0.559678	0.325	0.09	MSC
Cotl1	0	0.559645	0.576	0.113	Microglia
mt-Atp6	0	0.559453	1	1	Ependymal
Akap12	0	0.559029	0.445	0.048	Endothelial
Lsr	0	0.558961	0.48	0.016	Endothelial
Ifi27	0	0.558916	0.742	0.379	OPC
Ddit4l	0	0.558779	0.405	0.039	Pericyte
Ednrb	0	0.558775	0.451	0.046	Astrocyte
Ms4a6d	0	0.558331	0.536	0.078	BAM
Bst2	0	0.558107	0.619	0.196	Microglia
Hepacam	0	0.5581	0.691	0.131	Oligodendrocyte
Nsg1	0	0.558041	0.52	0.078	Neuron
Ahcyl1	0	0.557497	0.574	0.223	Astrocyte
Serpine2	0	0.557324	0.657	0.246	Microglia
Lmo4	2.39751e-187	0.557279	0.541	0.253	MSC
Rack1	0	0.557259	0.817	0.473	Microglia
Ier5	0	0.557097	0.511	0.18	Microglia
Nap1l5	0	0.556985	0.677	0.224	OPC
Enpep	0	0.556904	0.405	0.006	Pericyte
Trim9	0	0.556687	0.484	0.107	Astrocyte
Slc16a1	0	0.556464	0.412	0.087	Endothelial
Tuba4a	0	0.556189	0.505	0.14	Neuron
Efcab10	0	0.556147	0.452	0.005	Ependymal
Tlcd1	0	0.555803	0.435	0.025	Astrocyte
Arhgap29	0	0.555726	0.49	0.103	Pericyte
Rpl36	0	0.555456	0.98	0.891	Microglia
Adrb2	0	0.555289	0.443	0.093	BAM
Fbxl22	0	0.555186	0.421	0.002	VSMC
Snhg14	0	0.555044	0.381	0.056	Neuron
Hpca	0	0.554792	0.429	0.066	Neuron
Col4a1	0	0.554762	0.53	0.07	Endothelial
Syne2	0	0.55453	0.565	0.075	VSMC
Dmd	0	0.554156	0.635	0.138	VSMC
Gmfg	3.06085e-83	0.553996	0.502	0.121	B Cell
Dpp6	0	0.55396	0.573	0.067	OPC
Slfn2	0	0.553874	0.541	0.099	Immune
Plxdc2	0	0.553783	0.603	0.172	Microglia
Spock3	0	0.553371	0.564	0.058	Oligodendrocyte
Fos	0	0.553354	0.734	0.319	Ependymal
Arhgap29	0	0.552713	0.601	0.108	VSMC
Mapk1	0	0.552429	0.58	0.212	Neuron
Itgal	0	0.552421	0.436	0.004	Immune
Lck	0	0.552191	0.469	0.002	Immune
Arhgef10	0	0.551903	0.565	0.037	Oligodendrocyte
Ahnak	0	0.551846	0.553	0.139	MSC
mt-Nd1	2.92335e-216	0.551799	0.998	0.994	Ependymal
F630028O10Rik	0	0.551654	0.367	0.003	BAM
Cd9	0	0.551544	0.944	0.65	OPC
Strip2	0	0.55086	0.46	0.013	Ependymal
Nedd4	0	0.550776	0.733	0.349	MSC
C4b	0	0.550184	0.551	0.147	BAM
Zcchc18	0	0.54986	0.531	0.115	Neuron
Ptprs	0	0.549669	0.716	0.214	OPC
Sult4a1	0	0.549627	0.488	0.064	Neuron
Ryr2	0	0.549254	0.459	0.044	Neuron
Rps12	4.09699e-45	0.549229	0.996	0.865	B Cell
Cul4b	0	0.549228	0.492	0.043	Ependymal
Slc30a1	0	0.548715	0.49	0.056	Endothelial
Malat1	0	0.548531	1	0.981	Oligodendrocyte
Prex2	0	0.548353	0.481	0.086	Astrocyte
Gimap1	0	0.548322	0.508	0.061	Immune
Gabrb3	0	0.547836	0.494	0.055	Neuron
Bmp4	0	0.547779	0.404	0.012	MSC
Ugp2	0	0.547742	0.506	0.133	Astrocyte
Tmem63a	0	0.54769	0.58	0.067	Oligodendrocyte
Ppib	0	0.547675	0.895	0.565	OPC
Slc26a7	0	0.547636	0.268	0.001	MSC
Lhfp	0	0.547144	0.587	0.059	VSMC
Lat	0	0.546876	0.464	0.003	Immune
Itm2b	0	0.546509	0.999	0.963	BAM
Ubl5	0	0.546391	0.914	0.585	Ependymal
Nr2f2	0	0.546248	0.479	0.069	MSC
Nptx1	0	0.546153	0.38	0.041	Neuron
Zcchc24	0	0.546032	0.59	0.119	OPC
Nrip2	0	0.545804	0.478	0.009	VSMC
Carhsp1	0	0.545604	0.578	0.051	Oligodendrocyte
Icam2	0	0.545507	0.463	0.013	Endothelial
Ndufc1	0	0.545181	0.832	0.415	Ependymal
Ube2l6	0	0.545132	0.465	0.032	Blood cell
Cnn1	0	0.545116	0.328	0.001	VSMC
Baiap2	0	0.544627	0.483	0.089	Neuron
Sdc2	0	0.544517	0.595	0.091	VSMC
Vwf	0	0.544144	0.344	0.013	Endothelial
Cdc42bpa	0	0.544135	0.674	0.183	Oligodendrocyte
Serinc3	1.57378e-288	0.544094	0.88	0.536	BAM
Cavin1	0	0.544068	0.507	0.05	Endothelial
Sec61g	0	0.543575	0.757	0.569	Blood cell
Lyn	0	0.543408	0.511	0.058	Microglia
Asrgl1	0	0.543246	0.527	0.141	Astrocyte
Sorbs2	0	0.543068	0.59	0.149	Endothelial
Wwc1	0	0.543034	0.548	0.061	Ependymal
Eid1	0	0.542897	0.751	0.287	Oligodendrocyte
Tmem176b	0	0.542747	0.634	0.215	Microglia
Tmsb4x	0	0.542737	1	0.979	Immune
Cox7b	0	0.542215	0.793	0.468	Ependymal
Cald1	0	0.541747	0.599	0.145	MSC
Cd2	0	0.541617	0.378	0.011	B Cell
Chst2	0	0.541607	0.505	0.13	Astrocyte
Atf5	0	0.541553	0.383	0.039	VSMC
Clmn	0	0.541438	0.589	0.089	Oligodendrocyte
Btg1	0	0.541388	0.593	0.229	Microglia
mt-Cytb	0	0.541215	1	1	Ependymal
Aspn	0	0.540996	0.378	0.018	Pericyte
Rbfox3	0	0.540466	0.472	0.053	Neuron
Trim2	0	0.540269	0.672	0.176	Oligodendrocyte
S100b	0	0.54002	0.583	0.162	Astrocyte
Bmp2	0	0.539785	0.24	0.015	BAM
Tbx18	0	0.539628	0.41	0.015	MSC
Nap1l5	0	0.539315	0.485	0.19	Neuron
Dusp1	0	0.538686	0.517	0.254	Endothelial
Ctxn1	0	0.53853	0.461	0.083	Neuron
Mrc2	0	0.538362	0.48	0.033	MSC
Ube2d1	0	0.537982	0.598	0.089	Oligodendrocyte
Fcgr1	0	0.537659	0.494	0.029	Microglia
Zfhx3	0	0.537453	0.497	0.096	Microglia
Ifngr1	0	0.537238	0.544	0.124	Microglia
Clec4a2	0	0.537103	0.516	0.049	BAM
2021-09-08	0	0.537054	0.653	0.167	Oligodendrocyte
Mt2	3.20644e-68	0.537041	0.405	0.281	Ependymal
Rhog	0	0.537005	0.642	0.142	Oligodendrocyte
Ano3	0	0.53693	0.393	0.037	Neuron
Pcdh17	0	0.536752	0.6	0.119	OPC
Rpl41	1.3341e-47	0.536744	1	0.966	B Cell
Nbl1	0	0.536317	0.562	0.068	VSMC
AW112010	0	0.536272	0.53	0.116	Endothelial
Ninj1	0	0.536244	0.559	0.136	BAM
Ncf1	0	0.536125	0.465	0.031	Microglia
Psd3	0	0.536113	0.521	0.14	Neuron
Zfp536	0	0.536053	0.525	0.023	Oligodendrocyte
Rpl29	0	0.535881	0.895	0.635	Microglia
Tspan3	0	0.535775	0.896	0.396	Ependymal
Cfl2	0	0.535405	0.664	0.165	Oligodendrocyte
Camta1	0	0.53523	0.569	0.178	Neuron
Hpcal4	0	0.535227	0.451	0.084	Neuron
Hopx	0	0.534965	0.4	0.087	Astrocyte
Rps14	3.32498e-46	0.534447	0.996	0.907	B Cell
Ak7	0	0.534408	0.319	0.001	Ependymal
Tfrc	0	0.534193	0.417	0.106	Endothelial
Prss23	0	0.534152	0.554	0.078	VSMC
Mir124a-1hg	0	0.533804	0.454	0.044	Neuron
Gsta4	0	0.53368	0.668	0.104	Ependymal
Anxa1	0	0.533528	0.301	0.014	MSC
Mndal	0	0.533248	0.457	0.033	Immune
Psme1	0	0.533128	0.707	0.279	Immune
Eif1b	0	0.533011	0.751	0.371	OPC
Plcl1	0	0.53278	0.573	0.073	Oligodendrocyte
Cntfr	0	0.53276	0.467	0.071	Astrocyte
Fcgrt	0	0.532645	0.601	0.17	BAM
Gadd45g	0	0.53239	0.356	0.113	VSMC
Dusp1	0	0.532346	0.602	0.28	VSMC
Emb	0	0.532266	0.303	0.04	MSC
Rgs2	0	0.532147	0.464	0.073	Microglia
Steap1	0	0.532049	0.489	0.001	Ependymal
Pbxip1	0	0.53201	0.654	0.148	Ependymal
Gpx8	0	0.531828	0.4	0.022	Pericyte
Slc24a2	0	0.531674	0.518	0.195	Neuron
Litaf	0	0.531639	0.622	0.129	Oligodendrocyte
Cemip	0	0.531343	0.247	0.006	MSC
Nid1	0	0.531027	0.408	0.02	Pericyte
Mdh1	0	0.530718	0.621	0.355	Neuron
Fbxw7	0	0.530523	0.49	0.1	Neuron
Lcp1	0	0.530444	0.607	0.169	BAM
Bmpr2	0	0.530392	0.576	0.207	Endothelial
mt-Nd3	7.4852e-149	0.530039	0.96	0.948	Ependymal
H3f3b	2.12336e-19	0.529441	0.977	0.903	B Cell
Rbpms	0	0.529334	0.476	0.104	Pericyte
Ildr2	7.09208e-254	0.529149	0.368	0.111	MSC
Dynll2	0	0.529147	0.606	0.236	Neuron
BC028528	0	0.529005	0.513	0.105	Endothelial
Crybb1	0	0.528944	0.35	0.031	Microglia
Tmem59l	0	0.528148	0.482	0.063	Neuron
Mprip	0	0.527741	0.531	0.205	Pericyte
Hepacam	0	0.527612	0.55	0.166	Astrocyte
Gamt	0	0.527573	0.529	0.08	Oligodendrocyte
Scg2	0	0.527501	0.314	0.032	Neuron
Gprasp1	0	0.527123	0.542	0.135	Neuron
Csrp2	0	0.527119	0.615	0.094	Ependymal
Tubb3	0	0.527109	0.459	0.101	Neuron
Srcin1	0	0.526474	0.655	0.149	Oligodendrocyte
Ttc9b	0	0.526375	0.409	0.065	Neuron
Stoml3	0	0.525765	0.216	0.001	Ependymal
Rps27a	6.30794e-51	0.525549	1	0.944	B Cell
Iqgap1	0	0.525544	0.512	0.103	Endothelial
Nat8f1	0	0.525481	0.417	0.064	Astrocyte
Pls1	0	0.525315	0.511	0.013	Oligodendrocyte
Phlda3	0	0.525166	0.547	0.048	Oligodendrocyte
Myh9	0	0.524894	0.5	0.174	Pericyte
Sox2	0	0.524741	0.466	0.09	Astrocyte
S100a11	0	0.524379	0.49	0.086	Endothelial
Dock10	0	0.524346	0.626	0.136	Oligodendrocyte
Gpr84	0	0.52432	0.327	0.019	Microglia
Fyb	0	0.524136	0.489	0.044	Microglia
Tagln3	0	0.523927	0.533	0.154	Astrocyte
Ackr3	0	0.523515	0.351	0.04	Pericyte
Cyfip1	0	0.523182	0.626	0.204	Microglia
Tnfaip1	0	0.522659	0.445	0.091	Pericyte
Apbb1ip	0	0.522481	0.495	0.049	Microglia
Degs1	0	0.522208	0.645	0.146	Oligodendrocyte
Ptprc	0	0.521453	0.54	0.057	Microglia
Sirpa	0	0.52139	0.658	0.24	Microglia
Actg1	0	0.521193	0.926	0.805	Endothelial
Cdk5r1	0	0.521058	0.495	0.083	Neuron
Abhd2	0	0.521001	0.574	0.15	Ependymal
B2m	0	0.520962	0.979	0.652	Immune
Cntn1	0	0.52069	0.542	0.13	Neuron
Klf6	0	0.520556	0.543	0.198	Endothelial
Col3a1	0	0.520215	0.361	0.004	MSC
Sh3gl2	0	0.520024	0.464	0.077	Neuron
Pdgfa	0	0.520016	0.614	0.168	VSMC
Ptprs	0	0.519578	0.568	0.164	Neuron
Dstn	0	0.519536	0.857	0.401	Ependymal
1700047M11Rik	0	0.518931	0.521	0.019	Oligodendrocyte
Runx3	0	0.518757	0.438	0.004	Immune
Sox2ot	0	0.518304	0.347	0.04	Oligodendrocyte
Cyb561	0	0.518301	0.59	0.052	Ependymal
Rcan2	0	0.517537	0.609	0.113	Oligodendrocyte
Sdc2	0	0.517514	0.454	0.087	Pericyte
Nlgn3	0	0.517499	0.56	0.074	OPC
Nebl	0	0.517296	0.475	0.086	Endothelial
Cadm3	0	0.517128	0.45	0.048	Neuron
Col4a3bp	0	0.516245	0.49	0.095	Endothelial
Rpsa	0	0.516102	0.974	0.863	Microglia
Ap2a1	0	0.515997	0.617	0.159	Oligodendrocyte
Clic5	0	0.515959	0.442	0.018	Endothelial
Calm1	0	0.515897	0.983	0.873	Endothelial
Vps37b	0	0.515841	0.362	0.078	Immune
Ltbp1	0	0.515817	0.484	0.017	VSMC
Hpgd	0	0.515676	0.454	0.037	Microglia
Ndufa13	0	0.515622	0.916	0.643	Ependymal
Gria2	0	0.51561	0.867	0.313	OPC
Aebp1	0	0.515374	0.351	0.042	Ependymal
Gria1	0	0.515221	0.423	0.049	Neuron
Oip5os1	0	0.515217	0.457	0.18	Neuron
S100a6	0	0.515067	0.536	0.156	OPC
Pou2f2	0	0.514895	0.452	0.043	Microglia
H2-DMa	0	0.514859	0.47	0.039	Microglia
Rpl22l1	0	0.514691	0.832	0.573	Immune
Wwp1	0	0.514447	0.495	0.099	BAM
Slfn5	0	0.51402	0.443	0.053	Endothelial
Ucp2	0	0.513795	0.603	0.166	Microglia
Ptgs1	0	0.513705	0.44	0.037	Microglia
Tmem121	0	0.513258	0.52	0.039	OPC
Pdzd2	0	0.513181	0.4	0.048	Pericyte
Pde4b	0	0.512751	0.613	0.13	Oligodendrocyte
Itga4	0	0.512738	0.413	0.028	Immune
Gjc1	0	0.512633	0.516	0.058	VSMC
Rpl27	0	0.512353	0.842	0.635	Microglia
Prcd	0	0.512038	0.467	0.006	Ependymal
Scrg1	0	0.511971	0.438	0.051	Astrocyte
Bmp7	0	0.511883	0.388	0.018	MSC
Plat	0	0.511861	0.486	0.115	Pericyte
Gltp	0	0.511622	0.638	0.177	Oligodendrocyte
Cdc42ep3	0	0.511571	0.523	0.069	VSMC
Anks1b	0	0.51157	0.674	0.225	OPC
Filip1	0	0.511224	0.466	0.034	VSMC
Ddr1	0	0.511175	0.556	0.062	Oligodendrocyte
Bcas1	0	0.510793	0.519	0.209	OPC
Slc38a3	0	0.510715	0.447	0.079	Astrocyte
Rasl12	0	0.510396	0.496	0.011	VSMC
Gabrg2	0	0.510354	0.443	0.034	Neuron
Cnksr2	0	0.510333	0.457	0.062	Neuron
Ccdc88a	0	0.510284	0.673	0.255	OPC
Hmcn1	0	0.510199	0.391	0.012	Endothelial
Stmn1	0	0.510189	0.728	0.438	Neuron
Dusp26	0	0.510143	0.532	0.042	Oligodendrocyte
Rhou	0	0.509884	0.53	0.054	Oligodendrocyte
Gpr183	0	0.509467	0.457	0.12	BAM
Thbd	0	0.509435	0.38	0.053	MSC
Hsp90b1	0	0.509282	0.927	0.662	Ependymal
Fabp7	0	0.509264	0.418	0.059	Astrocyte
Arhgap29	0	0.509195	0.492	0.066	Endothelial
Klf4	5.33774e-150	0.50911	0.371	0.145	BAM
Nrcam	0	0.509018	0.536	0.134	Neuron
Pnrc1	0	0.508936	0.709	0.33	VSMC
Cox8a	0	0.508727	0.993	0.943	VSMC
Bri3	0	0.508628	0.753	0.435	Microglia
Foxp1	0	0.508386	0.569	0.209	Endothelial
Rbpms2	0	0.508244	0.498	0.012	VSMC
Uqcrb	0	0.508093	0.838	0.571	Ependymal
Homer1	0	0.508045	0.429	0.077	Neuron
Pde8a	0	0.508022	0.541	0.053	Oligodendrocyte
Tob1	0	0.507595	0.611	0.146	Ependymal
Col4a1	0	0.50752	0.599	0.116	VSMC
Slc6a17	0	0.507419	0.452	0.052	Neuron
Nrsn1	0	0.507393	0.406	0.068	Neuron
Col15a1	0	0.507346	0.215	0.015	MSC
Bcr	0	0.507189	0.353	0.064	VSMC
Paqr5	0	0.506489	0.429	0.014	Endothelial
Cadm1	0	0.506346	0.584	0.296	Astrocyte
Gns	0	0.50629	0.575	0.143	Microglia
Gpx1	2.0531e-289	0.50618	0.48	0.327	Blood cell
Cd59a	0	0.506126	0.458	0.043	Endothelial
Nme5	0	0.506113	0.514	0.011	Ependymal
Rps8	0	0.505554	0.991	0.933	Microglia
Fip1l1	0	0.505381	0.588	0.159	OPC
Dynll1	0	0.505032	0.908	0.581	VSMC
Heg1	0	0.50503	0.451	0.049	Endothelial
Rpl28	0	0.505022	0.987	0.921	Immune
Gm26532	8.24388e-192	0.504997	0.421	0.162	BAM
Atp5j	0	0.504918	0.907	0.637	Ependymal
Endod1	0	0.504777	0.565	0.095	Oligodendrocyte
Hexa	0	0.504569	0.794	0.342	BAM
Lrp1	1.33658e-244	0.504504	0.658	0.305	MSC
Arl2bp	0	0.504459	0.639	0.192	OPC
Negr1	0	0.504448	0.454	0.072	Neuron
Slc7a11	0	0.504437	0.399	0.04	Astrocyte
Pten	0	0.504233	0.53	0.23	Pericyte
Gap43	0	0.504114	0.413	0.069	Neuron
Siglecg	0	0.504076	0.347	0.003	B Cell
Cnn2	0	0.503697	0.532	0.053	VSMC
Myo5a	0	0.503461	0.513	0.119	Neuron
Arhgef7	0	0.503217	0.54	0.091	VSMC
4931406P16Rik	0	0.503176	0.531	0.152	Endothelial
Zeb1	0	0.503171	0.548	0.111	OPC
Tgfb1	0	0.503085	0.525	0.081	Microglia
Arhgap31	0	0.502932	0.626	0.161	OPC
Ywhab	0	0.502708	0.665	0.429	Neuron
Rpl15	0	0.502524	0.962	0.836	Microglia
Pacsin1	0	0.502216	0.493	0.085	Neuron
Capsl	0	0.501816	0.47	0.002	Ependymal
Lrrn1	0	0.501811	0.541	0.087	OPC
Itgb8	0	0.501718	0.564	0.124	OPC
Polk	0	0.501607	0.406	0.045	Endothelial
Foxs1	0	0.501534	0.443	0.014	VSMC
Sub1	4.439e-17	0.501524	0.622	0.438	B Cell
Ier2	0	0.501497	0.384	0.193	Microglia
Meis2	0	0.501389	0.281	0.094	Neuron
Ppp1r12c	0	0.50137	0.569	0.11	VSMC
Efhd2	0	0.501291	0.66	0.243	Microglia
Prdx2	0	0.501265	0.752	0.404	OPC
Bcam	0	0.500924	0.473	0.048	Endothelial
Tbxa2r	0	0.500586	0.371	0.013	Pericyte
Mllt11	0	0.500369	0.451	0.073	Neuron
Nefl	0	0.500045	0.416	0.071	Neuron
Gm42418	1.48646e-71	-0.500064	0.871	0.903	Immune
Cox7c	0	-0.500096	0.561	0.87	Blood cell
Fcrls	5.78831e-89	-0.500228	0.144	0.293	Immune
Rtn4	0	-0.500372	0.369	0.558	Endothelial
Olfml3	0	-0.500385	0.045	0.277	Astrocyte
mt-Nd1	0	-0.500419	0.953	0.996	Blood cell
Ctsb	9.31915e-20	-0.500479	0.662	0.681	MSC
Gstm5	1.17737e-13	-0.500508	0.104	0.373	B Cell
Junb	5.45785e-09	-0.500518	0.366	0.382	OPC
Pla2g7	0	-0.500676	0.075	0.239	Microglia
Rtn1	3.54685e-22	-0.500716	0.229	0.337	MSC
Fez1	5.36547e-54	-0.500917	0.138	0.312	MSC
Rnasek	1.21433e-26	-0.5014	0	0.353	B Cell
Sec11c	0	-0.50145	0.25	0.448	Endothelial
Gnao1	4.52713e-176	-0.501483	0.105	0.384	Ependymal
Ptms	0	-0.501594	0.346	0.637	Immune
Ndfip1	1.7734e-20	-0.502122	0.077	0.39	B Cell
Rpl18a	1.34964e-181	-0.502377	0.9	0.92	OPC
Aplp2	2.61614e-25	-0.502419	0.181	0.558	B Cell
Clic1	0	-0.502727	0.072	0.417	Neuron
Chchd10	0	-0.503051	0.136	0.371	Microglia
Pltp	1.45725e-44	-0.503061	0.106	0.201	Immune
Rpl13	0	-0.503306	0.983	0.962	Oligodendrocyte
Rps13	0	-0.503415	0.766	0.893	Neuron
Rpl26	0	-0.503714	0.922	0.922	Oligodendrocyte
Sparc	0	-0.503983	0.28	0.504	Blood cell
Dbndd2	4.82989e-13	-0.50456	0.008	0.232	B Cell
Selenok	0	-0.505089	0.373	0.714	Blood cell
Olig1	0	-0.505105	0.042	0.237	Endothelial
Btg1	0	-0.505105	0.093	0.37	Oligodendrocyte
Mapt	1.86349e-102	-0.505122	0.215	0.382	VSMC
Lgmn	7.02965e-133	-0.505372	0.286	0.418	Pericyte
Cd68	2.02419e-11	-0.505628	0.039	0.255	B Cell
Rps5	4.90433e-145	-0.50569	0.864	0.858	Ependymal
Syngr1	9.77485e-178	-0.50569	0.129	0.367	VSMC
Mafb	7.71422e-11	-0.50582	0.031	0.24	B Cell
Lamp1	0	-0.505957	0.438	0.722	Immune
Rhoa	0	-0.505969	0.199	0.603	Neuron
Calm2	8.46032e-15	-0.506041	0.614	0.801	B Cell
Ldhb	0	-0.506045	0.266	0.523	Oligodendrocyte
Cpe	2.53022e-58	-0.50669	0.346	0.515	BAM
Rtn4	0	-0.506837	0.435	0.572	Microglia
Cebpb	0	-0.507043	0.123	0.29	Endothelial
Grn	0	-0.50718	0.21	0.376	Endothelial
[truncated: 1,583 more rows]

## Sheet: Table ST3
Gene	p_val_adj	avg_logFC	%Cluster	%Rest	Cluster
Ccl12	0	2.18764	0.755	0.247	EADAM		6 months
Apoe	0	2.13509	0.971	0.843	DAM
Ccl5	0	2.07856	0.499	0.052	EADAM
Cxcl10	5.24507e-299	2.07568	0.325	0.026	EADAM
Ccl4	4.94082e-185	1.85866	0.54	0.224	EADAM
Ifitm3	0	1.54802	0.88	0.215	EADAM
Cst7	0	1.51562	0.67	0.122	DAM
Ifi27l2a	0	1.35053	0.831	0.255	EADAM
Isg15	0	1.33224	0.62	0.068	EADAM
Cxcl13	1.49215e-119	1.32167	0.201	0.014	EADAM
Lyz2	0	1.18351	0.893	0.57	DAM
Ifit3	0	1.17411	0.559	0.046	EADAM
Bst2	0	1.14801	0.932	0.503	EADAM
Ccl3	1.00406e-56	1.08603	0.402	0.183	EADAM
H2-K1	0	1.01166	0.96	0.718	EADAM
H2-D1	0	0.975382	0.97	0.791	EADAM
P2ry12	0	0.964607	0.995	0.744	Homeostatic
Cd52	2.29291e-304	0.942402	0.894	0.619	DAM
Il1b	2.16533e-107	0.940986	0.28	0.05	EADAM
Ifit2	0	0.922306	0.454	0.038	EADAM
Lgals3bp	2.74413941013145e-319	0.911259	0.808	0.348	EADAM
Ifi204	0	0.896861	0.63	0.071	EADAM
Ccl2	2.17422e-224	0.884357	0.309	0.03	EADAM
Lpl	0	0.867397	0.47	0.047	DAM
Cd63	0	0.861888	0.931	0.689	DAM
Cd74	6.85379e-189	0.857563	0.48	0.129	DAM
H2-Q7	0	0.853736	0.588	0.111	EADAM
Cd52	8.26414e-182	0.853666	0.907	0.653	EADAM
Fos	3.34181e-111	0.839518	0.359	0.118	EADAM
Spp1	2.82184e-45	0.831407	0.184	0.029	DAM
Junb	2.64093e-78	0.77441	0.606	0.424	EADAM
Rsad2	1.92626e-269	0.771496	0.269	0.014	EADAM
Ccl6	7.41943e-176	0.76554	0.549	0.284	DAM
Ctsb	0	0.743961	0.996	0.978	DAM
Ctsd	0	0.722791	1	1	DAM
Cx3cr1	0	0.721452	0.997	0.918	Homeostatic
Ifit1	0	0.715746	0.344	0.022	EADAM
Fabp5	2.42249e-148	0.708642	0.416	0.157	DAM
Irf7	0	0.702784	0.525	0.048	EADAM
B2m	1.34935079194662e-312	0.695111	0.998	0.984	EADAM
Ifi27l2a	6.9681e-66	0.693766	0.604	0.228	DAM
Tspo	1.02e-212	0.686541	0.71	0.328	EADAM
Cxcl9	2.77396e-129	0.673565	0.139	0.005	EADAM
Gpr34	4.57096e-295	0.671555	0.993	0.847	Homeostatic
Nfkbia	1.47512e-90	0.669697	0.516	0.302	EADAM
Gnas	1.00401e-251	0.665348	0.927	0.815	DAM
Slfn5	0	0.657698	0.509	0.055	EADAM
Stat1	0	0.656916	0.634	0.199	EADAM
Slfn2	0	0.645149	0.617	0.155	EADAM
Tmem119	1.76244e-260	0.644276	0.956	0.617	Homeostatic
H2-D1	4.43651e-131	0.638684	0.926	0.775	DAM
Zfp36	1.00572e-52	0.636062	0.472	0.275	EADAM
Tyrobp	2.57558e-298	0.630824	1	0.999	DAM
Ank	0	0.630707	0.439	0.103	DAM
Selplg	0	0.625832	0.994	0.838	Homeostatic
Oasl2	0	0.611981	0.49	0.057	EADAM
Cd74	5.61612e-55	0.611211	0.488	0.173	EADAM
Syngr1	8.33734e-139	0.609956	0.844	0.712	DAM
Parp14	9.95799e-304	0.603023	0.564	0.199	EADAM
Maf	2.46849e-157	0.602165	0.873	0.525	Homeostatic
Lgals3bp	3.7905e-121	0.594788	0.658	0.319	DAM
Ctsz	0	0.594653	0.997	0.986	DAM
Npc2	2.12275e-225	0.592179	0.967	0.872	DAM
Cd83	1.85037e-100	0.586576	0.51	0.244	EADAM
Atf3	9.39861e-53	0.586467	0.309	0.12	EADAM
Mif	3.61175e-135	0.585423	0.704	0.417	DAM
Ly6e	3.31233881255306e-311	0.579675	0.987	0.886	EADAM
Serinc3	6.99481e-231	0.578528	0.993	0.862	Homeostatic
H2-T23	7.83952e-215	0.578309	0.796	0.468	EADAM
Ifi207	3.2030509908191e-315	0.575117	0.409	0.034	EADAM
Trim30a	4.60193e-290	0.572609	0.66	0.271	EADAM
Ivns1abp	1.72624e-123	0.571999	0.811	0.46	Homeostatic
Apoe	9.2623e-28	0.56149	0.922	0.864	EADAM
Rtp4	0	0.560855	0.555	0.097	EADAM
Zfhx3	3.29879e-144	0.560486	0.829	0.503	Homeostatic
B2m	1.48504e-163	0.55316	0.992	0.984	DAM
Ccrl2	8.76587e-99	0.548593	0.304	0.074	EADAM
C4b	9.06604e-173	0.547156	0.371	0.055	EADAM
Phf11b	0	0.535745	0.486	0.079	EADAM
Cybb	2.34489e-132	0.531967	0.33	0.051	EADAM
Crlf2	2.29067e-179	0.524329	0.626	0.299	DAM
Crybb1	4.1205e-197	0.523591	0.692	0.3	Homeostatic
P2ry13	2.20522e-130	0.519019	0.75	0.397	Homeostatic
Scoc	7.03729e-139	0.511108	0.863	0.594	Homeostatic
Tgfbr1	9.55753e-97	0.508707	0.966	0.78	Homeostatic
Clec2d	1.91821e-227	0.50795	0.48	0.147	EADAM
Cxcl16	3.71187e-116	0.507033	0.497	0.204	EADAM
Rpl10a	5.2941e-105	0.504485	0.966	0.911	DAM
Ccl3	2.53306e-26	0.492028	0.436	0.143	DAM
Tnf	1.71095e-66	0.489778	0.171	0.032	EADAM
Serpine2	1.90785e-175	0.487657	0.816	0.667	DAM
Rpsa	1.32007e-136	0.487338	0.983	0.928	DAM
Fcgr1	3.97939e-193	0.487034	0.799	0.559	EADAM
Ramp1	1.36669e-190	0.486921	0.495	0.195	DAM
Ifngr1	6.12812e-133	0.48652	0.873	0.572	Homeostatic
Usp18	0	0.484103	0.394	0.032	EADAM
Psme1	1.45303e-138	0.483111	0.786	0.504	EADAM
Marcks	8.9039e-128	0.481676	0.998	0.942	Homeostatic
Pmepa1	3.11439e-141	0.479748	0.885	0.678	Homeostatic
Ecscr	6.59358e-194	0.478994	0.648	0.26	Homeostatic
Zbp1	3.65885254684194e-319	0.478818	0.412	0.033	EADAM
Gapdh	7.66679e-124	0.478183	0.911	0.794	DAM
Ltc4s	6.04033e-197	0.477595	0.821	0.531	Homeostatic
Fth1	2.82561e-110	0.477349	1	1	EADAM
Ctsl	4.37139e-176	0.474534	0.991	0.979	DAM
Timp2	1.56618e-122	0.472395	0.942	0.838	DAM
Cd9	2.45515e-187	0.471207	0.989	0.976	DAM
Il1a	7.82633e-60	0.470884	0.313	0.156	EADAM
Gpr84	9.77787e-72	0.469502	0.44	0.274	EADAM
Cd164	3.5577e-132	0.467236	0.703	0.378	Homeostatic
Srgap2	1.43888e-81	0.467208	0.78	0.471	Homeostatic
Ftl1	1.6331e-104	0.465222	0.997	0.991	DAM
Cebpb	4.71938e-71	0.464763	0.664	0.488	EADAM
Siglech	3.55262e-158	0.463429	0.972	0.797	Homeostatic
Gm1673	1.32724e-182	0.461383	0.362	0.082	DAM
Phf11d	1.05487e-270	0.458984	0.421	0.076	EADAM
Nrip1	4.76817e-89	0.45739	0.679	0.344	Homeostatic
Bcl2a1b	3.40114e-26	0.453171	0.657	0.488	EADAM
Vsir	4.21446e-105	0.452595	0.911	0.686	Homeostatic
Ifi209	0	0.45196	0.383	0.032	EADAM
Mef2a	3.62376e-51	0.451758	0.853	0.61	Homeostatic
Malat1	4.463e-122	0.450449	0.999	0.975	Homeostatic
Btg2	9.20156e-30	0.450426	0.509	0.406	EADAM
Psmb8	6.26275e-115	0.446996	0.784	0.533	EADAM
Gm10076	1.36876e-28	0.445516	0.73	0.55	DAM
Gadd45b	1.35096e-84	0.444564	0.222	0.032	EADAM
H2-K1	1.68692e-51	0.440758	0.866	0.706	DAM
Ifit3b	3.33914e-301	0.437618	0.288	0.011	EADAM
Egr1	4.90017e-50	0.436582	0.277	0.145	EADAM
Cdkn1a	8.39209e-85	0.436395	0.284	0.07	EADAM
Rpl41	1.50162e-93	0.433017	0.994	0.98	DAM
Ier2	5.96274e-69	0.430545	0.259	0.078	EADAM
Igf1	1.89231e-273	0.430435	0.257	0.01	DAM
Xaf1	5.06536e-267	0.430427	0.502	0.103	EADAM
Pkm	8.65924e-116	0.42762	0.666	0.425	DAM
Hif1a	3.97753e-138	0.427383	0.562	0.318	DAM
Calm2	3.29959e-109	0.42558	0.954	0.788	Homeostatic
Rps2	1.50741e-56	0.425364	0.963	0.905	DAM
Csf1r	2.80774e-128	0.423667	0.998	0.96	Homeostatic
Arhgap5	6.05886e-60	0.42239	0.893	0.688	Homeostatic
Iigp1	2.1745e-226	0.421529	0.23	0.009	EADAM
Rnf213	1.5861e-221	0.420133	0.428	0.106	EADAM
Rsrp1	2.65984e-41	0.416776	0.972	0.81	Homeostatic
Gm10076	3.01211e-26	0.414087	0.755	0.571	EADAM
Fgl2	3.71702e-212	0.411719	0.382	0.062	EADAM
Axl	1.27251e-186	0.410851	0.405	0.066	DAM
Hexa	6.359e-134	0.41038	0.927	0.863	DAM
Cox6a2	2.80615e-95	0.410318	0.343	0.06	DAM
Capg	1.63374e-144	0.410184	0.377	0.084	DAM
Rpl23	1.34543e-49	0.409453	0.997	0.997	DAM
Rps5	1.12956e-41	0.408105	0.978	0.954	DAM
Sp100	1.99423e-245	0.407203	0.445	0.088	EADAM
Slc2a5	7.84039e-133	0.406897	0.607	0.282	Homeostatic
Lpcat2	8.58368e-85	0.405396	0.922	0.721	Homeostatic
Cd68	1.23774e-129	0.402842	0.883	0.79	DAM
Rhob	3.0835e-114	0.402179	0.847	0.621	Homeostatic
Dusp1	3.3065e-41	0.402018	0.264	0.093	EADAM
H2-Q6	4.16748e-225	0.400779	0.379	0.052	EADAM
Rpl32	3.1523e-41	0.399679	0.992	0.991	DAM
Qk	7.97317e-50	0.396811	0.941	0.806	Homeostatic
Lgmn	1.08264e-134	0.393601	0.999	0.969	Homeostatic
Rplp0	5.83274e-44	0.393336	0.984	0.967	DAM
Itgax	1.12847e-169	0.393049	0.321	0.044	DAM
Fth1	2.04551e-50	0.392526	1	1	DAM
Trem2	2.74393e-182	0.389901	0.998	0.998	DAM
Mx1	2.24567e-241	0.389825	0.264	0.018	EADAM
Nfkbiz	8.41242e-60	0.386923	0.244	0.069	EADAM
Rps19	9.2571e-53	0.385648	0.984	0.963	DAM
Gusb	1.26008e-111	0.385151	0.568	0.361	DAM
Mef2c	5.47611e-36	0.382803	0.975	0.854	Homeostatic
Entpd1	2.42789e-67	0.380428	0.716	0.45	Homeostatic
Fcrls	7.85049e-129	0.380346	0.986	0.891	Homeostatic
Tor3a	1.30024e-187	0.37984	0.442	0.136	EADAM
Selenop	1.03525e-153	0.374872	0.975	0.858	Homeostatic
Hpgds	3.16139e-52	0.373502	0.859	0.661	Homeostatic
Ptgs1	6.41934e-83	0.373449	0.771	0.512	Homeostatic
Rps18	3.10355e-21	0.37101	0.981	0.97	DAM
Axl	1.68552e-62	0.371004	0.397	0.11	EADAM
Rpl12	1.95078e-26	0.370763	0.971	0.95	DAM
Rpl5	2.23902e-70	0.370739	0.871	0.75	DAM
Ctsa	1.68344e-118	0.370645	0.876	0.773	DAM
Ier3	2.74607e-29	0.369868	0.225	0.066	EADAM
Rps2	1.67307e-46	0.369767	0.975	0.911	EADAM
Jun	8.10812e-12	0.369333	0.385	0.299	EADAM
Txnip	1.2562e-70	0.369324	0.636	0.349	Homeostatic
Rpl10a	4.0123e-33	0.368848	0.965	0.918	EADAM
Mbnl1	4.1528e-25	0.368276	0.872	0.681	Homeostatic
Gm4951	1.50846e-221	0.367943	0.328	0.051	EADAM
Olfml3	3.59381e-86	0.364957	0.966	0.847	Homeostatic
Sdc3	1.03359e-126	0.363905	0.443	0.141	EADAM
Eef1a1	2.00579e-67	0.363215	0.999	0.999	DAM
Ssr4	2.5466e-51	0.361666	0.884	0.774	DAM
Rpl37a	2.40189e-55	0.361067	0.997	0.995	DAM
Zfp36l2	6.94573e-56	0.360306	0.659	0.401	Homeostatic
Irgm1	9.56875e-191	0.358241	0.402	0.111	EADAM
Rpl36a	1.1817e-08	0.357591	0.915	0.867	DAM
Fau	1.03388e-36	0.35745	0.999	1	DAM
Rpsa	7.44896e-51	0.355147	0.98	0.936	EADAM
Rpl19	1.57954e-32	0.355146	0.993	0.992	DAM
Elmo1	3.10754e-60	0.354655	0.585	0.306	Homeostatic
Rps20	1.41417e-72	0.353513	0.999	0.991	EADAM
Bin1	3.17255e-78	0.353257	0.885	0.717	Homeostatic
Rps16	1.82149e-41	0.352924	0.99	0.977	DAM
Rgs10	4.18757e-277	0.352532	0.993	0.951	Homeostatic
Cd33	2.08441e-56	0.351008	0.664	0.406	Homeostatic
Mif	0.00847441	0.35058	0.619	0.462	EADAM
Aldoa	1.51264e-99	0.349615	0.796	0.627	DAM
Rps28	2.95807e-31	0.3494	0.974	0.941	DAM
Rps19	1.56052e-60	0.349041	0.993	0.965	EADAM
Rps12	1.00294e-21	0.348743	0.992	0.989	DAM
Rps15	1.7199e-50	0.348136	0.899	0.798	DAM
Npm1	2.98373e-32	0.347643	0.838	0.704	DAM
Ssh2	2.20373e-31	0.347628	0.704	0.452	Homeostatic
Rack1	2.40008e-31	0.347294	0.914	0.826	DAM
Sparc	4.73e-153	0.347165	0.995	0.929	Homeostatic
Rps26	3.41827e-27	0.346829	0.953	0.899	DAM
Rpl35	5.49448e-19	0.3466	0.959	0.921	DAM
Pld3	2.79792e-98	0.345997	0.499	0.259	DAM
Lag3	3.0416e-65	0.34575	0.756	0.578	EADAM
Sall1	1.58651e-44	0.345119	0.628	0.377	Homeostatic
Bcl2a1b	1.10631e-19	0.34463	0.662	0.462	DAM
Rpl21	7.34603e-52	0.343538	0.995	0.993	DAM
Epb41l2	1.97276e-25	0.342561	0.863	0.703	Homeostatic
Hpgd	8.32284e-121	0.342085	0.698	0.455	Homeostatic
Ifitm3	0.158267	0.340514	0.501	0.214	DAM
Lrpap1	1.64463e-80	0.339932	0.54	0.312	DAM
Hspe1	2.6346e-39	0.339629	0.741	0.549	EADAM
Rps18	8.9447e-31	0.338707	0.982	0.971	EADAM
Isg20	2.48548e-221	0.338415	0.28	0.023	EADAM
Bcl2a1a	1.7762e-61	0.338296	0.365	0.151	EADAM
Wfdc17	6.9346e-96	0.338187	0.172	0.015	DAM
Rpl38	1.30733e-59	0.337783	0.989	0.973	DAM
Basp1	5.2063e-98	0.337004	0.974	0.894	Homeostatic
Bst2	1.19326e-10	0.336946	0.717	0.495	DAM
Son	1.07871e-09	0.33677	0.922	0.76	Homeostatic
Ifi44	4.26985e-114	0.336374	0.231	0.034	EADAM
Mt1	1.18535e-104	0.335426	0.827	0.678	DAM
Ddx5	0.00396416	0.335124	0.939	0.816	Homeostatic
Aplp2	4.03689e-109	0.332647	0.495	0.266	DAM
Numb	6.56656e-46	0.332244	0.572	0.302	Homeostatic
Rpl36	5.37374e-38	0.331692	0.986	0.972	DAM
Psmb9	3.25133e-94	0.331312	0.543	0.276	EADAM
Ndufa1	1.00177e-54	0.330522	0.565	0.341	DAM
Stab1	1.38796e-87	0.330072	0.477	0.188	Homeostatic
Cd69	3.4168e-106	0.329362	0.122	0.003	EADAM
Ifi213	2.11152e-233	0.328633	0.275	0.015	EADAM
Eif2ak2	2.87942e-161	0.328465	0.405	0.122	EADAM
Lgals3	6.2167e-43	0.328071	0.153	0.022	DAM
Npc2	3.26926e-19	0.327785	0.951	0.886	EADAM
Xist	0.599674	0.327209	0.959	0.887	Homeostatic
Rpl12	1.48129e-32	0.326795	0.978	0.952	EADAM
Ccr5	6.56754e-45	0.325814	0.622	0.377	Homeostatic
Ifi211	6.43517e-205	0.325246	0.234	0.008	EADAM
Nav2	3.61637e-53	0.324534	0.581	0.312	Homeostatic
Cd72	4.25388e-60	0.324302	0.295	0.068	EADAM
Gng5	3.66607e-31	0.32416	0.926	0.84	DAM
Herc6	3.53365e-139	0.323935	0.335	0.106	EADAM
Picalm	3.29383e-38	0.323708	0.755	0.566	Homeostatic
Abca9	1.78693e-55	0.323508	0.585	0.341	Homeostatic
Rpl35	7.56741e-21	0.323447	0.953	0.926	EADAM
Oasl1	1.6395e-222	0.323305	0.225	0.006	EADAM
Rpl13	1.59463e-54	0.323169	0.999	0.998	DAM
Cox6a2	2.85567e-14	0.322907	0.297	0.101	EADAM
Ifih1	3.84859e-143	0.322131	0.319	0.078	EADAM
Rpl32	2.48616e-43	0.320634	0.998	0.99	EADAM
Dock10	6.01603e-38	0.320425	0.578	0.312	Homeostatic
Rpl3	3.82966e-12	0.320336	0.969	0.95	DAM
Rpl23a	1.88957e-27	0.319826	0.823	0.688	DAM
Creg1	1.54335e-69	0.31936	0.835	0.702	DAM
Csf1	6.47048e-88	0.319076	0.299	0.07	DAM
Rpl19	3.71251e-46	0.318543	0.999	0.992	EADAM
Tanc2	2.63379e-26	0.318182	0.642	0.41	Homeostatic
Rpl6	1.34891e-39	0.317596	0.988	0.973	DAM
Atox1	4.99152e-15	0.31551	0.737	0.598	DAM
Cited2	8.21219e-40	0.315413	0.29	0.159	EADAM
Adgrg1	9.37621e-78	0.314912	0.56	0.308	Homeostatic
Rpl7a	2.13927e-19	0.314166	0.927	0.851	DAM
Mpeg1	1.24007e-111	0.313774	0.87	0.79	DAM
Csmd3	2.34054e-35	0.313687	0.499	0.258	Homeostatic
H2-Ab1	1.0367e-88	0.312967	0.248	0.059	DAM
Rps14	7.17513e-16	0.311876	0.987	0.981	DAM
Cmtm6	1.53258e-47	0.311813	0.61	0.373	Homeostatic
Fcgr4	6.27443e-114	0.311556	0.323	0.074	EADAM
Epsti1	8.6842e-105	0.311238	0.454	0.194	EADAM
Cstb	3.46412e-24	0.310871	0.453	0.252	DAM
H3f3b	2.38343e-10	0.310602	0.949	0.955	EADAM
Rnase4	1.42795e-79	0.310121	0.79	0.591	Homeostatic
Rpl22l1	5.90501e-14	0.309999	0.693	0.535	DAM
Kctd12	2.71552e-40	0.309981	0.86	0.702	Homeostatic
Rpl27a	6.0536e-25	0.308928	0.999	0.998	DAM
Ifi206	1.36069e-254	0.30747	0.265	0.009	EADAM
Rpl14	2.14993e-31	0.306309	0.934	0.854	DAM
Psme2	1.33017e-65	0.304598	0.503	0.271	EADAM
Socs3	9.13629e-70	0.304211	0.257	0.067	EADAM
Crip1	2.10471e-135	0.304186	0.313	0.076	DAM
Tpi1	7.44543e-65	0.303448	0.512	0.287	DAM
Rpl39	6.09564e-09	0.302562	0.995	0.995	DAM
Frmd4a	5.48226e-14	0.30156	0.681	0.455	Homeostatic
Fam102b	1.52043e-57	0.301277	0.609	0.392	Homeostatic
Rpl36	2.60498e-44	0.300957	0.989	0.973	EADAM
H2-Q4	2.85983e-132	0.30086	0.357	0.084	EADAM
Uqcrh	3.8721e-16	0.299997	0.809	0.679	DAM
Rps6	5.38055e-12	0.299976	0.935	0.887	DAM
Slco2b1	7.88088e-26	0.299823	0.692	0.469	Homeostatic
Anxa5	1.85095e-95	0.299782	0.382	0.124	DAM
Rpl18a	2.36385e-29	0.299685	0.996	0.996	DAM
Ifi35	8.32194e-117	0.299678	0.41	0.151	EADAM
Mtdh	1.38111e-40	0.299273	0.84	0.692	Homeostatic
Cd63	0.0420496	0.29874	0.856	0.727	EADAM
AC149090.1	0.00389051	0.297266	0.839	0.655	Homeostatic
Ckb	2.20613e-63	0.296988	0.944	0.811	Homeostatic
H2-T22	2.80516e-108	0.296331	0.347	0.093	EADAM
Rps24	1	0.296273	0.997	0.998	DAM
Cadm1	6.78254e-122	0.295467	0.525	0.327	DAM
Inpp5d	4.61511e-28	0.294106	0.674	0.464	Homeostatic
Gbp2	5.23942e-158	0.293271	0.221	0.022	EADAM
Pag1	1.31032e-24	0.292608	0.64	0.43	Homeostatic
Pnp	1.87371e-85	0.292567	0.565	0.329	Homeostatic
Tlr2	6.68713e-43	0.292419	0.38	0.195	EADAM
Rpl17	0.000621914	0.290744	0.98	0.971	DAM
Tspo	7.44373e-07	0.290666	0.557	0.311	DAM
AW112010	5.24219e-48	0.289969	0.352	0.159	EADAM
Rpl24	2.91049e-16	0.289932	0.979	0.954	DAM
Cyth4	1.01759e-25	0.28989	0.755	0.571	Homeostatic
Ms4a4c	2.83741e-164	0.289847	0.219	0.015	EADAM
Golm1	1.52499e-44	0.288903	0.674	0.471	Homeostatic
Arhgap45	3.33526e-29	0.28847	0.65	0.42	Homeostatic
Hbb-bs	1	0.288127	0.926	0.743	Homeostatic
Slfn8	2.7638e-118	0.287829	0.38	0.162	EADAM
Cstb	3.89601e-07	0.286739	0.445	0.279	EADAM
Rps20	0.0358004	0.286299	0.992	0.991	DAM
Chd9	2.27547e-37	0.285711	0.497	0.264	Homeostatic
Rps25	1.57586e-16	0.285522	0.969	0.944	DAM
Rpl27a	3.41038e-46	0.285419	0.999	0.998	EADAM
Srgn	3.45537e-14	0.285116	0.605	0.472	EADAM
Ly6a	2.64531e-113	0.283883	0.303	0.082	EADAM
Dock4	1.89512e-32	0.28332	0.55	0.317	Homeostatic
Rpl18	2.65673e-20	0.283245	0.98	0.959	DAM
Uba52	2.88075e-12	0.282614	0.674	0.508	DAM
Rpl26	2.99213e-11	0.281654	0.993	0.992	DAM
Rps26	1.37495e-20	0.281466	0.958	0.905	EADAM
Rps21	3.59726e-17	0.281195	0.996	0.996	DAM
Znfx1	4.8043e-106	0.280773	0.4	0.163	EADAM
Stat2	5.0565e-159	0.280648	0.311	0.066	EADAM
Samd9l	9.50663e-173	0.280542	0.25	0.027	EADAM
Tmem176a	5.24233e-41	0.279848	0.621	0.492	DAM
Rpl9	4.9953e-16	0.278805	0.991	0.982	DAM
Fxyd5	3.6175e-128	0.278708	0.261	0.042	DAM
Rps5	1.50428e-15	0.277215	0.981	0.957	EADAM
Bmp2k	2.42689e-16	0.277191	0.657	0.45	Homeostatic
Mertk	1.2241e-26	0.276104	0.654	0.46	Homeostatic
Tap1	5.47498e-135	0.275945	0.367	0.11	EADAM
Ophn1	7.89903e-28	0.275476	0.547	0.323	Homeostatic
Ms4a6c	7.06037e-64	0.275245	0.37	0.157	EADAM
Pde3b	9.6534e-31	0.274132	0.565	0.365	Homeostatic
Cd34	5.33981e-66	0.273448	0.506	0.329	DAM
Icam1	3.28963e-47	0.273412	0.346	0.208	EADAM
Tm6sf1	8.11177e-53	0.27297	0.453	0.226	Homeostatic
Trim30d	3.80706e-111	0.272865	0.391	0.167	EADAM
Rps27a	4.8737e-06	0.272713	0.996	0.996	DAM
Lgals3	0.00606735	0.271882	0.139	0.04	EADAM
Rps15a	1	0.271648	0.986	0.985	DAM
Rpl37	1.44031e-25	0.271628	0.999	0.996	DAM
Arl5c	2.10716e-58	0.271189	0.233	0.069	EADAM
Lrba	1.29855e-61	0.27111	0.391	0.149	Homeostatic
Alox5ap	1.34527e-74	0.27092	0.576	0.354	Homeostatic
Rpl37a	3.71881e-30	0.269121	0.996	0.995	EADAM
Smap2	1.06907e-38	0.268844	0.791	0.634	Homeostatic
Rplp2	3.17371e-06	0.268516	0.98	0.974	DAM
Hexb	8.84105e-148	0.268304	1	1	Homeostatic
mt-Atp6	6.58385e-134	0.267683	1	1	DAM
Rack1	4.79092e-13	0.267672	0.918	0.837	EADAM
Fau	1.1767e-25	0.266895	0.999	1	EADAM
Lap3	9.81821e-56	0.266747	0.545	0.341	EADAM
Il6ra	2.31626e-30	0.26609	0.486	0.266	Homeostatic
Rps12	2.48579e-19	0.265977	0.993	0.989	EADAM
Rpl41	8.85702e-15	0.265915	0.99	0.983	EADAM
Commd8	1.64225e-81	0.265277	0.576	0.371	Homeostatic
Rpl22	1	0.265165	0.955	0.93	DAM
Scamp2	1.49971e-33	0.264529	0.692	0.515	Homeostatic
Timp2	8.78712e-10	0.264322	0.923	0.853	EADAM
Ctss	2.29303e-109	0.264219	1	1	EADAM
Glul	7.6659e-19	0.264142	0.775	0.603	Homeostatic
Rpl23	9.33271e-14	0.263626	0.996	0.997	EADAM
Pabpc1	2.05439e-11	0.263375	0.71	0.573	EADAM
Rapgef5	3.15676e-34	0.263265	0.445	0.221	Homeostatic
Ppp1r15a	2.87546e-46	0.263238	0.213	0.062	EADAM
Rps10	0.000212424	0.263218	0.995	0.994	DAM
Cttnbp2nl	1.16079e-31	0.263179	0.569	0.377	Homeostatic
Eef2	2.30102e-32	0.262834	0.717	0.575	DAM
Susd3	1.14916e-61	0.261879	0.508	0.282	Homeostatic
Rpl39	3.55259e-22	0.261749	0.997	0.995	EADAM
Cmtm7	1.04232e-67	0.261446	0.587	0.383	Homeostatic
Ctsb	3.56607e-14	0.260898	0.994	0.98	EADAM
Eef1b2	1	0.260154	0.911	0.86	DAM
Rpl29	0.00024797	0.259867	0.914	0.847	DAM
Wasf2	2.24648e-41	0.259704	0.615	0.43	Homeostatic
Btg1	8.09469e-21	0.258826	0.604	0.475	EADAM
Sdf4	3.42956e-48	0.258625	0.583	0.381	DAM
Fchsd2	1.08383e-35	0.258108	0.452	0.239	Homeostatic
Bcl2a1d	3.03629e-37	0.257554	0.204	0.05	EADAM
Rpl13a	0.000865189	0.257007	0.556	0.465	DAM
Npm1	4.64341e-08	0.255699	0.839	0.721	EADAM
Tmsb10	1.29611e-08	0.255432	0.596	0.46	DAM
Rps29	2.55449e-31	0.255376	1	1	EADAM
Ftl1	6.13979e-10	0.255166	0.997	0.992	EADAM
Lgals9	7.29602e-64	0.25448	0.576	0.363	EADAM
Ddx58	1.58442e-119	0.253925	0.313	0.091	EADAM
Tmem173	1.38935e-34	0.253323	0.551	0.347	Homeostatic
Fam49b	4.25275e-32	0.253036	0.71	0.542	Homeostatic
Fus	1	0.252442	0.708	0.529	Homeostatic
Rplp0	1.12721e-16	0.252278	0.991	0.968	EADAM
2021-03-05	1.40241e-62	0.251659	0.354	0.179	EADAM
Hsp90ab1	1.32625e-30	0.250962	0.915	0.854	EADAM
Jund	1	0.250578	0.511	0.51	EADAM
Prdx1	2.75097e-12	0.249474	0.682	0.537	DAM
Cox4i1	1.95033e-27	0.249176	0.926	0.846	DAM
Dusp2	5.14266e-53	0.247867	0.109	0.013	EADAM
Gbp5	1.64166e-80	0.247749	0.171	0.041	EADAM
Rpl7a	6.24571e-14	0.247662	0.932	0.86	EADAM
Rps16	3.16932e-18	0.24762	0.993	0.979	EADAM
Rps24	4.92888e-17	0.247482	0.999	0.998	EADAM
Grn	5.07624e-50	0.247213	0.961	0.954	DAM
Rpl31	3.3199e-10	0.246954	0.792	0.661	DAM
Apbb1ip	3.76289e-24	0.246838	0.725	0.565	Homeostatic
Rpl28	2.48724e-13	0.246295	0.988	0.979	DAM
Rpl11	9.7059e-16	0.246216	0.995	0.989	DAM
Lars2	0.313573	0.245692	0.665	0.512	Homeostatic
Arglu1	4.07155e-06	0.24536	0.607	0.426	Homeostatic
Prdx5	2.23898e-19	0.245352	0.635	0.518	EADAM
Adrb2	3.26656e-61	0.245188	0.399	0.179	Homeostatic
St3gal6	1.66645e-38	0.245018	0.568	0.369	Homeostatic
Rps8	2.83318e-12	0.244941	0.994	0.993	DAM
Rgs2	1.78237e-31	0.244903	0.663	0.48	Homeostatic
Prnp	3.52273e-45	0.244776	0.731	0.563	EADAM
Cpd	1.78924e-89	0.244343	0.325	0.125	DAM
Srsf5	4.12045e-08	0.243902	0.677	0.518	Homeostatic
Rps13	1	0.243515	0.982	0.98	DAM
Gpi1	1.75658e-53	0.243372	0.511	0.299	DAM
Rpl38	1.04964e-17	0.243214	0.984	0.975	EADAM
Srrm2	1.24312e-10	0.243111	0.716	0.57	Homeostatic
Eef1a1	5.09433e-18	0.243015	1	0.999	EADAM
Lyn	2.40663e-07	0.243012	0.775	0.615	Homeostatic
Capza2	2.67541e-26	0.242292	0.939	0.847	Homeostatic
F11r	1.60419e-36	0.241661	0.677	0.504	Homeostatic
Rpl34	0.235708	0.241307	0.989	0.988	DAM
Rpl4	0.00326042	0.241252	0.781	0.672	DAM
Samhd1	1.81393e-74	0.240013	0.374	0.199	EADAM
Rpl24	3.52668e-13	0.238767	0.978	0.958	EADAM
Slc40a1	3.26781e-31	0.238621	0.375	0.171	Homeostatic
Zufsp	7.589e-74	0.238402	0.349	0.178	EADAM
Cst3	0	0.23813	1	1	Homeostatic
Rpl14	1.11477e-17	0.237924	0.936	0.864	EADAM
Chmp4b	2.46832e-41	0.237727	0.545	0.342	EADAM
Pabpc1	9.26401e-08	0.237342	0.691	0.558	DAM
Rpl15	0.00673576	0.236914	0.978	0.955	DAM
Marcksl1	1.8279e-75	0.236902	0.202	0.053	EADAM
Parp9	8.13774e-92	0.23628	0.336	0.12	EADAM
Pgk1	9.69487e-52	0.236217	0.399	0.2	DAM
Unc93b1	1.08372e-09	0.236144	0.898	0.787	Homeostatic
Prdx1	2.47639e-10	0.234955	0.696	0.554	EADAM
Tnfaip3	3.86364e-30	0.234102	0.229	0.095	EADAM
Rps29	1	0.233013	1	1	DAM
Rpl27	0.335453	0.232752	0.781	0.68	DAM
Csf1	5.01142e-14	0.232674	0.29	0.1	EADAM
Fscn1	1.34662e-37	0.232476	0.524	0.339	Homeostatic
Ctsc	1.88657e-33	0.228341	0.708	0.591	EADAM
Lag3	1.6683e-13	0.228038	0.636	0.583	DAM
Abi3	7.09442e-36	0.227837	0.626	0.458	Homeostatic
Rps17	7.26095e-08	0.227673	0.879	0.804	DAM
Myo1e	7.71752e-97	0.227645	0.279	0.075	DAM
Ptma	1.78293e-21	0.227508	0.949	0.91	EADAM
Rps15a	5.68746e-07	0.227425	0.986	0.985	EADAM
Tsc22d4	1.96442e-15	0.227361	0.657	0.498	Homeostatic
Irf1	2.39775e-67	0.226588	0.265	0.107	EADAM
Celf2	6.92811e-07	0.226544	0.646	0.496	Homeostatic
Cyfip1	1.17333e-18	0.226254	0.822	0.72	Homeostatic
Sp110	2.18924e-78	0.225982	0.35	0.155	EADAM
Hspe1	0.0340955	0.225609	0.686	0.535	DAM
Rps11	0.572916	0.2253	0.991	0.991	DAM
Rps8	4.85028e-17	0.225091	0.994	0.993	EADAM
Cd83	0.142728	0.225059	0.401	0.233	DAM
Rps27a	3.73676e-21	0.224716	0.999	0.996	EADAM
Rpl13	2.04193e-30	0.224363	1	0.998	EADAM
H2-Aa	7.54793e-45	0.22424	0.139	0.027	DAM
Oas1a	6.39008e-128	0.223967	0.244	0.03	EADAM
Rps11	1.65465e-26	0.223707	0.999	0.991	EADAM
Uba52	0.000239226	0.223688	0.674	0.529	EADAM
Rpl37	7.95564e-21	0.223245	0.999	0.996	EADAM
Mcl1	1.29604e-26	0.223156	0.602	0.475	EADAM
Chst2	3.36816e-93	0.222537	0.276	0.071	DAM
Bola2	3.88826e-17	0.2224	0.486	0.29	DAM
Ctss	1.47503e-57	0.22239	1	1	DAM
Rpl8	2.8874e-10	0.22123	0.982	0.961	DAM
mt-Co1	6.17413e-124	0.221177	1	1	DAM
Rpl18a	6.34271e-29	0.221022	0.999	0.995	EADAM
Shisa5	5.24686e-32	0.220941	0.515	0.311	EADAM
Vcam1	1.84493e-94	0.220267	0.203	0.034	EADAM
Atp5g2	0.000198522	0.220204	0.807	0.704	DAM
Serf2	6.07397e-06	0.220064	0.921	0.858	DAM
Rpl23a	3.37755e-05	0.21968	0.828	0.705	EADAM
Rps13	2.25918e-07	0.219578	0.98	0.98	EADAM
Eef1b2	0.108066	0.219423	0.91	0.867	EADAM
Rpl3	1.67107e-05	0.21934	0.976	0.952	EADAM
Rps15	3.85975e-10	0.219275	0.911	0.81	EADAM
Cxcl16	2.13056e-07	0.218359	0.375	0.191	DAM
Rps6	7.86667e-06	0.218217	0.936	0.893	EADAM
Ldha	4.77073e-22	0.218125	0.493	0.325	DAM
Rplp2	3.0095e-10	0.218053	0.985	0.974	EADAM
Ldha	1.33604e-10	0.218041	0.499	0.346	EADAM
Bin2	2.21931e-41	0.217476	0.563	0.393	Homeostatic
Macf1	0.0796036	0.217353	0.664	0.527	Homeostatic
Sdf2l1	2.34936e-23	0.217272	0.503	0.371	DAM
Dip2b	2.72775e-21	0.217151	0.448	0.267	Homeostatic
Tmed3	3.42443e-17	0.21704	0.534	0.401	DAM
Sox4	8.75176e-36	0.216296	0.362	0.195	Homeostatic
Psmb10	1.90022e-44	0.216028	0.498	0.315	EADAM
Rpl17	0.000923726	0.215589	0.984	0.972	EADAM
Fam105a	2.31137e-24	0.215379	0.452	0.334	Homeostatic
Ier5	1.09224e-21	0.215352	0.488	0.372	EADAM
Plac8	2.59326e-127	0.215247	0.157	0.009	EADAM
Eif3f	0.0785978	0.214626	0.604	0.461	DAM
Vmp1	1.72376e-30	0.213885	0.381	0.227	EADAM
Cybb	4.20018e-11	0.213654	0.204	0.042	DAM
Gm2a	1.15442e-30	0.213437	0.507	0.342	DAM
Hspa8	3.03391e-26	0.213375	0.922	0.867	EADAM
Nav3	1.55107e-08	0.212805	0.51	0.358	Homeostatic
Rpl31	9.15769e-06	0.212413	0.791	0.678	EADAM
Prdx4	2.28872e-52	0.212246	0.347	0.171	DAM
Slc15a3	3.61306e-18	0.212187	0.411	0.266	EADAM
Fgd2	1.3639e-16	0.212156	0.466	0.279	Homeostatic
Mtus1	9.13703e-24	0.211963	0.446	0.271	Homeostatic
Foxn3	7.64429e-12	0.211937	0.512	0.351	Homeostatic
Cd72	6.85683e-20	0.211731	0.217	0.054	DAM
Lpar6	1.09098e-26	0.211583	0.398	0.219	Homeostatic
Rpl9	3.56938e-13	0.211542	0.991	0.983	EADAM
Id2	2.67837e-21	0.211509	0.28	0.145	EADAM
Bag1	2.07371e-10	0.211229	0.548	0.377	EADAM
Pip4k2a	5.28695e-24	0.210739	0.467	0.306	Homeostatic
Rpl22l1	1	0.210532	0.681	0.556	EADAM
Rpl18	3.77144e-15	0.209625	0.984	0.961	EADAM
Frmd4b	7.8971e-05	0.20959	0.527	0.343	Homeostatic
Rpl28	7.43112e-19	0.209588	0.989	0.98	EADAM
Tjp1	1.89096e-23	0.20956	0.378	0.202	Homeostatic
Otulinl	2.11612e-42	0.20943	0.222	0.098	Homeostatic
Casp4	1.87378e-78	0.209249	0.272	0.081	EADAM
Plek	7.38409e-11	0.209201	0.631	0.497	EADAM
Rtcb	7.07218e-42	0.208709	0.363	0.173	DAM
Aif1	8.96893e-67	0.208503	0.981	0.959	EADAM
H2-M3	4.74014e-44	0.208088	0.428	0.222	EADAM
Gatm	4.97472e-41	0.207647	0.491	0.336	EADAM
Tnfaip8l2	1.37352e-52	0.2076	0.586	0.429	Homeostatic
Camk2n1	1	0.206801	0.597	0.419	Homeostatic
Cd180	1.23951e-29	0.206622	0.562	0.421	EADAM
Arpc1b	1.26012e-06	0.206013	0.768	0.653	EADAM
Lamp1	1.89335e-37	0.205937	0.943	0.897	DAM
Hck	4.50915e-62	0.205264	0.506	0.334	EADAM
H2-Ab1	1.18047e-07	0.205081	0.211	0.087	EADAM
Kcnj2	2.81388e-113	0.204372	0.245	0.079	DAM
Nceh1	2.28265e-120	0.204111	0.262	0.066	DAM
mt-Co2	9.76928e-67	0.203831	1	1	DAM
1700017B05Rik	9.51658e-23	0.20339	0.414	0.24	Homeostatic
Psat1	2.60899e-84	0.202523	0.268	0.083	DAM
Eef1g	2.54729e-07	0.20234	0.573	0.413	DAM
Eif3f	1.95649e-07	0.202262	0.642	0.476	EADAM
Mgat4a	5.64182e-12	0.202152	0.479	0.317	Homeostatic
Rpl4	0.00348459	0.202126	0.803	0.684	EADAM
Rps27	1.88386e-07	0.201998	0.991	0.992	EADAM
Etnk1	3.63452e-52	0.201691	0.495	0.341	EADAM
Rpl5	7.23221e-06	0.201644	0.87	0.766	EADAM
Rpl15	3.90211e-07	0.201491	0.972	0.959	EADAM
Myl6	2.46904e-06	0.201328	0.788	0.693	DAM
Pycard	8.05369e-32	0.20083	0.873	0.788	EADAM
Nampt	2.39881e-62	0.2007	0.302	0.113	EADAM
St8sia6	5.94518e-114	0.200641	0.224	0.039	DAM
Selenow	1.1305e-33	0.200257	0.62	0.475	EADAM
Apobec3	5.46868e-55	0.199761	0.426	0.262	EADAM
Rpl22	1	0.199727	0.948	0.934	EADAM
Arpc1b	0.342247	0.199625	0.738	0.643	DAM
Klf3	2.72511e-10	0.199411	0.429	0.263	Homeostatic
Atp5e	0.00370614	0.199346	0.861	0.772	DAM
Rps25	6.58648e-05	0.199271	0.968	0.947	EADAM
Trim34a	1.06134e-88	0.199265	0.286	0.098	EADAM
P2ry6	4.09973e-07	0.198926	0.549	0.38	Homeostatic
Camk1	6.05201e-37	0.198258	0.653	0.516	Homeostatic
Rab3il1	2.75457e-24	0.198183	0.472	0.302	Homeostatic
Tmsb10	0.0849294	0.197219	0.61	0.476	EADAM
Parp12	4.82069e-86	0.197085	0.273	0.09	EADAM
Gng5	1	0.196959	0.901	0.853	EADAM
Eef1g	2.40321e-07	0.196073	0.6	0.431	EADAM
Nsa2	0.000215707	0.195993	0.573	0.431	DAM
Pnisr	0.000342653	0.195476	0.511	0.352	Homeostatic
Mylip	5.5219e-09	0.195359	0.535	0.388	Homeostatic
mt-Co3	3.9141e-76	0.19531	1	1	DAM
Baiap2l2	8.20529e-170	0.194898	0.169	0.007	DAM
Laptm5	5.14429e-23	0.194683	0.998	0.983	Homeostatic
Nr4a1	1.61426e-32	0.194441	0.201	0.073	EADAM
Akr1a1	2.81739e-06	0.194412	0.628	0.476	EADAM
Eif3k	2.62903e-07	0.194397	0.579	0.414	DAM
Hspa1a	1.46965e-19	0.194226	0.116	0.043	EADAM
AU020206	7.99898e-80	0.193425	0.371	0.202	DAM
Rpl6	0.000228261	0.193116	0.987	0.975	EADAM
Fosb	9.08855e-31	0.192771	0.156	0.039	EADAM
Atp5g2	3.72872e-06	0.192701	0.824	0.715	EADAM
Cox6b1	0.000110229	0.192606	0.713	0.592	DAM
Fam46c	8.52923e-41	0.192577	0.325	0.178	DAM
Bola2	1.85348e-06	0.192511	0.485	0.316	EADAM
Naca	1	0.191987	0.916	0.867	DAM
Atp5e	2.05703e-07	0.191743	0.872	0.783	EADAM
Cd53	8.22455e-32	0.191709	0.792	0.702	Homeostatic
Lair1	1	0.191595	0.822	0.714	Homeostatic
Tpm3	5.28952e-17	0.191162	0.693	0.583	Homeostatic
Cebpd	1.70028e-32	0.191144	0.352	0.179	Homeostatic
Ankrd44	1.53691e-14	0.190639	0.421	0.258	Homeostatic
Luc7l2	1	0.190364	0.609	0.466	Homeostatic
Ubc	3.30454e-10	0.190322	0.926	0.844	Homeostatic
Tomm7	3.0165e-05	0.190184	0.647	0.507	DAM
Atp6v0c	0.0421558	0.189737	0.24	0.254	DAM
Cox8a	5.15611e-18	0.189667	0.946	0.895	DAM
Rbm39	0.280786	0.188788	0.729	0.616	Homeostatic
Gabarap	0.0241695	0.188569	0.828	0.738	DAM
Tpd52	2.88399e-30	0.188428	0.453	0.292	DAM
Phf11a	2.13613e-156	0.18835	0.185	0.008	EADAM
Glb1	1.34272e-64	0.187888	0.311	0.14	DAM
Rgs1	0.0179131	0.187884	0.189	0.121	EADAM
Apbb2	7.17087e-92	0.18771	0.303	0.135	DAM
Rps7	1	0.186768	0.967	0.972	EADAM
Lat2	2.26834e-22	0.186672	0.443	0.288	DAM
3222401L13Rik	3.16021e-25	0.186665	0.323	0.161	Homeostatic
Rps14	0.093839	0.186507	0.978	0.982	EADAM
Pou2f2	4.88878e-06	0.186016	0.603	0.464	Homeostatic
Jmjd1c	4.63134e-05	0.185893	0.513	0.373	Homeostatic
Sdc3	1.5482e-37	0.18568	0.31	0.13	DAM
Dpp7	2.60812e-72	0.185586	0.274	0.095	DAM
Gng10	2.41796e-49	0.185202	0.282	0.178	Homeostatic
Fabp5	0.0658255	0.184796	0.276	0.204	EADAM
Rock2	1.02381e-08	0.184787	0.467	0.333	Homeostatic
Cox7c	2.70814e-14	0.184073	0.879	0.799	DAM
Dtx3l	7.91739e-69	0.183933	0.285	0.121	EADAM
Clec4a2	1.38822e-55	0.183016	0.307	0.133	Homeostatic
Igtp	3.61733e-71	0.18296	0.254	0.096	EADAM
Uqcrh	1	0.18195	0.78	0.698	EADAM
Gna15	1.13188e-19	0.181597	0.428	0.271	Homeostatic
Il4i1	4.37939e-60	0.181382	0.176	0.043	DAM
Ccdc86	4.67239e-54	0.18106	0.271	0.097	EADAM
Bank1	4.0281e-44	0.180976	0.23	0.063	Homeostatic
Fli1	7.63842e-13	0.180881	0.403	0.258	Homeostatic
Rap1b	8.42348e-23	0.180003	0.628	0.511	Homeostatic
Pea15a	5.25736e-46	0.179835	0.413	0.254	DAM
2010107E04Rik	3.12427e-10	0.179703	0.467	0.293	EADAM
Slc7a8	9.11078e-11	0.179545	0.479	0.327	Homeostatic
Hspa1b	2.8563e-16	0.179155	0.116	0.046	EADAM
Nsa2	0.00125831	0.179084	0.593	0.448	EADAM
Plek	2.83378e-13	0.178999	0.6	0.485	DAM
Hist1h2bc	1	0.178982	0.4	0.323	EADAM
Rps23	0.000386053	0.178848	0.996	0.995	EADAM
Gcnt1	3.40762e-10	0.178585	0.374	0.225	Homeostatic
Rps10	0.0456684	0.178585	0.994	0.994	EADAM
Mycbp2	1	0.178295	0.54	0.397	Homeostatic
Gng12	1.55286e-32	0.178256	0.333	0.171	DAM
Tpt1	0.00206238	0.177958	0.998	0.998	EADAM
Hnrnph1	0.00948154	0.177838	0.47	0.326	Homeostatic
Cd302	2.20404e-50	0.177761	0.448	0.293	Homeostatic
Ppfia4	2.74764e-20	0.177258	0.624	0.482	EADAM
Pgam1	4.46522e-18	0.177164	0.476	0.337	DAM
Slc16a6	1.03579e-19	0.177102	0.355	0.206	Homeostatic
Fermt3	3.8563e-16	0.177065	0.502	0.367	Homeostatic
Itgax	1	0.176582	0.244	0.087	EADAM
Akr1a1	0.01843	0.176261	0.599	0.461	DAM
Hcst	2.49941e-28	0.175984	0.292	0.131	DAM
Fkbp2	4.08524e-16	0.175903	0.6	0.525	DAM
Gpr65	2.17124e-60	0.175779	0.206	0.04	DAM
Atp6v1f	1	0.175591	0.69	0.585	DAM
Ints6l	8.92351e-05	0.17527	0.433	0.285	Homeostatic
Tubgcp5	4.36095e-10	0.175187	0.383	0.239	Homeostatic
Ifrd1	1.33257e-25	0.174899	0.233	0.118	EADAM
Csnk1e	8.82308e-17	0.174885	0.494	0.361	Homeostatic
Cmpk2	4.33673e-102	0.174425	0.139	0.011	EADAM
Slamf9	1.2446e-28	0.173618	0.36	0.207	DAM
Rpl30	1	0.173553	0.995	0.996	DAM
Dleu2	4.74862e-15	0.173316	0.202	0.101	Homeostatic
Rbm3	2.42995e-07	0.173293	0.562	0.422	EADAM
Rps21	0.00796339	0.172792	0.997	0.996	EADAM
Usmg5	8.99341e-19	0.172626	0.441	0.267	EADAM
Pten	1.0168e-11	0.172588	0.435	0.291	Homeostatic
2021-03-01	3.54902e-13	0.172371	0.377	0.231	Homeostatic
Cotl1	0.0104202	0.172281	0.607	0.516	DAM
Tor1aip1	1.62002e-34	0.172151	0.508	0.388	EADAM
Rab14	0.000153647	0.172143	0.692	0.59	Homeostatic
Ly9	1.60863e-23	0.171981	0.259	0.109	EADAM
Rpl29	1	0.171595	0.915	0.856	EADAM
Sft2d1	9.49916e-24	0.171489	0.548	0.412	Homeostatic
Naca	0.00524821	0.171133	0.923	0.873	EADAM
Cd48	2.37309e-20	0.171131	0.499	0.363	DAM
Ldhb	5.154e-56	0.171016	0.778	0.7	Homeostatic
Zfp36	5.3542e-20	0.17097	0.333	0.281	DAM
Vapa	2.84705e-22	0.170913	0.564	0.437	Homeostatic
Ttr	2.007e-29	0.170802	0.322	0.21	Homeostatic
Phf14	1.79239e-05	0.170722	0.433	0.289	Homeostatic
C4b	1	0.170685	0.153	0.064	DAM
Fabp3	2.19858e-31	0.170609	0.198	0.052	DAM
Sat1	5.6732e-13	0.170403	0.822	0.77	EADAM
Adap2	1.97666e-09	0.170014	0.431	0.289	Homeostatic
Cops9	0.339799	0.169802	0.522	0.386	DAM
Ubl5	0.271559	0.169693	0.689	0.573	DAM
Fam91a1	1.66744e-12	0.169377	0.421	0.285	Homeostatic
Ddx60	6.02357e-77	0.169189	0.188	0.045	EADAM
Wnk1	0.387916	0.168829	0.61	0.494	Homeostatic
Rps17	1	0.168595	0.872	0.814	EADAM
Sec61g	1	0.168084	0.704	0.593	DAM
Osm	2.30362e-27	0.16801	0.149	0.034	EADAM
Nfkbid	1.35885e-38	0.167837	0.163	0.037	EADAM
2410015M20Rik	3.40279e-10	0.167652	0.441	0.281	EADAM
Atp6v0e	8.98984e-05	0.167568	0.642	0.53	DAM
Klk8	8.67929e-59	0.167547	0.435	0.286	Homeostatic
Vkorc1	9.05736e-18	0.167484	0.394	0.245	DAM
H2-Eb1	2.39183e-30	0.167451	0.109	0.022	DAM
Bag1	1	0.167419	0.509	0.362	DAM
Naglu	3.26993e-45	0.167223	0.37	0.227	DAM
Tmem160	1.09794e-08	0.16715	0.484	0.34	DAM
Cd47	2.46698e-30	0.167066	0.575	0.466	EADAM
Tpi1	1	0.166996	0.44	0.323	EADAM
Eef1d	0.0473492	0.166871	0.694	0.574	EADAM
Tgfb1	5.01892e-29	0.166572	0.62	0.501	Homeostatic
Hebp1	2.60576e-23	0.166558	0.343	0.198	EADAM
Atp6v0b	1.38183e-10	0.166536	0.926	0.884	Homeostatic
Man1a	2.48428e-06	0.166494	0.366	0.23	Homeostatic
Sap30	3.29285e-48	0.166047	0.24	0.091	EADAM
Bri3	0.00400421	0.165632	0.811	0.741	EADAM
Hook3	0.00466866	0.165562	0.41	0.281	Homeostatic
Plekho1	2.53832e-09	0.165432	0.575	0.45	Homeostatic
mt-Cytb	3.90937e-64	0.165336	1	1	DAM
Dock8	1.72875e-11	0.165334	0.394	0.264	Homeostatic
Gdi2	6.5594e-09	0.165147	0.738	0.649	Homeostatic
Ptms	9.09077e-07	0.165104	0.803	0.716	EADAM
Anp32b	1.62345e-14	0.165102	0.371	0.221	DAM
Tnrc6b	1.05035e-08	0.165001	0.388	0.255	Homeostatic
Rps6ka1	6.91436e-13	0.164967	0.38	0.237	Homeostatic
Eno1	2.20654e-30	0.164759	0.425	0.276	DAM
Rpl26	0.0180079	0.164486	0.996	0.992	EADAM
Cdc42	3.4615e-23	0.164156	0.862	0.81	Homeostatic
Tpt1	1	0.164017	0.997	0.998	DAM
Tpst2	3.82202e-22	0.163908	0.367	0.219	Homeostatic
Cops9	0.00528968	0.163613	0.54	0.402	EADAM
Tacc1	2.73657e-10	0.163496	0.538	0.413	Homeostatic
Sass6	1.55364e-68	0.163485	0.204	0.054	EADAM
Slc25a3	0.00405277	0.163357	0.69	0.583	DAM
Pttg1	4.30504e-38	0.163193	0.318	0.165	EADAM
Csf2ra	3.46423e-34	0.163115	0.365	0.222	DAM
Plaur	3.85125e-48	0.163067	0.191	0.043	DAM
Eef2k	6.30522e-18	0.162908	0.305	0.162	Homeostatic
Pik3r1	0.22637	0.162762	0.469	0.344	Homeostatic
Glmp	7.47312e-26	0.162758	0.437	0.3	DAM
C3	2.37143e-62	0.162649	0.133	0.014	EADAM
Fam46a	7.94936e-33	0.162566	0.37	0.23	EADAM
Fuca1	6.43832e-20	0.162511	0.519	0.381	DAM
Rpl8	1.17881e-08	0.162238	0.986	0.964	EADAM
Hist1h1c	1	0.162085	0.272	0.205	EADAM
Eif3h	1	0.162035	0.547	0.409	DAM
Arrb2	6.8211e-08	0.161875	0.448	0.309	Homeostatic
H2-Aa	0.000588289	0.161839	0.128	0.042	EADAM
Ucp2	1	0.16129	0.606	0.512	DAM
Rps9	0.238199	0.160847	0.992	0.994	EADAM
Atp5k	3.1366e-12	0.16052	0.583	0.453	DAM
Snx6	9.46875e-14	0.160304	0.449	0.322	Homeostatic
Akirin2	5.04933e-23	0.159949	0.41	0.275	Homeostatic
Ly9	6.31936e-36	0.159785	0.234	0.093	DAM
Rplp1	1	0.159761	0.999	1	DAM
Ube2l6	1.31076e-79	0.159605	0.19	0.034	EADAM
Trafd1	1.3947e-41	0.159384	0.316	0.181	EADAM
2010107E04Rik	1	0.159366	0.409	0.282	DAM
Tapbp	5.7424e-21	0.158817	0.488	0.356	EADAM
Slc11a1	1.61224e-34	0.158755	0.401	0.27	DAM
Itgam	1.67983e-11	0.158472	0.705	0.588	Homeostatic
Actb	1.29036e-42	0.15841	1	0.998	Homeostatic
Ms4a6b	1.18866e-18	0.158316	0.354	0.203	Homeostatic
Ctc1	3.15159e-24	0.158308	0.352	0.215	Homeostatic
Dusp7	8.75841e-15	0.158214	0.31	0.171	Homeostatic
Ndufa2	0.107929	0.15819	0.656	0.543	DAM
Mafb	0.0335214	0.157956	0.889	0.815	Homeostatic
Slc25a3	0.000100031	0.157926	0.72	0.594	EADAM
Rpl11	5.60131e-06	0.157895	0.994	0.99	EADAM
Sec61g	0.157976	0.157799	0.717	0.606	EADAM
Dnajb14	1.05037e-46	0.15768	0.385	0.251	DAM
Cox6a1	1.04836e-09	0.157285	0.532	0.411	DAM
H2afj	8.79702e-19	0.157205	0.46	0.318	DAM
Ikzf1	0.393414	0.157139	0.451	0.326	Homeostatic
Oas3	1.95614e-112	0.157056	0.137	0.005	EADAM
Aldh2	1.25058e-38	0.157056	0.278	0.132	DAM
Rnf13	1.60773e-10	0.157011	0.583	0.477	Homeostatic
Milr1	1.44509e-43	0.156767	0.244	0.085	DAM
Cd274	3.71007e-42	0.156644	0.159	0.038	EADAM
Hnrnpk	0.000105334	0.15664	0.679	0.576	Homeostatic
Rasgef1b	4.192e-39	0.156099	0.203	0.072	EADAM
Cox6c	1.6512e-05	0.155649	0.823	0.73	DAM
Grn	4.52736e-08	0.155445	0.962	0.955	EADAM
Pwwp2a	1.10238e-06	0.15529	0.349	0.209	Homeostatic
Nr3c1	0.0670796	0.155209	0.428	0.301	Homeostatic
Snx18	0.266268	0.154874	0.463	0.34	Homeostatic
Gcnt2	1.40677e-12	0.154868	0.236	0.109	EADAM
Trim12a	1.23305e-41	0.154636	0.376	0.235	EADAM
H2-DMa	1.04658e-09	0.154607	0.554	0.455	DAM
Cbl	6.90315e-05	0.154489	0.388	0.267	Homeostatic
Rpl34	0.0431378	0.154442	0.994	0.987	EADAM
Prnp	1.73924e-40	0.154289	0.668	0.554	DAM
Pebp1	2.53461e-10	0.154276	0.591	0.478	DAM
Eif4g2	1	0.15406	0.612	0.508	Homeostatic
C1qa	9.96183e-24	0.153944	1	1	EADAM
Sdc4	2.59225e-19	0.153816	0.171	0.074	EADAM
Cacna1a	1.56153e-80	0.153557	0.21	0.066	DAM
Camk2d	0.446833	0.153435	0.426	0.295	Homeostatic
2410015M20Rik	0.000678896	0.153371	0.406	0.266	DAM
Slamf8	6.27564e-58	0.153289	0.187	0.05	EADAM
Mapkapk2	3.87008e-21	0.153085	0.288	0.154	EADAM
Tmem256	0.00413516	0.153019	0.508	0.384	DAM
Dhx58	6.81786e-76	0.152915	0.187	0.037	EADAM
Slc15a3	1.30099e-17	0.152819	0.381	0.253	DAM
Pld4	1.81551e-08	0.152556	0.707	0.583	Homeostatic
Ogfr	5.8143e-44	0.152513	0.262	0.109	EADAM
Atp5l	1	0.152384	0.725	0.618	DAM
Slfn9	3.55323e-91	0.152345	0.151	0.017	EADAM
Bsg	7.21759e-17	0.151939	0.866	0.813	DAM
Scimp	4.48347e-57	0.151745	0.166	0.029	EADAM
Inpp4b	3.96878e-11	0.151209	0.293	0.163	Homeostatic
Sipa1	7.4907e-15	0.151118	0.375	0.241	Homeostatic
Adam10	3.32271e-06	0.150735	0.464	0.347	Homeostatic
Tab2	3.97519e-08	0.150487	0.377	0.247	Homeostatic
Gpr183	8.45556e-09	0.150483	0.486	0.354	Homeostatic
Trim25	1.95168e-49	0.150128	0.219	0.073	EADAM
Il2rg	6.82858e-65	0.150123	0.157	0.022	EADAM
Casp8	1.23784e-14	0.150064	0.348	0.222	Homeostatic
Itga6	0.000732032	0.149843	0.506	0.388	Homeostatic
Rps27l	0.525949	0.149759	0.542	0.427	EADAM
Sf3b1	1	0.149567	0.584	0.486	Homeostatic
Uqcr11	1.78771e-06	0.149113	0.661	0.558	DAM
Echs1	1.54239e-23	0.148905	0.336	0.196	DAM
Arid1a	4.6367e-06	0.14887	0.416	0.295	Homeostatic
Dopey2	6.11908e-47	0.148778	0.236	0.095	EADAM
Coq10b	3.33358e-29	0.148749	0.241	0.103	EADAM
Herc2	0.0544187	0.148628	0.45	0.333	Homeostatic
Ergic3	2.32469e-14	0.148546	0.51	0.375	DAM
Clk1	1	0.148484	0.478	0.365	Homeostatic
Oas2	2.52405e-128	0.148481	0.151	0.008	EADAM
Cd2ap	1.13276e-07	0.148397	0.424	0.307	Homeostatic
Psap	3.22185e-29	0.148228	0.985	0.984	EADAM
Rcsd1	1.29737e-14	0.148218	0.323	0.199	Homeostatic
Cd37	1.72992e-10	0.147961	0.658	0.567	Homeostatic
Nupr1	1.92859e-22	0.147845	0.309	0.181	EADAM
Pid1	1.55684e-19	0.14781	0.281	0.154	Homeostatic
Tmem176b	1.25629e-10	0.147676	0.682	0.614	DAM
Clu	1.71614e-51	0.147611	0.329	0.258	DAM
Rab20	2.05812e-27	0.147392	0.237	0.115	EADAM
Il16	4.88919e-29	0.147354	0.258	0.121	Homeostatic
Atp5j2	1	0.147314	0.721	0.637	DAM
Btf3	1	0.147304	0.757	0.693	EADAM
Rpl35a	1	0.147246	0.993	0.998	DAM
Rhoh	9.97499e-06	0.147143	0.466	0.341	Homeostatic
Zmiz1	0.826641	0.14657	0.445	0.337	Homeostatic
Ppcdc	5.35554e-08	0.146485	0.411	0.291	Homeostatic
Slirp	1.11107e-11	0.146204	0.383	0.24	EADAM
Gpr155	2.76733e-16	0.146186	0.315	0.186	Homeostatic
Cflar	1	0.145697	0.467	0.35	Homeostatic
Tomm7	1	0.145692	0.649	0.525	EADAM
Ndufa13	1.74116e-05	0.145668	0.709	0.596	DAM
Tmem37	5.43554e-25	0.145438	0.381	0.254	Homeostatic
Cfh	5.07973e-15	0.145351	0.78	0.674	Homeostatic
Ccl9	9.32903e-06	0.1449	0.339	0.253	EADAM
Atp5l	1	0.144822	0.728	0.631	EADAM
Plin2	6.13891e-27	0.144589	0.209	0.077	DAM
Cysltr1	1.95744e-16	0.144587	0.305	0.181	Homeostatic
Minos1	1.34509e-09	0.144573	0.467	0.303	EADAM
Clec4a3	1.23242e-20	0.144376	0.304	0.171	Homeostatic
Eif3h	1	0.144263	0.546	0.427	EADAM
Nfe2l2	3.49283e-07	0.144044	0.56	0.474	EADAM
Dennd4a	0.131509	0.14403	0.47	0.36	Homeostatic
Col27a1	2.35791e-14	0.143865	0.31	0.187	Homeostatic
Atp1b3	4.05477e-23	0.143585	0.507	0.394	DAM
Cox6b1	1	0.14355	0.707	0.608	EADAM
Shisa5	1.60525e-11	0.143459	0.435	0.302	DAM
Phyhd1	4.17566e-17	0.143213	0.227	0.122	Homeostatic
Cfl1	1.6487e-07	0.14303	0.913	0.855	EADAM
Rpl7	1	0.143021	0.965	0.958	EADAM
Tnfaip2	2.07909e-12	0.142421	0.135	0.064	EADAM
Cyba	6.77059e-05	0.142415	0.974	0.97	DAM
Atp5o.1	1.45911e-12	0.142201	0.367	0.226	EADAM
Gm2a	0.00210627	0.141655	0.499	0.364	EADAM
Nrp1	4.74352e-44	0.141412	0.374	0.258	DAM
Man1a2	3.322e-05	0.1414	0.494	0.387	Homeostatic
Uqcrq	0.0144145	0.141382	0.61	0.509	DAM
Lst1	9.43839e-21	0.141223	0.564	0.465	EADAM
Clic1	9.05734e-41	0.141222	0.865	0.818	Homeostatic
Svbp	1.62894e-08	0.141156	0.377	0.249	EADAM
Hcar2	1.64925e-15	0.14109	0.148	0.041	EADAM
Slc25a37	2.09802e-10	0.141086	0.258	0.127	Homeostatic
Eif3k	1	0.141072	0.578	0.435	EADAM
Prkca	1.51811e-18	0.140891	0.256	0.129	Homeostatic
Gtf2h2	5.09706e-05	0.14089	0.353	0.23	Homeostatic
Adar	2.98344e-42	0.140767	0.245	0.104	EADAM
Plbd2	1.32452e-29	0.140675	0.323	0.19	DAM
Gltp	2.38835e-15	0.14064	0.365	0.23	DAM
Sh3bgrl3	1	0.140404	0.898	0.849	EADAM
A830008E24Rik	3.3787e-16	0.140402	0.239	0.125	Homeostatic
Crlf3	0.000520359	0.140326	0.428	0.303	Homeostatic
Dapp1	7.21732e-12	0.140013	0.336	0.207	Homeostatic
Gm26532	1.10091e-07	0.139998	0.206	0.125	EADAM
Man2b1	9.55219e-33	0.139998	0.837	0.811	DAM
Nckap1l	7.16569e-08	0.13986	0.493	0.386	Homeostatic
Rpl30	1	0.139744	0.991	0.996	EADAM
Upk1b	1.82817e-32	0.13974	0.221	0.109	Homeostatic
Pim1	1.10788e-48	0.139687	0.119	0.018	EADAM
Gpx4	0.00598878	0.139643	0.707	0.618	DAM
Cpq	1.54934e-43	0.139632	0.188	0.055	DAM
Rbm5	1	0.139182	0.425	0.312	Homeostatic
Tia1	0.0365054	0.1387	0.326	0.206	Homeostatic
Atp2c1	0.0742071	0.138618	0.467	0.361	Homeostatic
Hmgb2	1.17262e-11	0.138373	0.307	0.199	EADAM
Il10ra	0.18467	0.138224	0.417	0.307	Homeostatic
Lsp1	5.45306e-27	0.138209	0.242	0.125	DAM
C1qb	5.65013e-34	0.138158	1	1	EADAM
mt-Nd3	1.13255e-35	0.138056	0.907	0.883	DAM
Ggh	1.62721e-11	0.137572	0.324	0.208	DAM
Etl4	1.10977e-92	0.137454	0.148	0.019	DAM
Pfn1	7.78135e-43	0.137307	0.916	0.876	Homeostatic
Fcgr2b	4.73431e-07	0.136819	0.605	0.505	EADAM
Gm37494	6.89888e-07	0.136803	0.261	0.145	Homeostatic
Efhd2	6.25055e-11	0.136566	0.746	0.665	EADAM
Fcho2	0.000339442	0.136494	0.415	0.303	Homeostatic
Cd81	9.9482e-37	0.13635	0.999	0.995	Homeostatic
Ly86	5.7293e-11	0.136197	0.989	0.988	EADAM
Hcar2	7.54862e-31	0.136002	0.139	0.028	DAM
Git2	0.472127	0.13593	0.468	0.351	Homeostatic
St3gal5	2.39389e-15	0.135793	0.345	0.231	Homeostatic
Pik3cg	3.42762e-06	0.135745	0.346	0.235	Homeostatic
Dnaja1	5.56611e-13	0.135724	0.53	0.439	EADAM
Zbtb20	1	0.135486	0.389	0.297	Homeostatic
Sem1	1	0.135349	0.67	0.56	EADAM
9930111J21Rik2	1.82608e-21	0.135219	0.398	0.32	EADAM
Ch25h	2.02093e-43	0.134884	0.105	0.009	DAM
Khdrbs3	2.24781e-19	0.1348	0.262	0.141	Homeostatic
Ubash3b	5.32569e-14	0.134729	0.365	0.258	Homeostatic
Rplp1	1	0.134609	0.999	1	EADAM
Sdcbp	6.07934e-05	0.134549	0.617	0.51	EADAM
Clic4	2.29064e-22	0.134409	0.175	0.069	EADAM
Csnk1a1	1	0.134243	0.5	0.403	Homeostatic
Zfp652	0.0663123	0.134215	0.374	0.267	Homeostatic
Tpm4	8.04262e-29	0.134161	0.222	0.098	DAM
Fam20c	2.00585e-70	0.134078	0.139	0.021	DAM
Tuba1a	0.000254691	0.133836	0.408	0.296	Homeostatic
Cxxc5	1.36618e-06	0.13378	0.368	0.261	Homeostatic
Wsb1	1	0.133489	0.391	0.283	Homeostatic
Tlr2	0.000776597	0.133448	0.293	0.189	DAM
Scd2	1.21735e-43	0.133404	0.425	0.333	DAM
Abcc3	1.53424e-19	0.133237	0.277	0.154	Homeostatic
Adgre1	8.06965e-10	0.13321	0.452	0.343	Homeostatic
Tmcc3	1	0.133183	0.553	0.441	Homeostatic
Pomp	0.281756	0.133154	0.722	0.633	EADAM
Rps3	1	0.133045	0.988	0.982	EADAM
Hacd2	4.43609e-35	0.132812	0.266	0.147	DAM
Plcl2	1.54265e-10	0.132799	0.307	0.192	Homeostatic
Slc16a3	6.90679e-54	0.132512	0.198	0.07	DAM
Usp12	2.31998e-41	0.132494	0.309	0.189	DAM
Gnai2	5.2998e-29	0.132464	0.847	0.806	Homeostatic
Ogt	1	0.132252	0.423	0.311	Homeostatic
1110008F13Rik	5.72398e-14	0.132181	0.349	0.212	EADAM
Eif5a	0.002222	0.132069	0.595	0.49	EADAM
Dnm2	0.00022214	0.131962	0.412	0.306	Homeostatic
Adssl1	4.85864e-46	0.131794	0.178	0.055	DAM
Uqcr10	0.0178275	0.131762	0.576	0.466	DAM
Ly86	7.0824e-08	0.131578	0.988	0.988	DAM
Srsf2	1	0.131309	0.509	0.403	Homeostatic
Nap1l1	6.68135e-18	0.131135	0.377	0.252	DAM
Rpl21	1	0.131054	0.997	0.993	EADAM
Maml3	1.03068e-09	0.130748	0.274	0.16	Homeostatic
Fam46c	5.3249e-05	0.130586	0.316	0.198	EADAM
Anp32b	0.158643	0.130202	0.367	0.241	EADAM
Tbca	1	0.130047	0.505	0.386	EADAM
Nfia	1.06841e-07	0.129981	0.289	0.186	Homeostatic
Atp5h	0.653169	0.129853	0.74	0.645	DAM
Gcnt2	4.69627e-14	0.129763	0.219	0.095	DAM
Ncf1	8.72601e-05	0.129485	0.51	0.402	Homeostatic
D8Ertd738e	1	0.129415	0.546	0.445	EADAM
Lpcat3	4.34086e-11	0.129363	0.331	0.218	Homeostatic
Usp2	1.46369e-06	0.129136	0.38	0.274	Homeostatic
Lst1	1.63962e-31	0.129079	0.512	0.377	Homeostatic
Romo1	0.0124254	0.129078	0.449	0.338	DAM
Dgkz	8.87962e-48	0.129039	0.307	0.181	DAM
Cox4i1	1	0.128924	0.92	0.857	EADAM
Soat1	4.21699e-31	0.128916	0.374	0.257	DAM
Bmyc	9.04252e-21	0.128588	0.507	0.418	Homeostatic
Elob	0.212804	0.128499	0.703	0.604	DAM
Sec61b	1	0.128455	0.595	0.487	EADAM
Map4k4	0.114636	0.128393	0.437	0.341	Homeostatic
Mrpl33	1.08719e-09	0.12823	0.379	0.265	DAM
Hmgb1	3.60895e-14	0.128228	0.674	0.598	Homeostatic
Serf2	1	0.128174	0.922	0.866	EADAM
Atp5k	0.0731792	0.128101	0.584	0.469	EADAM
Tma7	0.161677	0.128041	0.639	0.53	EADAM
Ccnl1	6.25006e-18	0.127976	0.41	0.302	EADAM
Dusp6	0.0384819	0.12763	0.373	0.278	Homeostatic
Plod1	6.91555e-10	0.127355	0.327	0.219	Homeostatic
Tgif1	5.19179e-13	0.127323	0.23	0.122	EADAM
Ptms	0.390927	0.127247	0.783	0.709	DAM
Hps3	1	0.127223	0.354	0.24	Homeostatic
Snx17	2.86401e-16	0.127113	0.419	0.317	Homeostatic
Ctsh	0.070885	0.127077	0.877	0.847	DAM
Dek	6.87187e-12	0.127073	0.413	0.303	EADAM
Actr3	5.31275e-12	0.126996	0.541	0.435	EADAM
Skil	0.379771	0.126971	0.507	0.409	Homeostatic
Cox5b	0.182171	0.126927	0.622	0.519	DAM
Cltc	1	0.126921	0.665	0.599	Homeostatic
Plin2	0.0147588	0.126913	0.19	0.095	EADAM
Arpc3	1	0.12691	0.743	0.674	EADAM
Lilrb4a	2.0654e-64	0.126801	0.108	0.011	DAM
Pura	1	0.126799	0.431	0.342	Homeostatic
Tm9sf2	0.428935	0.126592	0.453	0.355	Homeostatic
Nenf	3.73475e-09	0.126581	0.408	0.292	DAM
Nars	0.0243237	0.126563	0.467	0.375	Homeostatic
Itgav	1	0.126481	0.331	0.225	Homeostatic
Fez2	6.75001e-17	0.126478	0.368	0.266	Homeostatic
Gpr65	3.58533e-05	0.125826	0.17	0.065	EADAM
Gm11808	1.40025e-08	0.125404	0.26	0.13	DAM
Idh2	3.35771e-25	0.125379	0.274	0.167	Homeostatic
E230029C05Rik	6.40115e-16	0.124841	0.168	0.094	Homeostatic
Ulk2	2.0645e-07	0.124816	0.345	0.242	Homeostatic
Naaa	2.38028e-24	0.124707	0.237	0.122	EADAM
Rassf3	6.57721e-36	0.124581	0.192	0.071	DAM
Itm2b	6.68728e-24	0.124478	1	1	EADAM
Snrpd2	0.0419135	0.124456	0.447	0.325	EADAM
Gbp7	2.42892e-25	0.124093	0.234	0.144	EADAM
Rnf19b	1.44642e-19	0.123784	0.252	0.149	EADAM
Zfp710	1.1712e-07	0.123747	0.298	0.187	Homeostatic
Usmg5	0.00953277	0.123603	0.369	0.26	DAM
Ly6e	1	0.123554	0.907	0.892	DAM
Pld1	2.8008e-12	0.123541	0.237	0.127	Homeostatic
Ski	1	0.123458	0.462	0.369	Homeostatic
Ptn	1.42402e-32	0.123305	0.276	0.215	DAM
Snrpd2	1	0.123305	0.425	0.313	DAM
Ifi214	1.3839e-101	0.123207	0.114	0.006	EADAM
Zfp706	1.06803e-18	0.123031	0.55	0.469	Homeostatic
Lrp1	0.192321	0.123008	0.623	0.514	Homeostatic
Ifi208	2.06402e-112	0.122613	0.102	0.002	EADAM
Gspt1	2.95191e-06	0.122287	0.398	0.3	Homeostatic
Mir99ahg	4.91481e-12	0.122156	0.166	0.083	Homeostatic
Nfam1	1.10817e-10	0.122135	0.296	0.194	Homeostatic
Atp1a3	1.34626e-34	0.121926	0.272	0.155	DAM
Odc1	1.2954e-08	0.12185	0.171	0.093	EADAM
Plxdc2	0.818564	0.121811	0.837	0.745	Homeostatic
Cpd	1	0.121561	0.251	0.158	EADAM
Treml2	8.25607e-34	0.121385	0.15	0.035	EADAM
Pdlim4	6.42866e-20	0.121338	0.288	0.179	Homeostatic
Ranbp2	1.44384e-18	0.121233	0.325	0.222	EADAM
Itch	1	0.121166	0.381	0.282	Homeostatic
Irf2bp2	0.659673	0.121077	0.496	0.41	Homeostatic
Rpl35a	1	0.121063	0.998	0.997	EADAM
Cotl1	1	0.120972	0.629	0.526	EADAM
St14	7.24067e-55	0.120874	0.149	0.036	DAM
Taf10	0.00311205	0.120796	0.414	0.298	EADAM
Ndufa7	1	0.120588	0.568	0.471	DAM
Trim12c	2.39209e-29	0.120565	0.245	0.126	EADAM
H2-Oa	9.91159e-19	0.120553	0.275	0.152	DAM
Klf7	9.19528e-14	0.120492	0.226	0.127	Homeostatic
Scpep1	2.73968e-29	0.120484	0.27	0.15	DAM
Usp25	9.69125e-23	0.12028	0.288	0.179	EADAM
Spint1	2.77829e-15	0.120238	0.34	0.232	EADAM
H2-Eb1	7.95209e-05	0.120103	0.109	0.033	EADAM
Sft2d2	2.52523e-05	0.120059	0.315	0.216	Homeostatic
Atp1a2	2.65862e-33	0.120037	0.306	0.245	DAM
Acaca	2.9135e-61	0.119926	0.15	0.036	DAM
Cd86	3.43566e-12	0.119856	0.553	0.459	EADAM
Ptp4a3	1.17852e-19	0.119768	0.319	0.216	Homeostatic
Morf4l1	0.100029	0.119439	0.719	0.668	Homeostatic
B430306N03Rik	1.59505e-60	0.119429	0.14	0.027	EADAM
Got1	6.85586e-30	0.119345	0.267	0.15	DAM
Cd48	0.0399589	0.119297	0.49	0.381	EADAM
2810474O19Rik	1.61474e-21	0.119265	0.317	0.216	EADAM
Tmem59	7.10576e-17	0.119136	0.715	0.654	Homeostatic
Psmb6	0.695012	0.119107	0.472	0.375	EADAM
Prpsap2	3.06923e-11	0.118937	0.245	0.138	Homeostatic
Mtss1	2.94901e-19	0.118825	0.19	0.081	Homeostatic
Aftph	1	0.118794	0.348	0.25	Homeostatic
Pml	8.69873e-51	0.118772	0.151	0.036	EADAM
Ddx6	1	0.118675	0.418	0.328	Homeostatic
Oxct1	1.41376e-14	0.118466	0.526	0.412	DAM
Ntpcr	6.76141e-19	0.118453	0.49	0.381	Homeostatic
Srsf3	0.021473	0.118436	0.563	0.482	Homeostatic
Sowahc	0.000746623	0.118419	0.431	0.351	EADAM
Ndufa2	1	0.118363	0.67	0.556	EADAM
Sp140	7.6565e-22	0.118355	0.195	0.081	EADAM
Ep300	1	0.118282	0.364	0.263	Homeostatic
Rhoc	1.43697e-28	0.118214	0.201	0.086	DAM
Txn1	0.0103213	0.118212	0.361	0.256	EADAM
Eif3i	0.132989	0.118185	0.381	0.262	DAM
AC160336.1	3.39477e-10	0.118089	0.404	0.301	EADAM
Nedd8	0.50789	0.117956	0.652	0.542	EADAM
Cox7a2	1	0.117786	0.664	0.573	DAM
Ccng2	4.16026e-18	0.117596	0.256	0.158	Homeostatic
Tceal9	3.52391e-19	0.117476	0.276	0.156	DAM
Arhgef40	1.93409e-12	0.117465	0.242	0.137	Homeostatic
Ccdc50	1	0.117398	0.406	0.32	Homeostatic
Gem	5.33019e-16	0.117259	0.105	0.02	EADAM
Minos1	1	0.117135	0.401	0.296	DAM
Ier3	8.30054e-09	0.117038	0.13	0.067	DAM
Rap1a	8.82408e-13	0.11698	0.551	0.465	Homeostatic
P2rx4	1.61258e-23	0.116543	0.282	0.173	DAM
Tnfrsf13b	1.29628e-18	0.116465	0.269	0.172	Homeostatic
Fundc2	3.30005e-09	0.116448	0.242	0.128	DAM
Rrbp1	1	0.116283	0.873	0.817	Homeostatic
Pgls	0.0123509	0.116279	0.476	0.364	DAM
Sulf2	1.00794e-59	0.115976	0.144	0.032	DAM
Ctsz	1	0.115887	0.997	0.987	EADAM
Gpx1	1	0.115731	0.643	0.559	EADAM
Nlrc5	2.26684e-73	0.115513	0.131	0.018	EADAM
Trf	3.87736e-20	0.115461	0.817	0.769	DAM
Itm2c	1.51204e-16	0.1153	0.731	0.664	DAM
Havcr2	1	0.115289	0.465	0.382	Homeostatic
Rapgef6	0.0081365	0.11527	0.287	0.189	Homeostatic
Il7r	1.50379e-22	0.115238	0.158	0.058	Homeostatic
Vamp8	0.000113671	0.115227	0.673	0.569	EADAM
Snn	6.98017e-14	0.115155	0.255	0.152	Homeostatic
Sesn1	9.23093e-11	0.115026	0.247	0.14	Homeostatic
1600014C10Rik	1.24552e-30	0.114987	0.193	0.078	EADAM
Ppt1	1.04133e-10	0.114965	0.514	0.416	DAM
Irf2	1	0.114773	0.426	0.32	Homeostatic
Cpsf6	1	0.114674	0.333	0.244	Homeostatic
Rp2	9.21013e-07	0.114595	0.303	0.212	Homeostatic
Twf2	7.94486e-10	0.114431	0.395	0.299	Homeostatic
Fam110a	1.579e-23	0.114327	0.178	0.076	Homeostatic
Os9	1.07779e-17	0.114327	0.408	0.301	DAM
Gaa	2.18978e-26	0.114295	0.302	0.189	DAM
Pcbp1	0.010396	0.114251	0.499	0.417	Homeostatic
Taldo1	9.10975e-07	0.114009	0.524	0.42	EADAM
Myo5a	9.87662e-45	0.113984	0.203	0.089	DAM
Atxn7l3b	1	0.113943	0.442	0.36	Homeostatic
Ypel3	1.48276e-17	0.113915	0.545	0.456	Homeostatic
Gas2l3	6.168e-78	0.11387	0.117	0.012	DAM
Cd14	1	0.113773	0.483	0.475	DAM
Tcf7l2	5.38666e-10	0.113707	0.224	0.12	Homeostatic
Itgb2	3.0211e-13	0.113655	0.548	0.469	DAM
Sec11c	2.68556e-32	0.113385	0.609	0.523	Homeostatic
Atf7ip	1	0.113346	0.313	0.215	Homeostatic
Gal3st4	7.83972e-22	0.113309	0.149	0.064	Homeostatic
Selenos	7.65565e-07	0.113306	0.503	0.419	Homeostatic
B230219D22Rik	0.0266154	0.113069	0.367	0.275	Homeostatic
Itgb1	8.19164e-05	0.112925	0.505	0.419	Homeostatic
Cebpz	1	0.112886	0.408	0.329	Homeostatic
Plekho2	5.59866e-25	0.11285	0.167	0.067	EADAM
Ccdc12	1.71585e-12	0.112683	0.539	0.457	Homeostatic
Cox7b	0.739832	0.112353	0.537	0.435	DAM
Snrpe	0.601387	0.112222	0.503	0.398	EADAM
Slc12a6	0.0113268	0.112155	0.301	0.211	Homeostatic
Aprt	0.000994284	0.112133	0.323	0.217	DAM
Siglecf	1.86773e-25	0.112072	0.161	0.06	DAM
Lamp2	9.84943e-17	0.112001	0.809	0.756	DAM
Gstm5	2.91108e-33	0.111984	0.281	0.184	DAM
Sppl2a	2.87805e-17	0.111847	0.531	0.472	EADAM
Rab7b	4.96964e-60	0.111536	0.115	0.008	DAM
Rassf2	1	0.111499	0.307	0.214	Homeostatic
Rap1gds1	3.23469e-07	0.111421	0.384	0.298	Homeostatic
Igbp1	1.06299e-05	0.111291	0.285	0.174	EADAM
Cep170	0.0103339	0.111198	0.292	0.199	Homeostatic
Rtraf	1	0.111141	0.503	0.397	EADAM
Gm10790	4.88616e-23	0.111044	0.126	0.042	Homeostatic
Retreg1	9.58255e-05	0.11093	0.465	0.384	Homeostatic
Tram1	0.00705769	0.110701	0.452	0.368	Homeostatic
Zbtb18	0.53853	0.110663	0.315	0.22	Homeostatic
Aes	5.92617e-09	0.110619	0.372	0.25	EADAM
Irf8	5.58762e-05	0.110541	0.723	0.663	EADAM
Hmox1	3.29455e-20	0.110518	0.181	0.077	DAM
Rtn4rl1	5.20513e-06	0.110503	0.278	0.183	Homeostatic
Daxx	4.49393e-36	0.11045	0.154	0.05	EADAM
Zc3hav1	1.44436e-22	0.110398	0.239	0.14	EADAM
Ndufv3	1	0.110339	0.409	0.299	DAM
Gbp3	4.43336e-47	0.110246	0.139	0.036	EADAM
Sparcl1	2.13108e-31	0.110017	0.37	0.322	DAM
Klf2	0.000134691	0.109735	0.145	0.096	EADAM
Whrn	7.81772e-14	0.109687	0.225	0.128	Homeostatic
Lrrc3	2.07047e-06	0.109642	0.291	0.195	Homeostatic
Atp5g1	1	0.109227	0.587	0.484	EADAM
Snx5	4.11916e-10	0.109094	0.653	0.583	Homeostatic
Cul1	0.000877245	0.108626	0.34	0.258	Homeostatic
Il3ra	6.49272e-43	0.108602	0.126	0.019	DAM
Stag2	6.18307e-05	0.108094	0.317	0.232	Homeostatic
Herpud1	9.38465e-08	0.108065	0.419	0.365	EADAM
Slc38a10	1.11989e-19	0.107898	0.284	0.195	DAM
Zbtb7a	0.397001	0.107696	0.305	0.22	Homeostatic
Cox5b	1	0.10761	0.626	0.532	EADAM
Nmi	5.2027e-23	0.107526	0.201	0.1	EADAM
Abl1	2.32102e-08	0.107519	0.228	0.13	Homeostatic
Mlph	5.12215e-07	0.107502	0.242	0.148	Homeostatic
Junb	3.16354e-37	0.107397	0.43	0.441	DAM
Usp24	3.16847e-05	0.107332	0.242	0.146	Homeostatic
Sla	0.0136817	0.107238	0.277	0.178	Homeostatic
Clasp2	1	0.107141	0.344	0.252	Homeostatic
Eif4b	8.8835e-16	0.106847	0.302	0.193	DAM
Atp6v0a2	1.06346e-26	0.106768	0.348	0.255	EADAM
Slc1a2	3.33234e-34	0.106613	0.498	0.487	DAM
Arhgap12	2.89925e-07	0.106522	0.26	0.166	Homeostatic
Atp5j	1	0.106292	0.689	0.614	EADAM
Dbi	3.37372e-09	0.106197	0.55	0.471	DAM
Ube2l3	0.010153	0.106055	0.46	0.346	EADAM
Colgalt1	2.14721e-22	0.105978	0.351	0.252	DAM
Ifitm2	1.87246e-13	0.10589	0.127	0.039	DAM
Tlr3	1.19624e-19	0.105777	0.303	0.236	EADAM
Flt1	9.81602e-19	0.105772	0.137	0.059	DAM
Atp5j	1	0.10575	0.686	0.604	DAM
Xbp1	1	0.105563	0.366	0.281	Homeostatic
Tmem135	0.0284607	0.105302	0.276	0.184	Homeostatic
Trim30b	1.41659e-55	0.105243	0.13	0.029	EADAM
Rab8b	1	0.105186	0.386	0.3	Homeostatic
Mfsd12	1.18904e-44	0.105094	0.155	0.054	DAM
Kmt2e	1	0.104975	0.387	0.301	Homeostatic
Sh3glb1	4.23773e-07	0.10488	0.758	0.721	Homeostatic
Milr1	0.000541511	0.104823	0.214	0.108	EADAM
P2rx4	2.66746e-05	0.104755	0.283	0.186	EADAM
Bax	0.00661031	0.104621	0.416	0.326	DAM
Plp1	0.000395824	0.104617	0.512	0.496	EADAM
Neat1	6.18099e-14	0.104598	0.269	0.19	DAM
Pkib	1.43945e-16	0.104417	0.263	0.164	DAM
1700003F12Rik	5.14532e-18	0.104278	0.174	0.071	DAM
Hfe	2.38627e-19	0.104227	0.259	0.166	Homeostatic
Nucb1	9.7311e-10	0.104225	0.429	0.331	DAM
Itpripl1	1.12382e-08	0.104116	0.218	0.119	Homeostatic
Gm26522	7.99137e-22	0.103931	0.111	0.039	EADAM
Eif3m	0.0542186	0.103795	0.41	0.293	EADAM
Cox7b	1	0.103794	0.54	0.448	EADAM
Psmb1	0.964725	0.103774	0.557	0.445	EADAM
Denr	1.28385e-05	0.103755	0.392	0.293	EADAM
Eif5b	3.88805e-06	0.103739	0.357	0.261	EADAM
Fam96b	3.34446e-09	0.10363	0.272	0.164	EADAM
Zfp950	1	0.103565	0.28	0.193	Homeostatic
Purb	1	0.103553	0.449	0.371	Homeostatic
Bach1	1	0.103507	0.325	0.234	Homeostatic
Ogfrl1	0.185667	0.103503	0.395	0.311	Homeostatic
Cpq	7.20699e-08	0.103168	0.171	0.074	EADAM
Brd1	0.207756	0.103161	0.336	0.251	Homeostatic
Ndufa6	1	0.10312	0.505	0.42	DAM
Pla2g16	5.30765e-21	0.102827	0.161	0.06	EADAM
Cd300a	2.21038e-06	0.102756	0.35	0.254	Homeostatic
mt-Nd5	1.26063e-29	0.102707	0.881	0.861	DAM
Cxcl14	1.2472e-32	0.102563	0.156	0.07	DAM
Cryba4	1.362e-26	0.102317	0.287	0.2	Homeostatic
Tnfsf8	2.27137e-54	0.102298	0.121	0.02	DAM
Papd7	1.92044e-44	0.10227	0.135	0.037	EADAM
Ywhah	1.96053e-06	0.101999	0.822	0.776	Homeostatic
Cox5a	1	0.101941	0.526	0.434	EADAM
Relb	3.77859e-21	0.101925	0.164	0.069	EADAM
Jpt1	1.29731e-09	0.101877	0.426	0.327	EADAM
Tspan13	2.01006e-08	0.101816	0.347	0.263	Homeostatic
Ighm	1.01466e-11	0.101725	0.491	0.416	Homeostatic
Rap2b	6.33411e-32	0.101636	0.166	0.067	DAM
Mrpl54	2.86054e-07	0.101496	0.271	0.164	DAM
Fcgr3	1.96863e-20	0.101443	0.912	0.877	Homeostatic
Sdcbp	0.04299	0.101412	0.583	0.503	DAM
Tmem219	1.0925e-06	0.10117	0.331	0.235	EADAM
Snrpf	1	0.101162	0.452	0.36	EADAM
Slc2a1	4.72003e-22	0.101105	0.193	0.104	DAM
Gnb2	8.38625e-08	0.101066	0.593	0.534	Homeostatic
Gm46224	9.37809e-33	0.101056	0.157	0.065	EADAM
Hsp90aa1	0.000296992	0.100981	0.594	0.545	EADAM
Tomm20	1	0.100943	0.573	0.491	DAM
Serpinf1	7.37533e-31	0.100901	0.161	0.068	Homeostatic
Zfp871	0.139715	0.100818	0.254	0.167	Homeostatic
Cebpg	0.161027	0.100768	0.428	0.347	Homeostatic
Cib1	1.67736e-32	0.100721	0.232	0.141	Homeostatic
Ets1	1.19892e-07	0.100695	0.244	0.158	Homeostatic
Ptgds	5.28241e-06	0.100682	0.398	0.365	EADAM
Ptafr	0.0164618	0.100597	0.324	0.23	Homeostatic
Calr	1.63353e-07	0.100588	0.748	0.73	DAM
Cep68	2.62332e-09	0.100567	0.177	0.084	Homeostatic
Lipa	1.42694e-20	0.100526	0.363	0.282	DAM
Psma2	8.74368e-06	0.100336	0.503	0.396	EADAM
Zfp90	0.00164814	0.100097	0.242	0.152	Homeostatic
Psmb8	0.0379988	0.100088	0.621	0.538	DAM
Mlph	4.83713e-05	-0.100068	0.146	0.232	DAM
Cd2ap	0.00717051	-0.100169	0.314	0.397	EADAM
Sipa1	0.0294958	-0.100267	0.259	0.344	EADAM
Gm10790	4.36573e-17	-0.100462	0.029	0.108	EADAM
Stag2	0.0021439	-0.100486	0.227	0.309	DAM
Cd300a	1.30259e-05	-0.100515	0.246	0.342	DAM
Dusp6	0.00150709	-0.100547	0.273	0.352	EADAM
Il3ra	1.46322e-22	-0.100559	0.012	0.111	Homeostatic
Tspan13	2.95855e-05	-0.100593	0.26	0.339	DAM
Tbxas1	3.4111e-09	-0.100624	0.321	0.403	EADAM
Ccdc86	5.80457e-20	-0.100647	0.084	0.181	Homeostatic
Acap2	1	-0.100665	0.262	0.341	DAM
Sparcl1	1.44282e-41	-0.100671	0.32	0.361	Homeostatic
Ndufa3	1	-0.100673	0.364	0.47	Homeostatic
Tceal9	0.0209563	-0.100753	0.151	0.253	Homeostatic
Usp24	0.000233878	-0.100847	0.142	0.233	DAM
Sulf2	1.75246e-26	-0.100905	0.027	0.124	Homeostatic
Pfkl	4.06713e-13	-0.101028	0.16	0.26	Homeostatic
Acp2	0.0019933	-0.101034	0.263	0.351	DAM
Clasp2	1	-0.1011	0.25	0.335	DAM
Itga6	1	-0.101148	0.404	0.478	EADAM
Whrn	3.74463e-09	-0.101285	0.126	0.215	DAM
Ash1l	0.00295191	-0.101348	0.245	0.329	EADAM
Pwwp2a	0.70835	-0.101467	0.226	0.316	EADAM
Zfp90	7.87153e-05	-0.101679	0.145	0.234	DAM
Pnrc1	1.29051e-06	-0.101755	0.438	0.514	DAM
Ubash3b	0.000457621	-0.10183	0.259	0.341	EADAM
Pkig	3.30533e-19	-0.101886	0.309	0.387	DAM
Tnfsf8	1.30766e-49	-0.101917	0.013	0.11	Homeostatic
Gm2629	5.46525e-14	-0.101918	0.049	0.125	EADAM
Gm37494	0.00264432	-0.101928	0.149	0.235	EADAM
Ccl6	7.20402e-35	-0.101954	0.359	0.336	EADAM
Sla	0.000545984	-0.102027	0.176	0.267	DAM
Pid1	0.0024951	-0.102168	0.166	0.251	EADAM
Cul1	0.0176798	-0.102287	0.253	0.332	DAM
Ptafr	2.35408e-05	-0.102357	0.221	0.316	DAM
Sft2d2	1	-0.102407	0.221	0.303	DAM
Naa35	1.1905e-05	-0.10264	0.237	0.32	EADAM
Herc2	1	-0.102784	0.349	0.423	EADAM
Acaca	8.59881e-34	-0.102788	0.031	0.129	Homeostatic
St14	7.49137e-25	-0.102862	0.031	0.128	Homeostatic
Dgkz	1.84165e-23	-0.102868	0.177	0.278	Homeostatic
Hmgb1	0.00044168	-0.103034	0.605	0.664	DAM
Slc2a1	4.10926e-20	-0.103266	0.094	0.189	Homeostatic
Dock8	0.323959	-0.103439	0.283	0.363	EADAM
Gaa	9.25693e-11	-0.103565	0.183	0.284	Homeostatic
Vcam1	1.84371e-36	-0.103695	0.026	0.103	Homeostatic
Itgav	0.0672042	-0.103717	0.226	0.307	EADAM
Micos10	3.16922e-34	-0.103719	0.061	0.145	EADAM
Usp2	0.018734	-0.103742	0.277	0.356	EADAM
Tubgcp5	0.934999	-0.103757	0.257	0.349	EADAM
Flt1	2.46954e-21	-0.103826	0.053	0.13	Homeostatic
Prpsap2	1.52315e-05	-0.104066	0.14	0.233	DAM
Maml3	0.0278957	-0.104121	0.17	0.259	DAM
BC035044	3.75828e-17	-0.104145	0.102	0.201	DAM
Ets1	5.34302e-09	-0.104179	0.133	0.227	EADAM
Snhg6	1	-0.104194	0.099	0.201	Homeostatic
Rp2	0.0106248	-0.104362	0.211	0.294	DAM
Ube2d3	0.000304996	-0.104515	0.466	0.536	DAM
Tnfrsf13b	3.85381e-08	-0.104528	0.173	0.259	DAM
Dnm2	0.0203038	-0.104573	0.307	0.388	EADAM
Orai1	0.000117519	-0.104594	0.335	0.419	DAM
Atp5md	2.15646e-24	-0.104627	0.075	0.161	EADAM
Slc12a2	1.53258e-11	-0.10468	0.293	0.367	EADAM
Tuba1a	0.0842396	-0.10468	0.302	0.383	EADAM
Wsb1	0.068526	-0.104765	0.275	0.368	EADAM
Sesn1	1.64034e-08	-0.104772	0.128	0.224	EADAM
Hfe	3.91245e-12	-0.104819	0.159	0.251	DAM
Vasp	2.77599e-22	-0.104902	0.227	0.316	DAM
Hk2	0.000464533	-0.104921	0.461	0.567	DAM
Man1a	1	-0.10519	0.256	0.334	EADAM
Abhd12	7.36937e-09	-0.105298	0.758	0.802	EADAM
Rcbtb2	1.322e-05	-0.105376	0.333	0.413	EADAM
Nme1	1	-0.105519	0.273	0.364	Homeostatic
Prex1	0.00088351	-0.105545	0.286	0.374	DAM
Srsf11	1	-0.105705	0.337	0.423	DAM
Sft2d2	0.000146985	-0.105879	0.204	0.294	EADAM
Mrpl54	1	-0.105938	0.154	0.264	Homeostatic
Bax	0.862165	-0.105994	0.317	0.411	Homeostatic
Lap3	1.9177e-07	-0.106023	0.333	0.42	Homeostatic
Ifi27	2.3812e-13	-0.106095	0.281	0.357	EADAM
Il6st	0.0253965	-0.106272	0.284	0.369	EADAM
Rapgef6	0.0342837	-0.106501	0.189	0.276	DAM
Eif4b	1.9352e-07	-0.106533	0.184	0.291	Homeostatic
Os9	4.1808e-08	-0.106591	0.293	0.396	Homeostatic
Snx5	1.03816e-08	-0.106946	0.576	0.647	DAM
G3bp2	9.47636e-06	-0.106983	0.311	0.393	DAM
Pten	0.221543	-0.107084	0.315	0.401	EADAM
Ulk2	0.00220743	-0.107224	0.245	0.333	DAM
Pdgfa	1.01175e-17	-0.107228	0.111	0.2	Homeostatic
Grap	3.85826e-30	-0.107311	0.096	0.196	DAM
Mafb	0.44409	-0.107385	0.808	0.874	EADAM
Pnp	1	-0.107426	0.423	0.504	EADAM
Zbtb7a	0.00233793	-0.107588	0.21	0.298	DAM
Il16	2.94873e-07	-0.107794	0.13	0.226	EADAM
Adssl1	8.47015e-12	-0.107819	0.052	0.151	Homeostatic
Tapbp	4.70674e-26	-0.107851	0.341	0.434	Homeostatic
Fbrsl1	5.46596e-09	-0.107885	0.183	0.281	DAM
Slc25a37	6.89174e-06	-0.107927	0.131	0.228	EADAM
Itm2c	2.22647e-10	-0.108154	0.656	0.731	Homeostatic
Fcho2	0.000432876	-0.108184	0.3	0.39	EADAM
Tmem176b	6.9106e-21	-0.108187	0.546	0.636	EADAM
Nfam1	0.000129298	-0.108373	0.196	0.285	DAM
Ulk2	9.93277e-06	-0.108579	0.236	0.323	EADAM
Cxxc5	0.000437874	-0.108763	0.257	0.344	EADAM
Atxn7l3b	1	-0.10878	0.356	0.434	DAM
Zmiz1	0.0586634	-0.108866	0.344	0.42	EADAM
Tnfaip8	7.19745e-20	-0.108959	0.237	0.324	DAM
Fam110a	8.81464e-21	-0.108968	0.073	0.168	DAM
Rtn1	1	-0.108979	0.303	0.399	DAM
Nme2	1.61012e-30	-0.108985	0.109	0.213	EADAM
Cd274	2.37163e-48	-0.109003	0.02	0.118	Homeostatic
Hebp1	0.00573059	-0.109017	0.179	0.287	Homeostatic
Siglecf	5.1393e-11	-0.10903	0.052	0.151	Homeostatic
Adam10	0.143493	-0.109032	0.355	0.437	EADAM
Igbp1	0.515069	-0.10912	0.152	0.261	Homeostatic
Tlr3	1.12166e-10	-0.109121	0.169	0.26	DAM
Mfsd12	8.77648e-52	-0.109156	0.045	0.147	Homeostatic
I830077J02Rik	1.18227e-19	-0.10919	0.112	0.211	DAM
Clic4	2.65383e-29	-0.109358	0.05	0.146	Homeostatic
mt-Nd3	8.69465e-25	-0.10938	0.881	0.904	Homeostatic
Cmtm7	1	-0.109434	0.467	0.534	EADAM
Adora3	9.16039e-16	-0.109454	0.157	0.253	DAM
Cpsf6	0.595863	-0.109462	0.238	0.325	DAM
Rap1gds1	2.12214e-05	-0.109628	0.292	0.376	DAM
Git2	0.000630778	-0.109722	0.34	0.443	EADAM
Mgat1	2.18316e-08	-0.109776	0.212	0.308	DAM
Jund	1	-0.109801	0.514	0.5	Homeostatic
Zbtb20	0.110605	-0.109892	0.293	0.369	EADAM
Got1	2.02351e-19	-0.109964	0.143	0.251	Homeostatic
Parp9	1.05568e-35	-0.109965	0.109	0.21	Homeostatic
Rhoc	9.19633e-12	-0.109972	0.079	0.183	Homeostatic
Ifit3	4.71373e-80	-0.110362	0.111	0.085	DAM
Ptn	2.67906e-33	-0.110381	0.212	0.265	Homeostatic
Arhgap12	8.77726e-09	-0.110384	0.157	0.252	DAM
Soat1	2.13658e-19	-0.110384	0.25	0.357	Homeostatic
Lpcat3	0.00151475	-0.110438	0.223	0.318	DAM
Etl4	5.13189e-37	-0.110454	0.016	0.118	Homeostatic
Slc12a6	9.29268e-07	-0.110563	0.194	0.283	EADAM
Gdi2	0.0870629	-0.110637	0.643	0.719	EADAM
Gbp7	1.45877e-39	-0.11076	0.078	0.17	DAM
Arhgef40	8.38392e-10	-0.1108	0.121	0.22	EADAM
Phyhd1	0.0017621	-0.111064	0.131	0.213	DAM
Mbnl2	1	-0.111243	0.315	0.405	DAM
Snn	9.39524e-10	-0.111418	0.146	0.245	DAM
Zfp652	1	-0.111457	0.274	0.361	DAM
Ms4a6c	4.72182e-05	-0.111653	0.152	0.233	Homeostatic
Itgav	1	-0.11167	0.225	0.32	DAM
Zbtb18	0.000490941	-0.111761	0.21	0.307	DAM
B230219D22Rik	7.12037e-06	-0.111795	0.254	0.349	EADAM
Ptp4a3	8.98683e-12	-0.111811	0.212	0.309	DAM
Bsg	1	-0.111859	0.81	0.856	Homeostatic
Hmox1	6.34094e-16	-0.111983	0.067	0.174	Homeostatic
Atp2c1	1	-0.112026	0.371	0.453	DAM
Tm9sf3	3.63637e-05	-0.112085	0.471	0.535	EADAM
Gal3st4	1.71419e-18	-0.112155	0.047	0.131	EADAM
Gsk3b	0.000151274	-0.112155	0.297	0.38	EADAM
Nav3	1	-0.112275	0.397	0.473	EADAM
Mtss1	7.85356e-18	-0.112349	0.077	0.179	DAM
mt-Cytb	1.69625e-17	-0.112406	1	1	Homeostatic
Mrpl52	1	-0.112435	0.548	0.636	Homeostatic
Usp12	4.76987e-20	-0.112795	0.183	0.288	Homeostatic
Rab14	1	-0.112813	0.612	0.668	EADAM
Atf7ip	0.0505525	-0.112816	0.21	0.304	DAM
Ddx17	1	-0.112959	0.367	0.451	DAM
Rap1a	5.10914e-09	-0.112965	0.456	0.544	DAM
Idh2	8.82145e-13	-0.113021	0.167	0.263	DAM
Morf4l1	0.000445482	-0.113023	0.659	0.716	DAM
Znfx1	1.80606e-35	-0.113155	0.156	0.251	Homeostatic
Lsp1	0.299547	-0.113703	0.12	0.219	Homeostatic
C1qb	0.00137636	-0.113966	1	1	Homeostatic
Psmb6	1	-0.114095	0.355	0.453	Homeostatic
Lpcat3	6.34596e-06	-0.114115	0.206	0.307	EADAM
Isg15	3.98943e-110	-0.11424	0.151	0.107	DAM
Alox5ap	1	-0.114357	0.427	0.52	EADAM
Abcc3	4.29126e-08	-0.114437	0.157	0.262	DAM
Dusp6	0.0225703	-0.114661	0.281	0.362	DAM
Clec4a2	1.03834e-06	-0.114859	0.157	0.266	EADAM
Usp2	0.000717586	-0.11507	0.272	0.369	DAM
Rassf3	1.07546e-16	-0.11512	0.063	0.176	Homeostatic
Rbm39	1	-0.115175	0.652	0.7	EADAM
Ppp1r9a	1	-0.115215	0.264	0.357	DAM
Retreg1	3.19562e-07	-0.115281	0.358	0.449	EADAM
Lnpep	0.489425	-0.115314	0.268	0.364	DAM
Gnb2	8.8232e-14	-0.11544	0.514	0.592	DAM
Upk1b	7.1981e-11	-0.115454	0.105	0.196	EADAM
Pcbp1	2.97802e-05	-0.115561	0.407	0.493	DAM
Atp1a2	6.77741e-39	-0.115766	0.242	0.296	Homeostatic
Tcf7l2	5.0363e-14	-0.115775	0.109	0.216	DAM
Selenos	5.24801e-06	-0.115889	0.4	0.486	EADAM
Ski	0.00440103	-0.115918	0.362	0.454	DAM
Ifitm2	5.53679e-19	-0.115943	0.029	0.124	Homeostatic
Abcc3	3.63921e-09	-0.116167	0.145	0.25	EADAM
Zfp706	1.00706e-14	-0.116214	0.459	0.544	DAM
Nrp1	5.93031e-26	-0.116243	0.253	0.35	Homeostatic
Itch	1	-0.116327	0.278	0.371	DAM
Slc16a3	4.1095e-26	-0.116473	0.063	0.176	Homeostatic
Tia1	1	-0.116532	0.211	0.311	DAM
Tm9sf2	0.0794299	-0.116544	0.352	0.443	DAM
Eif5a	1	-0.116649	0.473	0.563	Homeostatic
Klf7	3.02833e-13	-0.116721	0.121	0.217	DAM
Pafah1b1	1	-0.11679	0.437	0.514	DAM
Fam20c	1.58878e-46	-0.116821	0.015	0.118	Homeostatic
Canx	3.01805e-08	-0.116857	0.598	0.675	EADAM
Cbl	0.000492843	-0.116915	0.263	0.362	EADAM
Atp6v0b	1	-0.11698	0.896	0.919	DAM
Pik3cg	1.38133e-07	-0.11698	0.217	0.323	EADAM
Cebpz	0.000316891	-0.117002	0.315	0.403	DAM
Atp1a3	1.84679e-28	-0.117068	0.146	0.257	Homeostatic
Gpr155	0.00118542	-0.117148	0.198	0.298	DAM
Nckap1l	1.52481e-05	-0.117148	0.379	0.47	EADAM
Hook3	0.00106377	-0.117264	0.278	0.382	EADAM
Pik3cg	0.0107794	-0.117269	0.242	0.332	DAM
H2-Oa	0.327946	-0.117363	0.142	0.263	Homeostatic
Eef2k	4.7746e-05	-0.117498	0.173	0.272	EADAM
Atp1b3	9.57991e-08	-0.117527	0.39	0.483	Homeostatic
Morc3	1.58929e-12	-0.117595	0.206	0.305	DAM
Filip1l	1.13445e-20	-0.117683	0.089	0.195	DAM
Fcgr2b	1.00991e-07	-0.117801	0.493	0.564	Homeostatic
Frmd4b	1	-0.11804	0.383	0.482	EADAM
Fundc2	1	-0.118108	0.118	0.234	Homeostatic
Bank1	7.6259e-11	-0.118199	0.08	0.191	EADAM
Hacd2	4.11325e-17	-0.118208	0.14	0.249	Homeostatic
Lrrc3	5.90553e-11	-0.118241	0.179	0.285	DAM
Dnm2	0.00452503	-0.118307	0.305	0.401	DAM
Tmem59	2.97872e-06	-0.118336	0.641	0.702	EADAM
Cxxc5	0.00109746	-0.118645	0.262	0.356	DAM
Neat1	4.14535e-25	-0.118646	0.18	0.27	Homeostatic
Fermt3	0.00528701	-0.118671	0.386	0.47	EADAM
Ctc1	4.92106e-06	-0.119043	0.221	0.321	EADAM
Snx17	4.76654e-11	-0.119339	0.314	0.409	DAM
Ttc14	0.0176942	-0.119375	0.343	0.448	EADAM
Nampt	2.81306e-39	-0.119489	0.098	0.209	Homeostatic
Pld1	4.32877e-12	-0.119922	0.12	0.227	DAM
Tgfb1	4.8396e-07	-0.120025	0.519	0.603	DAM
Nfia	3.82482e-06	-0.120133	0.184	0.279	DAM
Il7r	4.95401e-32	-0.120152	0.046	0.151	DAM
Wsb1	1	-0.120181	0.286	0.379	DAM
Txn1	1	-0.120281	0.234	0.342	Homeostatic
Zbtb20	1	-0.120301	0.299	0.379	DAM
Ep300	0.022194	-0.120335	0.255	0.355	DAM
Mapkapk2	3.63173e-17	-0.12035	0.132	0.247	Homeostatic
Ddx6	0.000219833	-0.120385	0.316	0.412	DAM
Scpep1	3.2433e-16	-0.120391	0.14	0.261	Homeostatic
Tuba1a	0.000191301	-0.120668	0.294	0.397	DAM
Sh3glb1	1.51596e-15	-0.120707	0.706	0.758	DAM
Git2	0.311791	-0.120953	0.356	0.454	DAM
Plod1	7.58266e-08	-0.12108	0.212	0.317	DAM
Tnfaip3	4.26442e-08	-0.121523	0.084	0.161	Homeostatic
Snx18	0.00127078	-0.121543	0.335	0.436	EADAM
Gspt1	2.79945e-07	-0.121819	0.29	0.39	DAM
Fcgr3	1.04737e-09	-0.121871	0.858	0.906	EADAM
Rabac1	2.5338e-16	-0.121902	0.562	0.617	EADAM
Cd37	0.000255911	-0.122024	0.573	0.647	DAM
Mgat4a	0.115208	-0.122177	0.345	0.44	EADAM
Rpl13a	2.57444e-14	-0.122198	0.497	0.482	EADAM
Bach1	2.46536e-09	-0.122221	0.214	0.321	DAM
Nars	0.000287068	-0.122334	0.367	0.459	DAM
Fcho2	0.00162599	-0.122412	0.305	0.402	DAM
Nckap1l	0.000369448	-0.122475	0.389	0.481	DAM
Atp5o.1	0.000582428	-0.1226	0.203	0.325	Homeostatic
Tmem37	8.62225e-11	-0.122655	0.256	0.367	DAM
Dnajb14	8.90624e-18	-0.122677	0.247	0.355	Homeostatic
Prkcd	0.000183006	-0.122836	0.302	0.403	DAM
Upk1b	1.25713e-17	-0.123124	0.111	0.208	DAM
Ubash3b	2.4178e-08	-0.123185	0.258	0.353	DAM
Tra2a	0.0547736	-0.123471	0.337	0.434	DAM
Ppp1r15a	5.21533e-06	-0.12355	0.054	0.125	Homeostatic
Fam49b	1	-0.123593	0.59	0.668	EADAM
Ogt	0.000142859	-0.123604	0.294	0.4	EADAM
Pura	0.00176473	-0.123724	0.331	0.424	DAM
Ccdc12	6.80026e-16	-0.123786	0.438	0.535	DAM
Hck	8.41499e-24	-0.123843	0.268	0.369	DAM
Arsb	6.36598e-23	-0.124248	0.275	0.378	EADAM
Rnf13	0.0277213	-0.124447	0.488	0.569	DAM
Actr2	2.47909e-06	-0.124499	0.496	0.581	DAM
Epsti1	3.19804e-10	-0.124579	0.186	0.29	Homeostatic
Mkln1	0.0860304	-0.124656	0.263	0.366	DAM
Khdrbs3	1.57255e-12	-0.124787	0.141	0.249	DAM
Plcl2	2.36619e-09	-0.124805	0.189	0.295	DAM
Slc7a8	0.0184338	-0.124846	0.355	0.443	EADAM
Pdlim4	5.69481e-19	-0.12496	0.166	0.279	DAM
Ptpre	4.49346e-10	-0.125075	0.276	0.381	EADAM
Zfp652	1.66661e-06	-0.125169	0.25	0.352	EADAM
Ctsd	7.50705e-63	-0.125295	0.997	1	EADAM
Map4k4	7.85612e-06	-0.125375	0.331	0.429	DAM
Ppcdc	0.00120481	-0.125458	0.294	0.397	DAM
Mrpl33	0.000786173	-0.125694	0.254	0.373	Homeostatic
Naglu	1.93984e-08	-0.125785	0.225	0.331	Homeostatic
Gm37494	8.1219e-07	-0.125811	0.144	0.249	DAM
Fuca1	1	-0.125883	0.376	0.49	Homeostatic
Limd2	2.52505e-28	-0.125988	0.415	0.508	DAM
Cryba4	4.76593e-32	-0.125994	0.175	0.284	DAM
Srrm1	0.00334787	-0.126007	0.337	0.437	DAM
Lcp2	6.97871e-16	-0.126151	0.222	0.33	DAM
Lcp1	1.47437e-10	-0.126172	0.474	0.567	DAM
Aldh2	0.000971247	-0.126294	0.127	0.245	Homeostatic
Csnk1a1	0.0131213	-0.126406	0.396	0.491	DAM
Tia1	2.12773e-06	-0.126596	0.192	0.3	EADAM
Hmgb1	1.1335e-08	-0.126825	0.582	0.659	EADAM
Zfp710	4.16739e-11	-0.126831	0.174	0.289	DAM
Vmp1	3.16599e-09	-0.126838	0.214	0.303	Homeostatic
Ifi35	1.35926e-24	-0.126899	0.142	0.25	Homeostatic
Oas1a	3.10296e-76	-0.12713	0.013	0.134	Homeostatic
Cd68	8.02277e-35	-0.127302	0.749	0.814	EADAM
Slirp	4.92822e-07	-0.127343	0.216	0.342	Homeostatic
Tram1	3.01573e-09	-0.127418	0.334	0.436	EADAM
Cltc	6.92686e-06	-0.127474	0.581	0.652	EADAM
Twf2	4.97975e-16	-0.127573	0.282	0.389	DAM
Ptpn1	7.00061e-15	-0.1277	0.329	0.432	DAM
Rab3il1	0.000485158	-0.12776	0.33	0.432	EADAM
Fam91a1	1.24794e-05	-0.127839	0.285	0.391	EADAM
Atp6v0a2	4.75265e-19	-0.127894	0.172	0.287	DAM
Adgre1	9.12309e-09	-0.127993	0.33	0.444	DAM
St3gal5	1.06446e-10	-0.128192	0.228	0.333	DAM
Herc6	5.97761e-61	-0.128286	0.099	0.192	Homeostatic
Ifi206	1.0306e-125	-0.12836	0.002	0.104	Homeostatic
Jmjd1c	0.0109851	-0.128438	0.388	0.48	EADAM
Slc25a37	2.80051e-11	-0.128451	0.126	0.244	DAM
Ankrd44	0.00145277	-0.128609	0.276	0.383	EADAM
Rock2	0.00727464	-0.128633	0.347	0.436	EADAM
Glmp	0.114134	-0.128805	0.296	0.407	Homeostatic
Ppcdc	2.56555e-05	-0.128843	0.283	0.385	EADAM
Ccdc50	2.72179e-06	-0.129302	0.301	0.401	DAM
Plbd2	1.54098e-10	-0.1294	0.182	0.303	Homeostatic
Cox7b	1	-0.129431	0.422	0.538	Homeostatic
Srsf2	0.00211586	-0.129494	0.395	0.499	DAM
Ttr	3.32067e-09	-0.129608	0.22	0.307	DAM
Cd180	4.19413e-35	-0.12967	0.405	0.503	Homeostatic
Tpm4	6.68608e-13	-0.129805	0.089	0.207	Homeostatic
Cebpg	2.01294e-10	-0.129818	0.312	0.413	EADAM
E230029C05Rik	3.29758e-18	-0.130471	0.065	0.154	EADAM
Vapa	5.33759e-08	-0.130574	0.439	0.535	EADAM
Ndufb1-ps	1.78207e-31	-0.130826	0.083	0.176	EADAM
Cacna1a	2.9235e-42	-0.131113	0.06	0.181	Homeostatic
Celf2	1	-0.13128	0.546	0.608	EADAM
Dusp7	9.58469e-10	-0.131403	0.166	0.279	EADAM
Maml3	5.58866e-14	-0.131412	0.136	0.25	EADAM
Srsf7	3.37979e-06	-0.131475	0.265	0.365	DAM
Ndfip1	1.56105e-16	-0.131544	0.208	0.303	EADAM
Rab8b	2.31164e-09	-0.131618	0.275	0.383	DAM
Ints6l	1	-0.131701	0.306	0.412	DAM
Gcnt1	9.84479e-06	-0.131847	0.233	0.34	EADAM
Rbm5	0.208175	-0.131901	0.311	0.413	DAM
Tmem37	3.31647e-08	-0.131954	0.25	0.353	EADAM
Tnrc6b	2.98331e-06	-0.132083	0.253	0.359	EADAM
Rgs2	0.000358475	-0.13212	0.515	0.619	EADAM
Isg20	5.87362e-60	-0.132157	0.017	0.114	Homeostatic
Ogfrl1	3.59649e-13	-0.132209	0.288	0.392	DAM
Tcn2	2.14351e-19	-0.132334	0.431	0.538	EADAM
Zcchc7	0.00801099	-0.132485	0.293	0.396	EADAM
Stat2	4.1322e-91	-0.132645	0.054	0.168	Homeostatic
Herpud1	7.89781e-28	-0.132662	0.275	0.394	DAM
Phf14	0.000215201	-0.132668	0.292	0.401	EADAM
Eif4g2	2.47547e-05	-0.132848	0.49	0.591	EADAM
Sdcbp	6.19614e-10	-0.133036	0.489	0.593	Homeostatic
P2rx4	1.46517e-30	-0.133158	0.159	0.282	Homeostatic
Ergic3	1	-0.133236	0.367	0.489	Homeostatic
Irf2bp2	7.46265e-11	-0.133295	0.396	0.491	DAM
Eif4g2	1	-0.1333	0.516	0.599	DAM
Spi1	4.14504e-23	-0.133397	0.546	0.631	DAM
Ccng2	2.68918e-19	-0.134128	0.122	0.238	EADAM
Slc16a6	8.74745e-08	-0.134309	0.211	0.321	EADAM
Ly6a	1.67049e-43	-0.134485	0.073	0.169	Homeostatic
Pip4k2a	0.00278917	-0.134591	0.338	0.428	EADAM
Cited2	3.4112e-07	-0.134647	0.152	0.215	Homeostatic
Nap1l1	3.79329e-14	-0.134887	0.24	0.37	Homeostatic
Zmiz1	0.00675707	-0.135075	0.333	0.434	DAM
Pebp1	0.742215	-0.135113	0.468	0.58	Homeostatic
Ctsh	1	-0.135158	0.842	0.882	Homeostatic
Psap	1.03707e-53	-0.135189	0.985	0.98	Homeostatic
Prkca	3.46776e-17	-0.135221	0.121	0.245	DAM
Hnrnpk	0.000528949	-0.135298	0.575	0.668	DAM
Dleu2	0.00302489	-0.135428	0.113	0.188	DAM
Hnrnpk	5.51539e-05	-0.135645	0.578	0.656	EADAM
Atp2c1	5.70173e-06	-0.136034	0.338	0.445	EADAM
Ppp3ca	0.388516	-0.136325	0.47	0.569	EADAM
Adrb2	5.79394e-07	-0.136393	0.211	0.347	EADAM
Slc1a3	0.0165777	-0.136418	0.394	0.523	DAM
Dst	0.00119264	-0.136536	0.353	0.461	DAM
F11r	0.658034	-0.136576	0.549	0.634	EADAM
Il16	1.23218e-21	-0.136605	0.117	0.244	DAM
Uqcr10	1	-0.136741	0.454	0.573	Homeostatic
Ophn1	1	-0.137388	0.386	0.491	EADAM
Elob	1	-0.137518	0.593	0.701	Homeostatic
Serinc1	2.70338e-05	-0.137822	0.493	0.584	EADAM
Sppl2a	4.27237e-08	-0.138108	0.399	0.497	DAM
Fez2	2.72688e-21	-0.138108	0.248	0.361	DAM
Gm11808	1	-0.138347	0.115	0.259	Homeostatic
Echs1	1.82884e-06	-0.138387	0.186	0.318	Homeostatic
Tacc1	4.23263e-05	-0.138472	0.412	0.51	EADAM
Sft2d1	6.05696e-09	-0.138664	0.421	0.531	DAM
Samd9l	3.37577e-114	-0.138819	0.014	0.126	Homeostatic
Snrnp70	0.185213	-0.138855	0.454	0.542	EADAM
Aftph	6.87518e-10	-0.138883	0.228	0.343	DAM
Ang	5.70822e-26	-0.138983	0.324	0.424	EADAM
Clu	3.93165e-60	-0.139132	0.253	0.319	Homeostatic
Dusp7	6.22567e-10	-0.139327	0.173	0.294	DAM
Snx18	0.0220327	-0.139712	0.343	0.449	DAM
Pid1	6.85423e-17	-0.139918	0.148	0.268	DAM
Cd37	2.38563e-08	-0.140228	0.553	0.639	EADAM
Havcr2	2.13604e-08	-0.140303	0.349	0.45	EADAM
Adam10	1.25369e-06	-0.140377	0.344	0.452	DAM
Rasgrp3	2.20479e-16	-0.140548	0.346	0.454	EADAM
Mir99ahg	3.70092e-24	-0.140571	0.05	0.151	EADAM
Zcchc7	1	-0.140633	0.299	0.409	DAM
Herc2	6.07095e-05	-0.140677	0.327	0.439	DAM
Gtf2h2	2.45899e-09	-0.140696	0.22	0.343	DAM
Ifih1	3.32436e-57	-0.140812	0.067	0.176	Homeostatic
Man1a2	9.72806e-07	-0.140959	0.382	0.484	DAM
Gltp	0.00402821	-0.141111	0.219	0.352	Homeostatic
Cbl	9.47564e-05	-0.141432	0.269	0.374	DAM
Camk2n1	1	-0.141454	0.436	0.556	EADAM
Chmp4b	3.48766e-11	-0.141557	0.322	0.453	Homeostatic
Cd2ap	1.16512e-08	-0.14165	0.305	0.412	DAM
Gng10	4.05798e-10	-0.142098	0.198	0.266	DAM
Col27a1	6.67516e-15	-0.142109	0.18	0.299	DAM
Tap1	1.95153e-70	-0.142592	0.093	0.226	Homeostatic
Cox5b	1	-0.142594	0.507	0.623	Homeostatic
Tacc1	4.14326e-05	-0.142784	0.413	0.524	DAM
Irgm1	1.22414e-64	-0.142847	0.103	0.215	Homeostatic
Itgb1	7.63746e-12	-0.142937	0.391	0.488	EADAM
Socs3	0.00049468	-0.142937	0.058	0.146	Homeostatic
Itga6	5.47963e-06	-0.143046	0.381	0.495	DAM
Cd81	2.42172e-25	-0.143084	0.995	0.998	DAM
Zeb2	1	-0.143517	0.535	0.641	DAM
1700017B05Rik	3.90224e-08	-0.143728	0.252	0.374	EADAM
Hnrnph1	2.57379e-05	-0.144029	0.326	0.438	EADAM
Ifi213	1.01845e-115	-0.144045	0.006	0.115	Homeostatic
Eif2ak2	3.93487e-68	-0.145053	0.11	0.234	Homeostatic
Sipa1	2.97126e-15	-0.145128	0.233	0.363	DAM
Cox6a1	1	-0.145164	0.401	0.52	Homeostatic
Ctc1	1.16875e-16	-0.145344	0.213	0.338	DAM
Irf2	1.15546e-13	-0.145541	0.291	0.423	DAM
Itgb5	2.03497e-21	-0.145733	0.797	0.871	EADAM
Gpr155	6.84048e-16	-0.145858	0.157	0.289	EADAM
Btf3	1	-0.145907	0.676	0.754	Homeostatic
Rcsd1	2.62283e-17	-0.14603	0.188	0.313	DAM
Ppfia4	1.33123e-08	-0.146238	0.464	0.57	Homeostatic
Snrpd2	0.774105	-0.14639	0.296	0.431	Homeostatic
Abi3	5.58768e-05	-0.14639	0.491	0.586	EADAM
Fchsd2	0.00112833	-0.146891	0.286	0.4	EADAM
Klf3	2.38793e-05	-0.146982	0.275	0.391	EADAM
Hspa8	7.0314e-27	-0.146987	0.856	0.908	Homeostatic
Srsf3	3.55308e-18	-0.147091	0.454	0.562	DAM
Csnk1e	2.4306e-10	-0.147333	0.364	0.479	DAM
A830008E24Rik	2.40868e-23	-0.147359	0.111	0.231	DAM
Arl5c	1.13061e-20	-0.147374	0.053	0.157	Homeostatic
Hps3	3.00677e-12	-0.147397	0.219	0.347	DAM
Eno1	2.82925e-13	-0.147473	0.268	0.401	Homeostatic
Laptm5	1	-0.147686	0.989	0.995	DAM
Tnrc6b	2.35948e-07	-0.147751	0.256	0.373	DAM
Slc11a1	3.90292e-21	-0.147893	0.26	0.385	Homeostatic
Apbb2	1.31316e-40	-0.147968	0.131	0.263	Homeostatic
Zfp36l1	3.55363e-35	-0.148057	0.443	0.565	DAM
Arid1a	6.32364e-12	-0.148137	0.284	0.406	DAM
Gnai2	8.00307e-32	-0.148407	0.796	0.845	DAM
Baiap2l2	1.03571e-63	-0.14856	0.005	0.126	Homeostatic
H2afj	1.00032e-08	-0.14949	0.307	0.447	Homeostatic
Hexa	3.00239e-38	-0.149496	0.849	0.879	EADAM
Fcgr1	2.2896e-24	-0.149564	0.567	0.612	Homeostatic
Minos1	0.507511	-0.149577	0.275	0.421	Homeostatic
Pwwp2a	2.59934e-10	-0.149954	0.201	0.336	DAM
Inpp4b	4.54418e-17	-0.150182	0.152	0.282	DAM
Mafb	1.32556e-05	-0.150526	0.818	0.881	DAM
Cd302	2.48995e-21	-0.150741	0.3	0.429	DAM
Phyhd1	2.92402e-19	-0.150846	0.101	0.205	EADAM
Cpq	6.79593e-48	-0.151043	0.041	0.183	Homeostatic
Mtus1	3.86932e-07	-0.151604	0.286	0.406	EADAM
Clec4a3	5.66205e-27	-0.151732	0.153	0.294	DAM
Ntpcr	3.41642e-36	-0.151752	0.346	0.487	DAM
Cd47	5.90646e-30	-0.151763	0.386	0.498	DAM
Lpar6	2.25939e-07	-0.151781	0.234	0.357	EADAM
Tab2	4.00813e-14	-0.15197	0.235	0.366	DAM
Eef2k	4.0587e-16	-0.152039	0.157	0.291	DAM
Snrnp70	1	-0.152563	0.44	0.558	DAM
Slc29a3	4.23369e-11	-0.152807	0.321	0.453	DAM
Glb1	7.15201e-16	-0.152985	0.134	0.274	Homeostatic
Bmyc	8.13441e-16	-0.153115	0.379	0.491	EADAM
Pnisr	9.09874e-06	-0.153448	0.356	0.476	EADAM
Dpp7	8.92478e-19	-0.154457	0.088	0.237	Homeostatic
Phf14	3.13305e-06	-0.154859	0.288	0.418	DAM
Uqcrq	1	-0.154915	0.497	0.608	Homeostatic
Dennd4a	4.82893e-14	-0.155354	0.338	0.464	DAM
Fam91a1	3.16943e-10	-0.155433	0.285	0.407	DAM
Hook3	1.49689e-05	-0.155591	0.282	0.396	DAM
Cysltr1	7.86343e-23	-0.155593	0.163	0.296	DAM
Fli1	4.73263e-11	-0.155688	0.25	0.372	EADAM
Vapa	1.68555e-17	-0.156108	0.436	0.55	DAM
Clic1	4.10262e-38	-0.156167	0.807	0.862	DAM
Scamp2	0.0328211	-0.156252	0.559	0.648	EADAM
Mx1	6.78106e-107	-0.156365	0.011	0.108	Homeostatic
Hcst	0.118836	-0.15662	0.121	0.269	Homeostatic
Fscn1	1.75925e-09	-0.156864	0.357	0.481	EADAM
Rrbp1	7.8932e-06	-0.156945	0.8	0.871	DAM
Clk1	6.45679e-11	-0.156974	0.344	0.471	DAM
Casp8	1.74933e-22	-0.157027	0.204	0.339	DAM
Fli1	2.35866e-09	-0.157064	0.261	0.387	DAM
Nr3c1	4.63672e-08	-0.157074	0.29	0.417	DAM
Wasf2	8.95481e-05	-0.157233	0.471	0.57	EADAM
Cd53	1.08321e-10	-0.157334	0.713	0.78	DAM
Id2	3.00989e-23	-0.157578	0.127	0.23	Homeostatic
Ly86	0.00467111	-0.157702	0.987	0.989	Homeostatic
Gdi2	7.60769e-08	-0.158275	0.652	0.727	DAM
H2-M3	7.05041e-29	-0.158377	0.195	0.35	Homeostatic
Akirin2	1.02956e-21	-0.158502	0.267	0.398	DAM
Hnrnph1	0.000175592	-0.158642	0.326	0.455	DAM
Tnfaip8l2	4.28178e-12	-0.158673	0.43	0.551	EADAM
Dapp1	5.92e-28	-0.158831	0.182	0.329	DAM
Lair1	0.000390922	-0.15903	0.702	0.799	EADAM
Srrm2	0.00640497	-0.159313	0.603	0.681	EADAM
Csnk1e	7.35258e-12	-0.160018	0.354	0.465	EADAM
Ppp3ca	0.837451	-0.160019	0.467	0.584	DAM
Rnf13	3.2975e-13	-0.160041	0.451	0.562	EADAM
Tmcc3	4.71042e-10	-0.160045	0.419	0.546	DAM
Arrb2	8.95812e-15	-0.160456	0.296	0.436	DAM
Cd302	4.98543e-17	-0.160631	0.276	0.415	EADAM
Psmb9	2.5492e-10	-0.160686	0.262	0.392	Homeostatic
Pfn1	4.27278e-58	-0.161337	0.858	0.916	DAM
3222401L13Rik	3.01227e-16	-0.161601	0.166	0.304	DAM
3222401L13Rik	2.61603e-17	-0.161904	0.147	0.288	EADAM
Dock8	3.86964e-14	-0.162044	0.256	0.382	DAM
mt-Co3	4.4841e-52	-0.162291	1	1	Homeostatic
Slc16a6	1.72026e-16	-0.162326	0.203	0.339	DAM
Hsp90b1	1.77394e-12	-0.162578	0.822	0.906	EADAM
Man1a	2.72994e-12	-0.162693	0.219	0.354	DAM
Psat1	1.24328e-21	-0.16301	0.078	0.225	Homeostatic
H2-T22	6.20046e-29	-0.163042	0.074	0.217	Homeostatic
Csf2ra	7.58897e-27	-0.163053	0.21	0.352	Homeostatic
Rgs1	0.142067	-0.163147	0.108	0.174	Homeostatic
Hcar2	1.24429e-80	-0.163204	0.013	0.141	Homeostatic
Tsc22d4	1.72901e-06	-0.163317	0.517	0.62	EADAM
Gm4951	5.10655e-115	-0.163551	0.04	0.161	Homeostatic
Mylip	1.86734e-09	-0.163585	0.381	0.503	EADAM
Gcnt2	2.17565e-32	-0.163806	0.078	0.224	Homeostatic
Rpl35a	1.7558e-41	-0.164218	0.998	0.995	Homeostatic
Plaur	4.27826e-45	-0.164313	0.031	0.175	Homeostatic
Plin2	7.95042e-37	-0.164407	0.063	0.204	Homeostatic
Tjp1	7.24642e-13	-0.164496	0.207	0.339	EADAM
Susd3	2.58238e-08	-0.164531	0.317	0.454	EADAM
Luc7l2	0.0144038	-0.164823	0.466	0.593	DAM
Gng12	2.43946e-14	-0.164832	0.161	0.312	Homeostatic
Tpst2	8.82776e-25	-0.165042	0.207	0.354	DAM
Rps6ka1	2.4945e-17	-0.165052	0.226	0.367	DAM
Luc7l2	4.20732e-07	-0.165196	0.464	0.577	EADAM
Hba-a2	8.22143e-08	-0.165331	0.219	0.337	EADAM
Gcnt1	9.15519e-13	-0.16543	0.222	0.359	DAM
Milr1	1.40599e-34	-0.1655	0.07	0.235	Homeostatic
Skil	1.77032e-22	-0.165665	0.377	0.505	DAM
Foxn3	1.71782e-08	-0.165748	0.358	0.475	EADAM
Ptms	8.47961e-06	-0.165987	0.697	0.789	Homeostatic
Usmg5	6.87594e-15	-0.166189	0.238	0.39	Homeostatic
Sf3b1	1.99037e-11	-0.166192	0.466	0.579	DAM
Rab14	3.06489e-09	-0.166304	0.581	0.684	DAM
Camk1	1.33988e-19	-0.166816	0.523	0.636	DAM
Il4i1	1.04573e-32	-0.167207	0.034	0.158	Homeostatic
Hsp90ab1	1.35978e-17	-0.167301	0.846	0.892	Homeostatic
Gas5	1.24859e-40	-0.167368	0.087	0.209	EADAM
Rpl13a	0.0656768	-0.167724	0.461	0.539	Homeostatic
Abca1	6.35268e-12	-0.168356	0.379	0.533	DAM
Dip2b	5.34412e-11	-0.168909	0.275	0.407	EADAM
Tm6sf1	1.78685e-08	-0.169282	0.271	0.398	EADAM
Lair1	0.576075	-0.169307	0.719	0.809	DAM
Sft2d1	2.92473e-14	-0.169377	0.392	0.519	EADAM
Cdc42	1.90452e-28	-0.169594	0.8	0.859	DAM
Pten	2.32864e-16	-0.169699	0.281	0.422	DAM
Tmem160	0.178183	-0.169792	0.325	0.479	Homeostatic
Fermt3	3.74054e-18	-0.169844	0.359	0.49	DAM
Ncf1	1.2693e-28	-0.169849	0.369	0.507	DAM
Sh3bgrl3	0.0627029	-0.170059	0.84	0.886	Homeostatic
Slc7a8	2.11133e-14	-0.170062	0.316	0.465	DAM
Ifit3b	5.58629e-126	-0.17023	0.006	0.108	Homeostatic
Kcnj2	3.27097e-63	-0.170327	0.074	0.208	Homeostatic
Psme2	1.55129e-08	-0.170594	0.25	0.391	Homeostatic
Fabp3	1.23967e-23	-0.17063	0.041	0.182	Homeostatic
Hbb-bt	0.00603676	-0.171061	0.314	0.413	EADAM
Slc40a1	1.01802e-12	-0.171112	0.187	0.328	EADAM
Tor3a	1.32702e-65	-0.17153	0.123	0.26	Homeostatic
Itgam	2.24809e-17	-0.171725	0.58	0.694	DAM
Cebpb	1	-0.171737	0.496	0.521	Homeostatic
Pgam1	3.25203e-10	-0.171793	0.326	0.463	Homeostatic
Ndufa2	1	-0.171963	0.528	0.66	Homeostatic
Mylip	8.99149e-08	-0.172021	0.391	0.519	DAM
Otulinl	1.75719e-15	-0.172307	0.11	0.206	DAM
Sdf2l1	1	-0.172395	0.369	0.469	Homeostatic
Glul	0.000884666	-0.17269	0.626	0.735	EADAM
Lat2	1.06835e-05	-0.172834	0.277	0.423	Homeostatic
Slamf9	2.46607e-13	-0.173311	0.194	0.347	Homeostatic
Pea15a	9.14987e-36	-0.174017	0.241	0.398	Homeostatic
St8sia6	7.3475e-56	-0.174625	0.031	0.191	Homeostatic
Hnrnpa2b1	0.00304355	-0.174636	0.585	0.688	DAM
Tubgcp5	1.43012e-15	-0.174736	0.231	0.369	DAM
Rock2	9.99852e-12	-0.175036	0.327	0.454	DAM
Ikzf1	4.72676e-15	-0.175123	0.306	0.442	DAM
Bank1	2.46623e-52	-0.175166	0.056	0.214	DAM
Rnasek	1.17175e-40	-0.175444	0.095	0.218	EADAM
2021-03-01	3.50809e-19	-0.175538	0.217	0.365	DAM
Prdx4	6.07794e-06	-0.175787	0.163	0.312	Homeostatic
Bmp2k	2.13256e-05	-0.175961	0.48	0.608	EADAM
Klk8	7.69256e-42	-0.176221	0.267	0.424	DAM
Sox4	6.07937e-16	-0.17655	0.207	0.341	DAM
Jmjd1c	4.3537e-10	-0.176569	0.366	0.5	DAM
Ifi44	1.8851e-72	-0.176632	0.019	0.13	Homeostatic
Lamp1	1.29747e-06	-0.176941	0.893	0.938	Homeostatic
Pnisr	4.80446e-07	-0.176971	0.351	0.495	DAM
St3gal6	1.34591e-10	-0.177069	0.393	0.522	EADAM
Nceh1	2.60379e-65	-0.177449	0.058	0.224	Homeostatic
Atp5k	3.9384e-13	-0.177689	0.437	0.583	Homeostatic
Adap2	1.46849e-19	-0.17791	0.268	0.421	DAM
Rgs10	2.26623e-06	-0.178401	0.971	0.982	EADAM
Lrba	6.54294e-15	-0.178519	0.178	0.335	EADAM
Ywhah	1.89092e-24	-0.178855	0.721	0.817	EADAM
Cflar	3.24418e-18	-0.17887	0.322	0.461	DAM
Cox7c	0.141349	-0.178942	0.79	0.876	Homeostatic
Ldhb	4.34458e-45	-0.179422	0.683	0.774	DAM
Clec4a2	5.0231e-48	-0.179468	0.123	0.291	DAM
Rplp1	2.85768e-44	-0.179664	1	0.999	Homeostatic
H2-Eb1	2.93203e-64	-0.180123	0.012	0.109	Homeostatic
Dleu2	4.04077e-24	-0.1816	0.07	0.182	EADAM
Anp32b	1.83144e-15	-0.182216	0.204	0.37	Homeostatic
Wnk1	8.53901e-14	-0.182277	0.475	0.602	DAM
Plekho1	1.49905e-24	-0.182323	0.426	0.568	DAM
Ankrd44	1.47531e-18	-0.182665	0.25	0.405	DAM
Macf1	5.42542e-11	-0.182756	0.501	0.636	EADAM
Camk1	4.90587e-18	-0.182767	0.5	0.624	EADAM
Cd48	1.17057e-17	-0.182781	0.348	0.496	Homeostatic
Cst3	4.10362e-150	-0.182842	1	1	DAM
H2-Q4	6.19957e-82	-0.183083	0.06	0.224	Homeostatic
Il10ra	3.50918e-29	-0.183131	0.27	0.414	DAM
Lgmn	0.358254	-0.183188	0.976	0.992	EADAM
mt-Co2	4.68187e-53	-0.183346	1	1	Homeostatic
Crlf3	3.70858e-32	-0.183473	0.263	0.425	DAM
Fus	0.000280096	-0.183658	0.53	0.668	EADAM
Cttnbp2nl	5.81224e-10	-0.183767	0.397	0.524	EADAM
Cox7a2l	1.71433e-05	-0.18406	0.545	0.64	Homeostatic
Il1a	1	-0.18412	0.155	0.206	Homeostatic
Lrp1	1.10923e-21	-0.184258	0.461	0.604	EADAM
Tpd52	4.28223e-22	-0.184313	0.278	0.44	Homeostatic
Cotl1	1	-0.184371	0.502	0.613	Homeostatic
Chd9	2.43942e-09	-0.184552	0.3	0.442	EADAM
Snx6	5.41583e-31	-0.184817	0.291	0.443	DAM
Sirpa	5.58413e-13	-0.185112	0.715	0.844	EADAM
Cd53	1.80687e-16	-0.185117	0.676	0.775	EADAM
Klf3	2.41473e-13	-0.185171	0.257	0.412	DAM
Ptma	2.19713e-07	-0.185324	0.901	0.944	Homeostatic
Pfdn5	1.41286e-10	-0.18561	0.849	0.891	Homeostatic
AW112010	9.7075e-10	-0.185993	0.134	0.276	Homeostatic
Arglu1	1.36249e-08	-0.186496	0.421	0.567	EADAM
Cox8a	0.0020084	-0.186761	0.891	0.942	Homeostatic
Rbm39	2.21465e-11	-0.186852	0.601	0.72	DAM
Bcl2a1d	2.05866e-35	-0.187203	0.022	0.165	Homeostatic
Commd8	1.77793e-15	-0.187229	0.388	0.529	EADAM
Ttr	2.80143e-15	-0.187412	0.185	0.3	EADAM
Cyfip1	4.29525e-12	-0.187664	0.708	0.8	EADAM
2410015M20Rik	1.83245e-06	-0.187855	0.245	0.417	Homeostatic
Rhoh	8.37928e-34	-0.188553	0.3	0.463	DAM
Aif1	3.78091e-107	-0.188564	0.931	0.968	DAM
Rapgef5	2.59387e-13	-0.18873	0.242	0.393	EADAM
Camk2d	1.7543e-24	-0.189031	0.26	0.42	DAM
Gpr65	7.70732e-77	-0.189112	0.024	0.196	Homeostatic
Hba-a1	2.31673e-05	-0.189403	0.295	0.41	EADAM
Ddx5	1	-0.189569	0.84	0.91	EADAM
Tjp1	1.67932e-21	-0.189964	0.2	0.36	DAM
AU020206	1.65454e-75	-0.190072	0.189	0.352	Homeostatic
Tnfaip8l2	3.86323e-34	-0.190198	0.428	0.569	DAM
Cmtm6	3.74835e-08	-0.191133	0.407	0.554	EADAM
Macf1	0.00755085	-0.191431	0.538	0.646	DAM
Slc25a3	0.000180813	-0.19191	0.566	0.699	Homeostatic
1700017B05Rik	1.30369e-24	-0.19192	0.235	0.397	DAM
Rnf213	2.18627e-96	-0.192004	0.093	0.233	Homeostatic
Actb	1.61701e-76	-0.19209	0.997	1	DAM
Foxn3	1.88327e-13	-0.192452	0.348	0.495	DAM
Rpl30	9.37955e-43	-0.192827	0.996	0.994	Homeostatic
Egr1	4.0695e-06	-0.192828	0.139	0.197	Homeostatic
Rab3il1	2.60693e-27	-0.192925	0.291	0.457	DAM
Pld4	1.10181e-24	-0.193023	0.557	0.7	DAM
Txnip	1.47639e-05	-0.194566	0.433	0.565	EADAM
Sec11c	3.74042e-34	-0.194686	0.461	0.595	EADAM
Ly9	2.29881e-64	-0.194755	0.073	0.241	Homeostatic
Gna15	2.14382e-32	-0.195175	0.249	0.417	DAM
Ints6l	1.64223e-23	-0.195427	0.238	0.405	EADAM
Trf	4.98421e-34	-0.195693	0.688	0.787	EADAM
Tgfb1	7.3467e-30	-0.196868	0.456	0.598	EADAM
Hexb	1.19987e-18	-0.196997	1	1	DAM
Pik3r1	2.36098e-27	-0.197345	0.309	0.464	DAM
Camk2n1	3.38344e-06	-0.197473	0.412	0.58	DAM
2010107E04Rik	0.101474	-0.19758	0.259	0.426	Homeostatic
Rps3a1	1.65931e-34	-0.197712	0.986	0.985	Homeostatic
Dip2b	2.10254e-20	-0.197714	0.263	0.429	DAM
Rtcb	3.35837e-16	-0.198506	0.159	0.341	Homeostatic
Lpar6	8.9311e-26	-0.198694	0.213	0.38	DAM
Mtus1	2.79501e-23	-0.199274	0.264	0.429	DAM
Cops9	1	-0.199389	0.368	0.527	Homeostatic
mt-Co1	6.95988e-96	-0.200122	1	1	Homeostatic
Trem2	1.10506e-78	-0.200257	0.994	0.999	EADAM
Gng10	2.90375e-28	-0.200424	0.132	0.263	EADAM
Tpt1	4.89042e-29	-0.200588	0.998	0.997	Homeostatic
Cyfip1	8.82921e-14	-0.200646	0.725	0.809	DAM
Mgat4a	9.52808e-21	-0.20088	0.305	0.465	DAM
Fcgr4	6.25988e-74	-0.201144	0.049	0.209	Homeostatic
Otulinl	4.25425e-33	-0.202065	0.07	0.197	EADAM
Shisa5	1.02819e-41	-0.202114	0.276	0.458	Homeostatic
AC149090.1	3.56142e-05	-0.202568	0.652	0.798	EADAM
Cebpd	1.81548e-44	-0.202601	0.162	0.338	DAM
Mycbp2	1.02963e-15	-0.202656	0.371	0.531	DAM
Kctd12	2.23199e-10	-0.20271	0.723	0.823	EADAM
Dock4	1.32164e-11	-0.203231	0.348	0.495	EADAM
Atp6v0b	2.48115e-23	-0.203673	0.857	0.92	EADAM
Pde3b	4.39784e-15	-0.203723	0.37	0.52	EADAM
Ifi209	2.13128e-152	-0.203752	0.019	0.17	Homeostatic
Dock10	8.34982e-10	-0.204565	0.357	0.515	EADAM
Fam46c	4.62443e-47	-0.204605	0.161	0.322	Homeostatic
Nfkbiz	2.12935e-25	-0.204643	0.051	0.164	Homeostatic
Tcf4	9.49936e-16	-0.204878	0.461	0.593	DAM
Il6ra	6.34429e-16	-0.204898	0.274	0.437	EADAM
Phf11d	1.59243e-98	-0.205305	0.062	0.213	Homeostatic
Smap2	6.01598e-15	-0.205537	0.627	0.756	EADAM
Slc15a3	9.83361e-52	-0.205848	0.233	0.39	Homeostatic
Pip4k2a	8.24498e-29	-0.205987	0.292	0.453	DAM
Inpp5d	3.83806e-10	-0.206659	0.491	0.625	EADAM
Adgrg1	2.1628e-11	-0.206738	0.355	0.5	EADAM
Rpl7	3.07916e-15	-0.207063	0.957	0.964	Homeostatic
Apbb1ip	1.80058e-14	-0.20719	0.577	0.705	DAM
Gpr183	4.17891e-27	-0.208304	0.296	0.462	EADAM
Hbb-bs	0.408797	-0.208545	0.748	0.905	DAM
Tomm7	1	-0.208643	0.49	0.647	Homeostatic
[truncated: 432 more rows]

## Sheet: Table ST4
Gene	p_val_adj	avg_logFC	%Cluster	%Rest	Cluster
Apoe	0	1.19058	0.903	0.841	Tau;App_6m		6 months
Ifi27l2a	0	1.01566	0.543	0.114	Tau;App_6m
Ccl5	1.63756e-254	0.961593	0.192	0.01	Tau;App_6m
Prnp	0	0.836921	0.857	0.355	Tau;App_6m
Ifitm3	0	0.825698	0.471	0.114	Tau;App_6m
Ccl4	6.52104e-118	0.819538	0.398	0.134	Tau;App_6m
H2-D1	0	0.815004	0.894	0.736	Tau;App_6m
Ccl12	3.45681e-117	0.764968	0.394	0.207	Tau;App_6m
Lgals3bp	0	0.744883	0.598	0.22	Tau;App_6m
Cst7	1.29541e-118	0.737091	0.41	0.092	Tau;App_6m
Cxcl10	3.92566e-51	0.718215	0.102	0.012	Tau;App_6m
H2-K1	0	0.715807	0.844	0.655	Tau;App_6m
Cd52	2.3806e-172	0.664191	0.782	0.59	Tau;App_6m
B2m	0	0.657083	0.992	0.98	Tau;App_6m
Cd74	2.63491e-207	0.619644	0.347	0.083	Tau;App_6m
Bst2	2.97903e-208	0.563715	0.682	0.426	Tau;App_6m
Hbb-bs	3.60314e-211	0.557519	0.955	0.857	Tau_6m
Spp1	2.15822e-55	0.533252	0.116	0.016	Tau;App_6m
Lyz2	9.08775e-77	0.514399	0.745	0.549	Tau;App_6m
Ccl3	9.02312e-41	0.5009	0.31	0.116	Tau;App_6m
H2-Q7	0	0.470209	0.296	0.038	Tau;App_6m
Isg15	2.87324e-90	0.394998	0.201	0.048	Tau;App_6m
Cd63	5.21656e-54	0.392287	0.81	0.681	Tau;App_6m
Ctsb	4.29937e-115	0.385716	0.986	0.978	Tau;App_6m
Gm10076	1.46759e-69	0.383182	0.697	0.499	Tau;App_6m
Rpl12	3.58786e-166	0.363215	0.969	0.942	Tau;App_6m
Il1b	3.0786e-55	0.357769	0.132	0.02	Tau;App_6m
Mapt	0	0.342154	0.418	0.099	Tau;App_6m
Lpl	4.66351e-15	0.337267	0.219	0.064	Tau;App_6m
Mif	1.42863e-26	0.328995	0.575	0.396	Tau;App_6m
Ttr	1.91344e-190	0.324679	0.497	0.232	App_6m
Rpl10a	4.28554e-61	0.319864	0.942	0.906	Tau;App_6m
Fabp5	2.15654e-10	0.318892	0.272	0.16	Tau;App_6m
Tspo	1.04507e-60	0.318604	0.473	0.272	Tau;App_6m
Ccl6	7.76997e-09	0.316601	0.426	0.268	Tau;App_6m
Ifit3	1.15115e-84	0.314589	0.163	0.032	Tau;App_6m
Ly6e	5.60143e-162	0.31389	0.924	0.871	Tau;App_6m
Rpl5	4.3116e-110	0.311591	0.855	0.71	Tau;App_6m
Ifi204	7.78828e-163	0.310521	0.225	0.035	Tau;App_6m
H2-T23	2.3704e-117	0.308594	0.617	0.4	Tau;App_6m
Npc2	6.32711e-52	0.308374	0.92	0.868	Tau;App_6m
Fos	1.3626e-38	0.303129	0.208	0.084	Tau;App_6m
Rps15	3.2969e-94	0.302061	0.885	0.766	Tau;App_6m
Rps18	1.87432e-84	0.301504	0.979	0.967	Tau;App_6m
Gnas	6.31988e-41	0.301064	0.884	0.8	Tau;App_6m
Gpr34	5.05027e-113	0.300777	0.994	0.941	WT_6m
C4b	3.79451e-261	0.300342	0.173	0.01	Tau;App_6m
Rack1	1.31539e-93	0.299148	0.9	0.799	Tau;App_6m
Hba-a1	3.26909e-87	0.295294	0.48	0.384	Tau_6m
Hbb-bt	1.09669e-103	0.294481	0.505	0.384	Tau_6m
Gm42418	0.0387165	0.293969	0.998	0.992	WT_6m
Cd83	1.09326e-72	0.29323	0.374	0.181	Tau;App_6m
Malat1	1.85737e-113	0.291046	1	0.99	WT_6m
Rpl35	2.77631e-49	0.289952	0.946	0.915	Tau;App_6m
Junb	6.43464e-15	0.289799	0.504	0.388	Tau;App_6m
Lag3	5.67909e-82	0.289405	0.672	0.531	Tau;App_6m
Rps12	1.34691e-93	0.289295	0.993	0.987	Tau;App_6m
Rpl17	4.39684e-102	0.285749	0.982	0.966	Tau;App_6m
Rps6	1.77539e-88	0.285155	0.93	0.87	Tau;App_6m
Rpl32	1.34712e-86	0.283841	0.994	0.989	Tau;App_6m
Rpl23a	1.41937e-54	0.279093	0.803	0.646	Tau;App_6m
Slfn2	1.01444e-169	0.277515	0.309	0.104	Tau;App_6m
Axl	1.52217e-113	0.274518	0.246	0.046	Tau;App_6m
Rps19	8.80276e-78	0.271163	0.977	0.96	Tau;App_6m
Fth1	2.59964e-83	0.270821	1	1	Tau;App_6m
Rpsa	9.33517e-51	0.270244	0.956	0.926	Tau;App_6m
Stat1	7.9193e-120	0.26766	0.34	0.154	Tau;App_6m
Zfp36	5.46859e-06	0.259725	0.357	0.24	Tau;App_6m
Rpl37a	4.92861e-77	0.256874	0.996	0.994	Tau;App_6m
Bcl2a1b	1.1649e-13	0.256793	0.589	0.434	Tau;App_6m
Rps26	2.20825e-33	0.254521	0.929	0.895	Tau;App_6m
Timp2	8.06675e-32	0.253777	0.896	0.83	Tau;App_6m
Ttr	1.16354e-51	0.251737	0.402	0.266	WT_6m
P2ry13	7.8715e-32	0.251265	0.74	0.629	WT_6m
Rpl23	3.12231e-59	0.250897	0.998	0.996	Tau;App_6m
Eef1a1	9.63009e-86	0.24984	1	0.999	Tau;App_6m
Cxcl16	6.75704e-53	0.249768	0.321	0.155	Tau;App_6m
Ifit2	6.86972e-65	0.249195	0.133	0.027	Tau;App_6m
Rps14	4.71076e-82	0.248903	0.987	0.978	Tau;App_6m
Uba52	5.43281e-174	0.247995	0.665	0.516	WT_6m
Lars2	8.03133e-15	0.24518	0.639	0.617	WT_6m
Rps5	5.51898e-40	0.244955	0.97	0.95	Tau;App_6m
P2ry12	3.77456e-66	0.244878	0.996	0.908	WT_6m
Rps29	1.033e-77	0.244361	1	1	Tau;App_6m
Rps2	1.56325e-27	0.244189	0.939	0.899	Tau;App_6m
Tpt1	1.76491e-101	0.243245	0.998	0.998	Tau;App_6m
Rpl36a	6.17179e-16	0.24308	0.899	0.859	Tau;App_6m
P2ry12	1.15128e-48	0.242186	0.993	0.908	Tau_6m
Crlf2	3.4629e-21	0.240073	0.463	0.287	Tau;App_6m
Cox6a2	1.99717e-33	0.239379	0.199	0.053	Tau;App_6m
Pmepa1	6.91765e-57	0.238803	0.92	0.805	WT_6m
Irf7	3.02146e-148	0.237341	0.174	0.021	Tau;App_6m
Rpl39	1.33111e-53	0.236814	0.996	0.995	Tau;App_6m
Ctsl	7.83594e-58	0.234074	0.984	0.979	Tau;App_6m
Maf	5.46039e-33	0.233788	0.889	0.749	WT_6m
Rpl36	1.38393e-51	0.2336	0.978	0.972	Tau;App_6m
Rps25	5.52328e-50	0.233156	0.963	0.938	Tau;App_6m
Oasl2	3.82717e-148	0.231394	0.181	0.025	Tau;App_6m
Crybb1	5.38223e-37	0.22924	0.686	0.557	Tau_6m
Psme1	9.42213e-39	0.228765	0.619	0.456	Tau;App_6m
Actb	2.89617e-69	0.227741	1	0.999	Tau_6m
Cx3cr1	6.47837e-58	0.227709	0.999	0.969	WT_6m
Rplp0	4.1139e-38	0.225019	0.979	0.964	Tau;App_6m
Ctsd	1.31538e-08	0.224997	1	1	Tau;App_6m
Rpl7a	1.52489e-29	0.224962	0.901	0.839	Tau;App_6m
Rpl19	3.68779e-52	0.224072	0.995	0.991	Tau;App_6m
Rpl27a	1.63152e-70	0.223234	0.998	0.997	Tau;App_6m
Hba-a2	1.22629e-63	0.22286	0.383	0.315	Tau_6m
Ftl1	4.34521e-37	0.222754	0.994	0.99	Tau;App_6m
Npm1	3.80669e-22	0.221873	0.802	0.675	Tau;App_6m
Gm42418	1.37028e-12	0.2201	0.995	0.993	Tau_6m
Rps16	1.72039e-45	0.218709	0.985	0.976	Tau;App_6m
Rpl38	1.90742e-44	0.218043	0.982	0.971	Tau;App_6m
Selplg	3.42428e-67	0.217255	0.994	0.939	WT_6m
Trim30a	3.35372e-80	0.21669	0.396	0.232	Tau;App_6m
Rps23	2.89763e-58	0.216126	0.996	0.995	Tau;App_6m
Rpl26	3.34579e-61	0.215543	0.993	0.991	Tau;App_6m
Cybb	4.62852e-51	0.215114	0.138	0.024	Tau;App_6m
Pabpc1	1.67343e-18	0.215013	0.672	0.515	Tau;App_6m
Sdc3	5.48018e-112	0.214429	0.268	0.086	Tau;App_6m
Slfn5	3.7142e-108	0.213696	0.175	0.029	Tau;App_6m
Hspe1	2.54642e-22	0.211892	0.65	0.498	Tau;App_6m
Itgax	5.17955e-51	0.210227	0.18	0.036	Tau;App_6m
Rtp4	6.22446e-135	0.209011	0.232	0.06	Tau;App_6m
Ctss	5.63131e-122	0.208058	1	1	Tau;App_6m
Rpl4	3.53417e-21	0.207735	0.771	0.632	Tau;App_6m
Rplp2	7.45581e-30	0.207622	0.979	0.972	Tau;App_6m
Rpl14	2.1088e-31	0.207246	0.903	0.844	Tau;App_6m
Nfkbia	5.79866e-15	0.206344	0.372	0.279	Tau;App_6m
Rps20	4.56906e-33	0.205401	0.994	0.99	Tau;App_6m
Atf3	1.39232e-07	0.204957	0.196	0.088	Tau;App_6m
Fau	3.71536e-29	0.204366	1	0.999	Tau;App_6m
Plp1	6.00838e-117	0.204253	0.582	0.429	Tau;App_6m
Ctsz	7.30401e-39	0.203454	0.991	0.985	Tau;App_6m
Tmem119	1.38753e-18	0.202892	0.948	0.839	Tau_6m
Hif1a	1.58056e-08	0.202508	0.442	0.308	Tau;App_6m
H2-Ab1	1.18821e-71	0.202333	0.168	0.041	Tau;App_6m
Pkm	1.49797e-08	0.199661	0.553	0.412	Tau;App_6m
Rps27	2.01482e-36	0.198866	0.99	0.993	Tau;App_6m
Cstb	9.33105e-05	0.198436	0.361	0.239	Tau;App_6m
Eef1b2	1.99425e-13	0.198058	0.893	0.852	Tau;App_6m
Rpl18a	6.30207e-57	0.197075	0.997	0.995	Tau;App_6m
Rpl31	6.88703e-18	0.196421	0.767	0.625	Tau;App_6m
Rpl10	5.46027e-44	0.195938	0.977	0.971	Tau;App_6m
Fcrls	1.06366e-33	0.195362	0.991	0.952	Tau_6m
Rpl24	7.57421e-27	0.194492	0.969	0.952	Tau;App_6m
AY036118	1.26086e-13	0.194334	0.955	0.917	Tau_6m
Sft2d1	1.42084e-48	0.194324	0.624	0.485	WT_6m
Cd164	2.85082e-16	0.193722	0.702	0.59	WT_6m
Rps17	1.33274e-20	0.192928	0.863	0.784	Tau;App_6m
Rpl22l1	3.99038e-07	0.192767	0.645	0.505	Tau;App_6m
Rsrp1	1.37758e-12	0.19025	0.977	0.915	Tau_6m
Ndufb1-ps	4.65362e-55	0.190138	0.269	0.147	WT_6m
Rpl3	7.75395e-16	0.189726	0.965	0.946	Tau;App_6m
Rps24	1.36126e-24	0.189641	0.998	0.997	Tau;App_6m
Zfhx3	2.32077e-14	0.188741	0.833	0.714	WT_6m
Rpl6	3.46506e-23	0.188601	0.98	0.973	Tau;App_6m
Crybb1	1.21676e-29	0.188563	0.71	0.552	WT_6m
Rps15a	8.19459e-18	0.187938	0.986	0.985	Tau;App_6m
Slc2a5	8.33745e-25	0.18781	0.626	0.489	WT_6m
Eif3f	3.43494e-19	0.18708	0.579	0.42	Tau;App_6m
Rplp1	5.20067e-50	0.186938	0.999	1	Tau;App_6m
Rpl37	1.48714e-39	0.186296	0.998	0.995	Tau;App_6m
Ccrl2	4.90164e-11	0.185963	0.143	0.054	Tau;App_6m
Pld3	8.54549e-16	0.18582	0.387	0.245	Tau;App_6m
Psmb8	2.95418e-20	0.185747	0.635	0.491	Tau;App_6m
Rps13	6.52396e-29	0.185321	0.982	0.979	Tau;App_6m
Cx3cr1	3.4101e-21	0.185171	0.997	0.97	Tau_6m
Rpl41	3.2461e-08	0.184992	0.987	0.98	Tau;App_6m
Rps21	1.03136e-27	0.184384	0.997	0.996	Tau;App_6m
Ifi207	1.8219e-90	0.18316	0.132	0.013	Tau;App_6m
Gpr34	1.34083e-05	0.182569	0.994	0.942	Tau_6m
Parp14	2.02285e-56	0.181777	0.298	0.177	Tau;App_6m
Calm2	9.04093e-42	0.181288	0.971	0.893	WT_6m
Ecscr	1.01768e-27	0.181212	0.673	0.507	WT_6m
Atp6v0c	1.56676e-57	0.180441	0.328	0.23	App_6m
Fam102b	1.60891e-13	0.179703	0.622	0.531	WT_6m
Csf1	6.44443e-24	0.178533	0.189	0.058	Tau;App_6m
Rhob	3.24842e-30	0.178307	0.874	0.762	WT_6m
Dleu2	6.46e-22	0.178094	0.268	0.153	WT_6m
Serpine2	4.74217e-06	0.178009	0.748	0.658	Tau;App_6m
Gapdh	0.160999	0.177188	0.851	0.792	Tau;App_6m
Gm1673	3.23086e-06	0.176217	0.199	0.091	Tau;App_6m
mt-Nd1	5.57023e-36	0.175875	0.991	0.994	WT_6m
Basp1	8.70282e-25	0.175656	0.98	0.945	Tau_6m
H2-Q6	2.08765e-158	0.175213	0.157	0.018	Tau;App_6m
Tmsb10	1.97376e-09	0.174847	0.559	0.43	Tau;App_6m
Rpl13	2.35654e-43	0.174697	0.999	0.998	Tau;App_6m
Gng10	2.67098e-23	0.174619	0.355	0.231	WT_6m
Serinc3	6.59316e-27	0.172147	0.997	0.946	WT_6m
Plek	3.37354e-16	0.171154	0.584	0.448	Tau;App_6m
Adrb2	9.86481e-37	0.1708	0.463	0.309	WT_6m
Cd9	6.88906e-26	0.170262	0.982	0.976	Tau;App_6m
Csf1r	8.85485e-23	0.170156	0.998	0.985	Tau_6m
Nmt1	4.59956e-39	0.170032	0.532	0.407	WT_6m
Capg	0.0110075	0.169129	0.212	0.088	Tau;App_6m
Rpl9	4.7807e-39	0.16884	0.99	0.98	Tau;App_6m
Uqcrh	1.17313e-05	0.168612	0.767	0.656	Tau;App_6m
Rbm3	1.15527e-27	0.167579	0.523	0.364	Tau;App_6m
Pnp	2.533e-29	0.167396	0.608	0.474	WT_6m
mt-Nd3	2.6795e-42	0.167356	0.905	0.884	WT_6m
Tpi1	3.45941e-09	0.167223	0.405	0.275	Tau;App_6m
Eef1g	2.81369e-13	0.167173	0.528	0.379	Tau;App_6m
Clec2d	1.22244e-60	0.167016	0.245	0.121	Tau;App_6m
Ltc4s	4.41861e-27	0.166484	0.828	0.719	WT_6m
Cd33	1.68171e-11	0.166356	0.676	0.572	WT_6m
Cd72	2.16195e-46	0.16477	0.154	0.034	Tau;App_6m
Rpl22	0.00431111	0.164351	0.944	0.928	Tau;App_6m
Olfml3	5.07348e-29	0.163968	0.98	0.921	WT_6m
Tmem119	9.10196e-21	0.16324	0.967	0.835	WT_6m
Rps8	3.58378e-20	0.1631	0.994	0.993	Tau;App_6m
Lst1	1.17871e-33	0.162086	0.574	0.452	WT_6m
Dusp1	2.2939e-14	0.162018	0.157	0.068	Tau;App_6m
Ifngr1	3.18539e-20	0.1607	0.886	0.765	WT_6m
Nsa2	6.38111e-07	0.160675	0.534	0.401	Tau;App_6m
Tsc22d4	2.60397e-14	0.16029	0.677	0.597	WT_6m
Rps27a	2.42852e-20	0.159525	0.996	0.995	Tau;App_6m
Gm2a	7.60098e-23	0.159423	0.456	0.311	Tau;App_6m
Rpl13a	2.29171e-31	0.159124	0.498	0.48	App_6m
Gpr183	3.06732e-17	0.15876	0.529	0.431	WT_6m
Phyhd1	3.17508e-26	0.158686	0.294	0.176	WT_6m
Rgs10	9.58204e-24	0.158184	0.996	0.978	Tau_6m
Rpl28	9.35657e-25	0.157656	0.984	0.978	Tau;App_6m
Xaf1	6.91931e-80	0.156439	0.215	0.075	Tau;App_6m
Selplg	0.000117224	0.156215	0.993	0.94	Tau_6m
Lrpap1	3.41825e-06	0.156077	0.428	0.303	Tau;App_6m
Hpgds	1.92056e-15	0.155915	0.877	0.787	WT_6m
Entpd1	2.03642e-08	0.155913	0.714	0.624	WT_6m
Olfml3	6.9266e-14	0.15546	0.97	0.924	Tau_6m
Calm2	4.48335e-07	0.155145	0.958	0.896	Tau_6m
Scoc	2.35575e-07	0.15454	0.849	0.773	Tau_6m
Rpl18	3.37531e-20	0.154531	0.972	0.956	Tau;App_6m
Vsir	3.52602e-15	0.154516	0.918	0.831	WT_6m
Fgl2	4.89884e-75	0.154349	0.159	0.034	Tau;App_6m
Rps7	4.50358e-10	0.154134	0.974	0.969	Tau;App_6m
Phf11b	6.23564e-45	0.152975	0.18	0.061	Tau;App_6m
Cd14	8.38824e-06	0.152681	0.526	0.437	Tau;App_6m
Gpr84	1.05833e-14	0.152422	0.338	0.248	Tau;App_6m
Akr1a1	2.45999e-09	0.152407	0.566	0.427	Tau;App_6m
Vsir	1.9228e-06	0.152237	0.906	0.834	Tau_6m
Elmo1	3.72029e-09	0.152024	0.604	0.484	WT_6m
Dusp6	2.59306e-23	0.151705	0.446	0.324	WT_6m
Bola2	6.37901e-08	0.151641	0.403	0.272	Tau;App_6m
Tlr2	9.43446e-22	0.151414	0.271	0.162	Tau;App_6m
Rps11	1.36281e-27	0.15138	0.994	0.99	Tau;App_6m
Zbp1	2.14227e-93	0.150336	0.131	0.014	Tau;App_6m
Tgfbr1	3.18464e-05	0.149719	0.966	0.901	Tau_6m
Aplp2	9.5729e-08	0.149622	0.38	0.258	Tau;App_6m
Ckb	5.34672e-06	0.149168	0.949	0.896	Tau_6m
Rpl7	7.57979e-16	0.149068	0.963	0.956	Tau;App_6m
Ddx5	1.4881e-11	0.148702	0.961	0.892	WT_6m
Aldoa	2.15717e-08	0.14867	0.721	0.613	Tau;App_6m
Srgn	2.67336e-05	0.14855	0.55	0.431	Tau;App_6m
Rpl36al	6.64148e-51	0.148421	0.607	0.491	WT_6m
Arpc1b	0.000102368	0.147967	0.725	0.613	Tau;App_6m
Cst3	4.65909e-97	0.147895	1	1	WT_6m
Sp100	3.30846e-74	0.147508	0.191	0.061	Tau;App_6m
Dusp7	8.77172e-24	0.147387	0.371	0.249	WT_6m
Lpcat2	1.6173e-19	0.147309	0.938	0.848	WT_6m
Ndufa1	1	0.147091	0.455	0.331	Tau;App_6m
Cox7a2l	0.00153467	0.147032	0.641	0.517	Tau;App_6m
Mpeg1	7.48354e-14	0.147012	0.831	0.786	Tau;App_6m
AC160336.1	8.16872e-60	0.146571	0.376	0.256	Tau;App_6m
Fcrls	1.5301e-29	0.146554	0.991	0.952	WT_6m
H2-Q4	4.12513e-88	0.145673	0.18	0.049	Tau;App_6m
Camk2n1	1.05186e-13	0.145461	0.636	0.527	WT_6m
Rps10	3.90287e-14	0.145305	0.995	0.993	Tau;App_6m
Cmtm6	1.30668e-06	0.145261	0.615	0.526	WT_6m
Scoc	1.11489e-09	0.145016	0.866	0.769	WT_6m
Sdf4	3.86982e-08	0.144637	0.499	0.36	Tau;App_6m
mt-Cytb	1.11204e-30	0.144082	1	1	WT_6m
Rps9	3.5333e-14	0.14367	0.994	0.994	Tau;App_6m
Eef2	0.000499064	0.143508	0.675	0.547	Tau;App_6m
Bin1	5.04099e-09	0.143407	0.885	0.827	Tau_6m
Ifngr1	0.0025403	0.143021	0.851	0.773	Tau_6m
Dip2b	1.06975e-12	0.142846	0.49	0.376	WT_6m
Rpl29	0.00104793	0.142225	0.891	0.837	Tau;App_6m
Zfhx3	6.99225e-09	0.142168	0.8	0.721	Tau_6m
Shisa5	1.35122e-24	0.14208	0.405	0.268	Tau;App_6m
Atp5g2	2.37721e-05	0.142074	0.78	0.681	Tau;App_6m
mt-Co3	5.65416e-22	0.140893	1	1	WT_6m
Qk	1.27661e-07	0.140805	0.962	0.89	WT_6m
Mylip	1.71876e-08	0.140801	0.567	0.477	WT_6m
Gal3st4	2.88966e-34	0.140668	0.219	0.104	WT_6m
Eif3k	1.99515e-07	0.139542	0.524	0.387	Tau;App_6m
Cdkn1a	6.89636e-16	0.13918	0.132	0.053	Tau;App_6m
Grn	5.2555e-19	0.139008	0.959	0.953	Tau;App_6m
Golm1	0.000413364	0.138803	0.67	0.604	WT_6m
Gm10790	1.1779e-38	0.138717	0.195	0.082	WT_6m
Chd9	9.17883e-09	0.13865	0.528	0.409	WT_6m
Stab1	3.77354e-11	0.138111	0.502	0.371	WT_6m
Btg2	1	0.137987	0.447	0.39	Tau;App_6m
Rpl21	1.38381e-13	0.13784	0.996	0.991	Tau;App_6m
Sall1	0.031764	0.137117	0.634	0.54	WT_6m
Fcgr4	1.74324e-54	0.137096	0.156	0.048	Tau;App_6m
Anxa5	8.7873e-05	0.136979	0.242	0.123	Tau;App_6m
Fam46c	2.44289e-25	0.136914	0.27	0.158	Tau;App_6m
Ptgds	4.613e-62	0.136812	0.426	0.321	Tau;App_6m
Arglu1	3.11263e-06	0.136704	0.637	0.538	WT_6m
Cotl1	7.42955e-07	0.136489	0.607	0.477	Tau;App_6m
Lgmn	0.316311	0.13637	0.999	0.988	Tau_6m
Rnf213	1.48788e-48	0.13574	0.195	0.085	Tau;App_6m
Bank1	3.66943e-24	0.135705	0.279	0.161	WT_6m
Rpl11	1.78901e-22	0.135564	0.994	0.987	Tau;App_6m
Mt3	9.8558e-14	0.135454	0.494	0.415	WT_6m
Pmepa1	1.20893e-07	0.13538	0.886	0.812	Tau_6m
H2-M3	1.59946e-37	0.135188	0.312	0.182	Tau;App_6m
Atp5e	7.85303e-07	0.135179	0.836	0.754	Tau;App_6m
Otulinl	6.69046e-11	0.135145	0.272	0.169	WT_6m
Ly86	3.38043e-39	0.13501	0.988	0.987	Tau;App_6m
Sox4	9.60623e-13	0.135006	0.402	0.295	WT_6m
Mef2c	0.00338911	0.134655	0.975	0.933	Tau_6m
Rpl34	1.19008e-06	0.134603	0.989	0.987	Tau;App_6m
Gpi1	3.84338e-12	0.134432	0.42	0.28	Tau;App_6m
Ccl9	1.39274e-15	0.134279	0.309	0.222	Tau;App_6m
Mef2c	2.469e-07	0.134108	0.98	0.932	WT_6m
Fcgr2b	1.23499e-19	0.13407	0.579	0.461	Tau;App_6m
Srgap2	0.730963	0.13406	0.765	0.676	WT_6m
Nme2	1.84542e-49	0.133938	0.265	0.187	App_6m
Marcks	8.53249e-06	0.133762	0.996	0.979	Tau_6m
Usp18	4.93327e-72	0.133078	0.119	0.02	Tau;App_6m
Arhgap5	4.6455e-06	0.133066	0.915	0.817	WT_6m
Psmb9	1.19016e-19	0.132803	0.366	0.246	Tau;App_6m
Bcl2a1a	2.84024e-09	0.132488	0.225	0.125	Tau;App_6m
Ivns1abp	1	0.132288	0.793	0.692	WT_6m
Neat1	9.89903e-43	0.13217	0.27	0.154	Tau;App_6m
Ldha	0.00264668	0.132048	0.426	0.306	Tau;App_6m
Ssr4	1	0.13202	0.834	0.766	Tau;App_6m
Atp5k	1.36611e-13	0.131963	0.548	0.424	Tau;App_6m
Selenop	3.74913e-14	0.131405	0.977	0.934	Tau_6m
Cd34	0.0455037	0.130907	0.422	0.318	Tau;App_6m
Tgfbr1	1.34233e-05	0.130754	0.968	0.9	WT_6m
Gcnt1	2.94417e-09	0.130734	0.414	0.314	WT_6m
Ier3	1	0.130641	0.115	0.051	Tau;App_6m
Alox5ap	2.80467e-15	0.130523	0.604	0.493	WT_6m
Fus	1	0.130355	0.701	0.647	WT_6m
Rps28	1.61418e-67	0.130082	0.96	0.945	WT_6m
Bin2	3.81992e-09	0.129514	0.582	0.5	WT_6m
Il6ra	8.09749e-07	0.129463	0.512	0.404	WT_6m
Ptgs1	0.00208254	0.129258	0.754	0.684	WT_6m
Mef2a	1	0.128804	0.847	0.769	WT_6m
Cpd	1.95213e-09	0.128621	0.223	0.121	Tau;App_6m
AU020206	1.23686e-22	0.128495	0.3	0.186	Tau;App_6m
Atp5md	1.04308e-29	0.128284	0.237	0.136	WT_6m
Myl6	2.95486e-06	0.12825	0.772	0.665	Tau;App_6m
Srgap2	2.22645e-06	0.127618	0.738	0.681	Tau_6m
Slc25a3	8.19505e-11	0.127602	0.676	0.548	Tau;App_6m
E230029C05Rik	2.77257e-12	0.127594	0.216	0.132	WT_6m
AW112010	1.50181e-15	0.127557	0.233	0.129	Tau;App_6m
Hist1h2bc	0.0846754	0.127471	0.377	0.291	Tau;App_6m
Rpl15	2.21775e-07	0.127269	0.969	0.952	Tau;App_6m
Cyth4	0.00231632	0.126914	0.751	0.691	WT_6m
Slamf9	4.99936e-15	0.126881	0.304	0.186	Tau;App_6m
Ckb	5.6786e-24	0.126818	0.96	0.894	WT_6m
Ltc4s	0.264531	0.12677	0.798	0.725	Tau_6m
Bag1	1	0.126434	0.458	0.339	Tau;App_6m
Lars2	3.03047e-10	0.126248	0.643	0.616	Tau_6m
Sparc	1.6106e-07	0.125628	0.995	0.972	Tau_6m
Ccr5	0.0867818	0.125584	0.62	0.537	WT_6m
Laptm5	2.88686e-15	0.125473	0.999	0.993	Tau_6m
Sec61g	0.334119	0.125429	0.675	0.568	Tau;App_6m
Mbnl1	0.34407	0.124847	0.874	0.805	WT_6m
Egr1	1.09267e-09	0.12483	0.195	0.125	Tau;App_6m
Capza2	1.804e-19	0.124655	0.962	0.902	WT_6m
Nfkbiz	1.45025e-13	0.124274	0.128	0.048	Tau;App_6m
Pde3b	0.00485615	0.123898	0.582	0.492	WT_6m
Pea15a	1.99423e-16	0.12385	0.352	0.234	Tau;App_6m
Inpp5d	0.0592155	0.123447	0.676	0.6	WT_6m
Fam105a	3.58853e-07	0.123218	0.501	0.401	Tau_6m
Cox4i1	1.36707e-09	0.122641	0.895	0.837	Tau;App_6m
Son	0.00523878	0.122236	0.935	0.863	WT_6m
Ecscr	1.70649e-07	0.122047	0.595	0.524	Tau_6m
Mir99ahg	2.63963e-12	0.122032	0.219	0.126	WT_6m
Eif1	1.31145e-09	0.121859	0.977	0.964	Tau_6m
Hexb	2.12956e-36	0.121642	1	1	WT_6m
Tor3a	8.54102e-37	0.121509	0.222	0.115	Tau;App_6m
Txnip	1	0.121408	0.616	0.54	WT_6m
Mbp	1.26056e-47	0.12126	0.485	0.381	Tau;App_6m
Usp2	2.93731e-12	0.121061	0.428	0.333	WT_6m
Dock4	0.0231573	0.120518	0.559	0.467	WT_6m
Tpm3	1.23531e-06	0.120511	0.707	0.652	WT_6m
Naca	0.000554145	0.120472	0.902	0.858	Tau;App_6m
Vapa	5.11919e-13	0.12017	0.6	0.512	WT_6m
Tpd52	1.48903e-05	0.120099	0.387	0.275	Tau;App_6m
Cebpb	0.0228875	0.120044	0.539	0.474	Tau;App_6m
Sdcbp	5.11123e-12	0.119869	0.588	0.464	Tau;App_6m
Tomm7	1	0.119776	0.601	0.483	Tau;App_6m
Atp6v0b	0.18804	0.119606	0.928	0.911	Tau_6m
Eif2ak2	1.74751e-42	0.119394	0.204	0.1	Tau;App_6m
Hk2	1.04089e-06	0.118851	0.601	0.534	WT_6m
Gng10	2.48797e-36	0.118113	0.324	0.232	App_6m
Slc40a1	3.38511e-07	0.118088	0.414	0.296	WT_6m
2010107E04Rik	8.18183e-10	0.117932	0.371	0.257	Tau;App_6m
Eif3h	0.0684114	0.117751	0.503	0.385	Tau;App_6m
Lrba	9.52997e-07	0.117723	0.409	0.303	WT_6m
mt-Nd4	0.547729	0.117698	0.997	0.998	WT_6m
Ifi209	1.12115e-58	0.117658	0.113	0.022	Tau;App_6m
Psap	1.11169e-50	0.117542	0.984	0.984	Tau;App_6m
Cd48	1.93991e-09	0.117391	0.455	0.339	Tau;App_6m
Slc7a8	0.000198571	0.116824	0.503	0.421	WT_6m
Rpl30	0.000231519	0.116644	0.996	0.995	Tau;App_6m
Psme2	2.49124e-07	0.116563	0.347	0.246	Tau;App_6m
Cd180	3.3817e-15	0.116451	0.492	0.386	Tau;App_6m
Usmg5	5.93574e-25	0.116348	0.345	0.232	Tau;App_6m
Lat2	6.14415e-05	0.116098	0.378	0.272	Tau;App_6m
Tmem160	3.13986e-05	0.115749	0.438	0.315	Tau;App_6m
Ly9	1.71961e-20	0.115439	0.175	0.079	Tau;App_6m
Arl5c	2.04171e-35	0.115353	0.131	0.045	Tau;App_6m
Commd8	3.44229e-07	0.11535	0.582	0.503	WT_6m
Sparc	5.19056e-19	0.114889	0.997	0.972	WT_6m
Fcgr1	1.73938e-20	0.114737	0.631	0.54	Tau;App_6m
Fscn1	0.000185984	0.114688	0.538	0.457	WT_6m
Ubb	1.62249e-06	0.114662	0.988	0.982	Tau_6m
H2-T22	3.11929e-26	0.114625	0.17	0.071	Tau;App_6m
Abca9	0.121674	0.114603	0.59	0.499	WT_6m
Ier2	0.100236	0.114397	0.129	0.065	Tau;App_6m
Nav2	0.0175858	0.114143	0.583	0.487	WT_6m
AC149090.1	0.108779	0.113967	0.827	0.777	Tau_6m
Ly6a	1.36294e-53	0.113931	0.152	0.06	Tau;App_6m
Siglech	0.00251809	0.113908	0.962	0.913	Tau_6m
Ivns1abp	1	0.113761	0.775	0.696	Tau_6m
Rnasek	4.81237e-40	0.113561	0.269	0.191	App_6m
Camk1	2.9063e-10	0.113497	0.674	0.6	WT_6m
Mtdh	0.000541182	0.112975	0.841	0.788	WT_6m
Phf11d	2.04834e-25	0.112903	0.154	0.066	Tau;App_6m
Glul	3.83082e-08	0.112647	0.759	0.719	Tau_6m
Crip1	0.00868908	0.112375	0.177	0.082	Tau;App_6m
Minos1	5.23464e-14	0.11232	0.38	0.267	Tau;App_6m
Cd302	6.24409e-14	0.11209	0.482	0.387	WT_6m
Gatm	2.50045e-27	0.112019	0.405	0.305	Tau;App_6m
Gm4951	1.13924e-60	0.111598	0.123	0.036	Tau;App_6m
P2ry13	1.23526e-05	0.111454	0.703	0.637	Tau_6m
Slc16a6	7.55951e-08	0.111402	0.391	0.295	WT_6m
Tubgcp5	3.23995e-05	0.111254	0.413	0.326	WT_6m
Sipa1	2.26211e-09	0.111232	0.413	0.32	WT_6m
Atp5l	0.1599	0.111154	0.701	0.591	Tau;App_6m
Lpar6	5.1439e-07	0.110405	0.426	0.33	WT_6m
mt-Atp6	7.31933e-82	0.110361	1	1	Tau;App_6m
Epsti1	1.33546e-17	0.110053	0.273	0.171	Tau;App_6m
Vmp1	1.82123e-12	0.109948	0.289	0.201	Tau;App_6m
Bmp2k	1	0.109751	0.657	0.585	WT_6m
F11r	0.00211993	0.109461	0.677	0.617	WT_6m
Arhgap5	0.15638	0.109439	0.876	0.825	Tau_6m
Pfn1	3.50363e-13	0.109206	0.923	0.901	Tau_6m
Actb	1.42239e-26	0.108888	1	0.999	WT_6m
Siglech	0.00162831	0.108678	0.976	0.91	WT_6m
Ptms	0.00564167	0.108288	0.775	0.683	Tau;App_6m
Fam49b	0.0134696	0.108167	0.711	0.651	WT_6m
Tjp1	0.000817351	0.108124	0.404	0.312	WT_6m
Rps27l	1	0.107701	0.495	0.391	Tau;App_6m
Snx18	0.00744442	0.10763	0.492	0.414	WT_6m
Arrb2	5.99979e-06	0.107429	0.481	0.393	WT_6m
Foxn3	0.0336929	0.107183	0.534	0.451	WT_6m
Ints6l	0.013782	0.106798	0.468	0.375	WT_6m
Ldhb	1.15117e-16	0.106707	0.801	0.746	WT_6m
Susd3	6.51976e-06	0.106569	0.519	0.427	WT_6m
Chst2	4.80235e-10	0.106296	0.163	0.072	Tau;App_6m
Samsn1	2.42772e-08	0.106075	0.53	0.468	WT_6m
Mtdh	3.53475e-05	0.105804	0.823	0.792	Tau_6m
Ubl5	1	0.105783	0.656	0.549	Tau;App_6m
Ubc	0.413343	0.105689	0.926	0.897	Tau_6m
Ndufa6	6.0251e-08	0.105544	0.499	0.387	Tau;App_6m
Lgals9	1.80211e-15	0.105449	0.441	0.334	Tau;App_6m
Gm2629	3.24099e-14	0.10544	0.189	0.104	WT_6m
Nrip1	0.00152691	0.105304	0.63	0.572	Tau_6m
Bmp2k	1.63997e-10	0.105096	0.624	0.592	Tau_6m
2410015M20Rik	1.11294e-07	0.105077	0.353	0.248	Tau;App_6m
Zmiz1	0.0119993	0.104624	0.477	0.4	WT_6m
Nars	4.69976e-05	0.104463	0.501	0.428	WT_6m
Slc15a3	1	0.104379	0.325	0.242	Tau;App_6m
Icam1	8.29676e-16	0.104244	0.264	0.184	Tau;App_6m
Myo1e	3.77718e-05	0.104175	0.167	0.076	Tau;App_6m
Ddx3x	7.17572e-05	0.104106	0.471	0.402	WT_6m
Unc93b1	2.69656e-07	0.10386	0.917	0.856	WT_6m
Cttnbp2nl	1	0.103766	0.569	0.502	WT_6m
Abi3	0.000291834	0.103707	0.636	0.565	WT_6m
Csf2ra	1.02801e-09	0.103654	0.306	0.207	Tau;App_6m
Rnasek	2.01642e-13	0.103586	0.293	0.19	WT_6m
Anp32b	0.308771	0.103403	0.304	0.21	Tau;App_6m
Ppfia4	2.42615e-06	0.103388	0.554	0.446	Tau;App_6m
4632427E13Rik	1.15965e-14	0.103265	0.171	0.092	WT_6m
Slc8a1	3.94799e-09	0.103156	0.243	0.161	WT_6m
Cox6b1	1	0.103144	0.678	0.567	Tau;App_6m
Ppia	0.00655464	0.103093	0.995	0.993	Tau_6m
Atp1a3	4.57886e-31	0.102873	0.236	0.133	Tau;App_6m
Dync1i2	2.97244e-06	0.102687	0.504	0.432	WT_6m
Csf1r	1.09406e-05	0.102567	0.999	0.985	WT_6m
Rpl8	3.70379e-07	0.102534	0.973	0.959	Tau;App_6m
Rps3	0.000403856	0.102418	0.986	0.98	Tau;App_6m
Gm31243	1.14163e-31	0.102382	0.188	0.088	WT_6m
Cd53	3.12429e-08	0.102219	0.811	0.757	WT_6m
Romo1	0.0360872	0.102204	0.417	0.315	Tau;App_6m
Mtus1	0.0133447	0.102145	0.47	0.38	WT_6m
Zcchc7	0.0396523	0.102099	0.453	0.373	WT_6m
Btg1	0.841216	0.102052	0.531	0.451	Tau;App_6m
Ski	0.00106292	0.101951	0.494	0.423	WT_6m
Cadm1	1	0.101787	0.418	0.327	Tau;App_6m
Ctsh	1.00681e-14	0.101552	0.881	0.832	Tau;App_6m
Wsb1	0.000430116	0.101515	0.429	0.345	WT_6m
Gpr65	1.75098e-15	0.101158	0.121	0.036	Tau;App_6m
Maf	1	0.101135	0.844	0.758	Tau_6m
Qk	0.179454	0.101028	0.935	0.896	Tau_6m
Trim30d	1.38877e-32	0.101012	0.237	0.146	Tau;App_6m
Pdgfb	3.62258e-08	0.100931	0.416	0.33	WT_6m
Cmtm7	2.36055e-06	0.100865	0.602	0.513	WT_6m
Tpst2	9.58474e-08	0.100762	0.395	0.31	WT_6m
Klf3	0.888001	0.100681	0.446	0.367	WT_6m
Sh3bgrl3	1	0.100678	0.877	0.835	Tau;App_6m
Rnase4	0.032524	0.100616	0.782	0.722	WT_6m
Lap3	3.00158e-09	0.100498	0.41	0.317	Tau;App_6m
Gna15	0.000248431	0.100488	0.453	0.369	WT_6m
Rps27rt	7.49329e-15	0.100351	0.22	0.122	Tau;App_6m
Oip5os1	4.95521e-14	0.10025	0.189	0.109	WT_6m
Entpd1	2.54217e-07	0.100164	0.662	0.635	Tau_6m
Rab3il1	0.00486267	0.1	0.492	0.409	WT_6m
Gpi1	3.63503e-08	-0.100233	0.273	0.356	WT_6m
mt-Cytb	2.64846e-85	-0.100239	1	1	Tau_6m
Crip1	6.26974e-12	-0.100249	0.065	0.137	WT_6m
Fgl2	5.63549e-35	-0.100258	0.022	0.103	WT_6m
Rps12	0.00504552	-0.10028	0.988	0.99	App_6m
Rpl37a	8.10931e-07	-0.100319	0.993	0.996	App_6m
Rnf213	5.11102e-05	-0.100473	0.067	0.147	Tau_6m
Vmp1	0.110015	-0.100566	0.161	0.256	Tau_6m
Oasl2	2.23916e-16	-0.101287	0.047	0.108	App_6m
Pabpc1	0.109608	-0.101367	0.54	0.594	WT_6m
Xaf1	2.16587e-06	-0.101643	0.062	0.152	Tau_6m
Laptm5	3.21761e-11	-0.101752	0.988	0.998	Tau;App_6m
Psmb8	1	-0.10181	0.5	0.566	WT_6m
Atp5k	1.62084e-07	-0.101875	0.428	0.493	App_6m
Aplp1	1.3983e-32	-0.101915	0.16	0.253	App_6m
Rbm3	3.8481e-10	-0.102751	0.359	0.45	WT_6m
Eef2	0.00319049	-0.102915	0.555	0.614	WT_6m
Stat1	1.24034e-07	-0.103204	0.186	0.251	App_6m
Rpl39	1.48253e-07	-0.10367	0.995	0.995	App_6m
Rpl28	1	-0.104194	0.981	0.981	Tau_6m
Nav2	0.00128533	-0.104299	0.465	0.534	Tau;App_6m
Cd180	1	-0.104606	0.341	0.452	Tau_6m
Evi2a	0.0442302	-0.1047	0.379	0.503	Tau_6m
Anxa5	1.49749e-07	-0.104816	0.111	0.19	WT_6m
Cxcl16	0.00799831	-0.104892	0.185	0.241	App_6m
Ssh2	0.0102545	-0.105049	0.601	0.655	Tau;App_6m
Pld3	0.0011555	-0.106041	0.256	0.318	WT_6m
Psme1	0.0108143	-0.106054	0.488	0.54	App_6m
Pabpc1	0.227486	-0.106343	0.543	0.596	App_6m
Chd9	2.56497e-12	-0.1068	0.388	0.462	Tau;App_6m
Usmg5	9.22061e-20	-0.106831	0.215	0.301	App_6m
Fscn1	2.60739e-20	-0.107153	0.436	0.498	Tau;App_6m
Parp14	1.89661e-18	-0.107395	0.176	0.242	WT_6m
Cox6b1	1	-0.107684	0.504	0.639	Tau_6m
Xaf1	5.55171e-34	-0.107783	0.06	0.153	WT_6m
Ctss	2.03779e-25	-0.107912	1	1	App_6m
Phf11b	0.000623909	-0.108015	0.043	0.128	Tau_6m
App	3.49179e-05	-0.108196	0.328	0.448	Tau_6m
Lrpap1	0.00520302	-0.108394	0.302	0.37	WT_6m
Nfkbia	0.0765281	-0.108439	0.283	0.331	App_6m
Rtcb	1	-0.108535	0.128	0.229	Tau_6m
Slc11a1	1	-0.108849	0.206	0.315	Tau_6m
Ifi27	2.63818e-06	-0.108949	0.259	0.369	Tau_6m
Micos13	1.08688e-05	-0.109095	0.05	0.135	Tau_6m
Crip1	0.458832	-0.1102	0.054	0.139	Tau_6m
Tent5a	2.63832e-15	-0.110246	0.045	0.122	Tau_6m
Hexb	1.79838e-34	-0.110344	1	1	Tau;App_6m
Sp100	1.64455e-12	-0.110419	0.04	0.135	Tau_6m
Stab1	1.37736e-11	-0.110468	0.345	0.432	Tau;App_6m
Fgl2	2.08685e-14	-0.110616	0.017	0.104	Tau_6m
AU020206	0.675696	-0.110652	0.153	0.253	Tau_6m
Pea15a	1	-0.110975	0.193	0.305	Tau_6m
Cd48	1	-0.111163	0.292	0.411	Tau_6m
Prdx4	0.70069	-0.111362	0.123	0.223	Tau_6m
Pfn1	3.12661e-29	-0.112014	0.888	0.918	Tau;App_6m
Ifi30	1.15386e-11	-0.112134	0.047	0.129	Tau_6m
Cpd	1	-0.11246	0.091	0.181	Tau_6m
Aplp2	1.27913e-09	-0.113095	0.251	0.325	WT_6m
Lat2	1	-0.113564	0.23	0.337	Tau_6m
Sox4	2.92975e-27	-0.113578	0.269	0.349	Tau;App_6m
Slfn2	1.28754e-12	-0.113645	0.142	0.21	App_6m
Psme1	0.00790153	-0.114148	0.477	0.539	WT_6m
Hif1a	0.17722	-0.114253	0.334	0.374	WT_6m
Rpl34	1	-0.114376	0.99	0.987	Tau_6m
2410006H16Rik	0.0147781	-0.114529	0.05	0.131	Tau_6m
Dusp6	2.0796e-44	-0.114619	0.301	0.381	Tau;App_6m
Cd83	0.00236261	-0.11464	0.215	0.281	App_6m
Irf7	2.02142e-23	-0.114716	0.037	0.103	App_6m
H2-M3	0.000215759	-0.114864	0.146	0.259	Tau_6m
Dusp1	1	-0.115464	0.054	0.118	Tau_6m
Tpd52	1	-0.116034	0.228	0.344	Tau_6m
Il1a	1	-0.116084	0.108	0.183	Tau_6m
Abi3	3.0549e-17	-0.11628	0.55	0.599	Tau;App_6m
Rpl23a	0.000219358	-0.116586	0.67	0.728	App_6m
Phyhd1	4.60187e-09	-0.116649	0.113	0.213	Tau_6m
Ergic3	0.345585	-0.116719	0.292	0.425	Tau_6m
Slamf9	1	-0.117128	0.145	0.257	Tau_6m
Neat1	7.73838e-11	-0.117396	0.118	0.224	Tau_6m
Cd72	4.41813e-06	-0.117406	0.021	0.101	Tau_6m
Egr1	0.113565	-0.117451	0.101	0.167	Tau_6m
Pnp	3.23219e-16	-0.11749	0.456	0.529	Tau;App_6m
Rpl9	0.0411932	-0.117506	0.984	0.984	Tau_6m
Psap	6.90219e-20	-0.117684	0.989	0.983	WT_6m
Ccrl2	2.40239e-05	-0.117748	0.047	0.103	WT_6m
Cstb	1	-0.118104	0.245	0.303	WT_6m
Smap2	3.62477e-13	-0.118152	0.722	0.764	Tau;App_6m
Atp5k	1	-0.11832	0.372	0.501	Tau_6m
Trim30a	1.05255e-20	-0.11872	0.239	0.318	WT_6m
Eef1g	2.52139e-09	-0.118944	0.368	0.461	WT_6m
Myl6	3.56461e-05	-0.119402	0.657	0.723	WT_6m
Rpl5	4.50398e-06	-0.119618	0.736	0.785	App_6m
Psmb9	0.295421	-0.119619	0.204	0.318	Tau_6m
Epb41l2	0.000274992	-0.120079	0.789	0.84	Tau;App_6m
Snhg11	6.91892e-18	-0.120366	0.187	0.302	Tau_6m
Ctsh	1.32096e-07	-0.120761	0.829	0.859	WT_6m
Grn	5.50535e-07	-0.121039	0.965	0.954	WT_6m
Atp5md	0.000602267	-0.121535	0.071	0.17	Tau_6m
Slc25a3	0.465497	-0.121606	0.491	0.628	Tau_6m
Gpi1	1	-0.12172	0.246	0.361	Tau_6m
Eif3f	0.000179538	-0.122067	0.418	0.505	WT_6m
Tpi1	6.64049e-09	-0.122219	0.265	0.347	WT_6m
Rps13	1	-0.122343	0.979	0.98	Tau_6m
Meg3	6.69179e-14	-0.122508	0.232	0.344	Tau_6m
Pcbp2	0.442709	-0.122614	0.365	0.499	Tau_6m
Tmem258	0.160901	-0.122712	0.307	0.444	Tau_6m
Tlr2	0.01112	-0.123021	0.127	0.227	Tau_6m
Cd72	6.29852e-33	-0.123344	0.019	0.101	WT_6m
Ppfia4	0.0129715	-0.123727	0.376	0.518	Tau_6m
Adrb2	5.86026e-27	-0.123832	0.279	0.38	Tau;App_6m
Micos10	6.4757e-09	-0.124534	0.058	0.154	Tau_6m
Cst3	3.62378e-140	-0.124587	1	1	Tau;App_6m
Alox5ap	7.75601e-21	-0.124659	0.468	0.547	Tau;App_6m
Rps26	5.70195e-11	-0.125265	0.879	0.919	App_6m
Ifnar2	0.00461857	-0.125445	0.335	0.471	Tau_6m
Slc15a3	1	-0.125725	0.19	0.297	Tau_6m
Atp5mpl	0.000301114	-0.126196	0.061	0.151	Tau_6m
Clec2d	1.07597e-10	-0.126266	0.094	0.193	Tau_6m
Ftl1	1	-0.126701	0.991	0.992	Tau_6m
Aldoa	2.65608e-07	-0.127	0.609	0.672	WT_6m
Fam102b	1.00756e-27	-0.127534	0.515	0.572	Tau;App_6m
Rnase4	2.23444e-22	-0.127737	0.688	0.767	Tau;App_6m
Rpl24	1	-0.12779	0.951	0.961	Tau_6m
Rpl29	1	-0.127885	0.82	0.869	Tau_6m
Cd9	0.0220827	-0.127907	0.981	0.978	Tau_6m
Elmo1	5.15287e-15	-0.127949	0.458	0.542	Tau;App_6m
Fus	4.41415e-08	-0.128541	0.627	0.679	Tau;App_6m
Sdcbp	0.0243257	-0.12858	0.398	0.544	Tau_6m
Ifi204	8.36029e-15	-0.128798	0.064	0.134	App_6m
Rps20	1	-0.129058	0.991	0.991	Tau_6m
Rps11	0.0298628	-0.129139	0.986	0.992	WT_6m
Gpr84	1	-0.129215	0.216	0.303	Tau_6m
Bola2	1	-0.12992	0.227	0.351	Tau_6m
Ptgds	3.21285e-38	-0.130005	0.284	0.391	App_6m
Cox17	0.0023818	-0.130037	0.244	0.382	Tau_6m
Atp5g2	0.000167257	-0.13062	0.667	0.737	WT_6m
Rps15	1.08999e-15	-0.131121	0.76	0.835	App_6m
Ccrl2	1	-0.13261	0.038	0.104	Tau_6m
Arpc1b	1	-0.132831	0.551	0.685	Tau_6m
Bmp2k	3.10027e-18	-0.1329	0.558	0.629	Tau;App_6m
Cyth4	1.14094e-12	-0.133076	0.675	0.723	Tau;App_6m
Hist1h2bc	1	-0.133193	0.245	0.346	Tau_6m
Rpl26	1	-0.13327	0.993	0.992	Tau_6m
Rpl6	1	-0.133394	0.972	0.977	Tau_6m
Hpgd	2.55931e-31	-0.134405	0.58	0.666	Tau;App_6m
Eif3k	1	-0.134655	0.33	0.472	Tau_6m
Fcgr1	1.16487e-10	-0.134803	0.476	0.601	Tau_6m
Son	1	-0.134942	0.843	0.901	Tau;App_6m
Atf3	3.81461e-05	-0.135371	0.085	0.147	WT_6m
Ctsz	1	-0.135722	0.987	0.988	Tau_6m
Rps29	4.11504e-20	-0.136474	1	1	App_6m
Trem2	3.49496e-05	-0.136535	0.998	0.998	WT_6m
Abca9	7.44093e-22	-0.136836	0.469	0.552	Tau;App_6m
Ifit3	5.47793e-07	-0.136888	0.051	0.101	App_6m
Hspa8	5.55887e-22	-0.137563	0.842	0.877	WT_6m
Mir99ahg	1.08281e-18	-0.137783	0.06	0.159	Tau_6m
Mpeg1	8.42951e-13	-0.138034	0.794	0.809	WT_6m
Sh3bgrl3	2.6775e-06	-0.138125	0.82	0.86	WT_6m
Srgn	1	-0.138285	0.373	0.506	Tau_6m
Mtdh	1.58464e-14	-0.13838	0.771	0.818	Tau;App_6m
Hspe1	4.23015e-06	-0.138756	0.492	0.581	WT_6m
Rtp4	1.57213e-47	-0.138806	0.047	0.155	WT_6m
Parp14	1.36258e-06	-0.138938	0.149	0.247	Tau_6m
Sdc3	2.62415e-43	-0.139119	0.074	0.186	WT_6m
Cox4i1	5.25382e-06	-0.139134	0.829	0.869	WT_6m
Rps15a	1	-0.139299	0.988	0.985	Tau_6m
Ly6e	2.84763e-20	-0.139502	0.86	0.905	App_6m
Naca	3.6058e-06	-0.140228	0.847	0.883	WT_6m
Rpl19	1	-0.14075	0.996	0.992	Tau_6m
Fcgr2b	0.000133386	-0.140895	0.392	0.538	Tau_6m
H2-Ab1	2.24766e-15	-0.14116	0.022	0.112	Tau_6m
AC149090.1	6.07775e-65	-0.141455	0.729	0.801	App_6m
Rps4x	2.92902e-05	-0.141616	0.978	0.99	WT_6m
Shisa5	3.01002e-08	-0.142378	0.209	0.353	Tau_6m
Gm10076	1	-0.142681	0.552	0.596	App_6m
Rpl23a	0.00479491	-0.143232	0.67	0.725	WT_6m
Atp6v0b	6.09453e-20	-0.143288	0.899	0.927	Tau;App_6m
Rps16	1	-0.143622	0.983	0.979	Tau_6m
Rps7	0.000164832	-0.143659	0.967	0.972	Tau_6m
Capza2	5.12897e-24	-0.14399	0.888	0.932	Tau;App_6m
Rps14	1	-0.144092	0.975	0.983	Tau_6m
H2-Ab1	1.32815e-33	-0.14436	0.028	0.112	WT_6m
Csf1	4.93679e-35	-0.145085	0.037	0.133	WT_6m
Ramp1	0.000118709	-0.145375	0.194	0.269	WT_6m
Rplp2	0.287098	-0.145379	0.974	0.976	WT_6m
Rpl6	1	-0.145387	0.977	0.976	WT_6m
Rplp1	4.13087e-07	-0.145935	1	1	WT_6m
Ptgs1	5.22584e-21	-0.146658	0.649	0.733	Tau;App_6m
Rpl35	1.23222e-14	-0.146764	0.902	0.936	App_6m
Siglech	6.35376e-13	-0.146869	0.878	0.956	Tau;App_6m
Uqcrh	1	-0.146926	0.608	0.725	Tau_6m
Eef2	1	-0.147004	0.483	0.628	Tau_6m
Rps24	1	-0.147377	0.998	0.998	Tau_6m
Irf7	6.97993e-50	-0.147712	0.012	0.105	WT_6m
Tomm7	1	-0.147803	0.409	0.561	Tau_6m
Slfn5	2.09621e-22	-0.1481	0.013	0.11	Tau_6m
Nrip1	9.27131e-11	-0.148151	0.528	0.625	Tau;App_6m
Mbnl1	6.60943e-11	-0.14839	0.772	0.852	Tau;App_6m
Tmsb10	1	-0.1484	0.375	0.51	Tau_6m
Ctss	3.64236e-18	-0.148782	1	1	WT_6m
Selenop	9.26235e-19	-0.14881	0.912	0.965	Tau;App_6m
Cxcl16	1.45078e-12	-0.148836	0.158	0.243	WT_6m
mt-Nd1	8.42955e-110	-0.148934	0.996	0.993	Tau_6m
Rpl14	0.0845683	-0.149024	0.832	0.878	Tau_6m
Ndfip1	1.0401e-08	-0.149582	0.19	0.316	Tau_6m
Slfn5	5.95037e-57	-0.14962	0.014	0.111	WT_6m
Cops9	0.0649024	-0.149646	0.295	0.438	Tau_6m
Hsp90b1	4.16559e-44	-0.150015	0.867	0.924	Tau;App_6m
Oasl2	2.6784e-59	-0.150092	0.014	0.111	WT_6m
Csf1	2.97692e-09	-0.15017	0.029	0.134	Tau_6m
Actb	3.67983e-43	-0.15026	0.999	1	Tau;App_6m
Lrpap1	1	-0.150294	0.25	0.381	Tau_6m
Rplp0	1	-0.15033	0.967	0.971	Tau_6m
Picalm	1.17486e-23	-0.150684	0.666	0.727	Tau;App_6m
Ddx5	9.67897e-05	-0.151191	0.875	0.926	Tau;App_6m
Aplp2	0.0392174	-0.151237	0.209	0.333	Tau_6m
Psmb8	1	-0.151516	0.433	0.579	Tau_6m
Hspe1	1	-0.151583	0.449	0.589	Tau_6m
Ssr4	0.165386	-0.151679	0.759	0.804	WT_6m
Rpl27a	0.00107474	-0.151752	0.996	0.998	Tau_6m
Hpgds	7.1983e-14	-0.152472	0.761	0.835	Tau;App_6m
Irf7	1.09665e-28	-0.152538	0.01	0.105	Tau_6m
Grcc10	0.0015212	-0.152565	0.174	0.304	Tau_6m
Rpl28	1.08564e-07	-0.152748	0.971	0.982	WT_6m
Mef2a	2.80698e-09	-0.15285	0.736	0.819	Tau;App_6m
Rplp1	1.21639e-06	-0.153216	1	1	Tau_6m
Nfkbia	1	-0.153253	0.257	0.333	Tau_6m
Fos	4.52457e-09	-0.153425	0.089	0.153	App_6m
Rps7	0.166794	-0.154051	0.967	0.972	WT_6m
Rtp4	1.27723e-29	-0.154555	0.036	0.157	Tau_6m
Itgax	1.52872e-09	-0.154696	0.016	0.117	Tau_6m
Sdf4	0.376818	-0.154712	0.295	0.448	Tau_6m
Ndufa1	1	-0.154865	0.274	0.409	Tau_6m
Rbm3	0.00125643	-0.15498	0.299	0.462	Tau_6m
Oasl2	3.95525e-33	-0.155305	0.009	0.112	Tau_6m
Txnip	7.20459e-23	-0.155653	0.503	0.593	Tau;App_6m
Tomm6	8.53484e-08	-0.156234	0.096	0.215	Tau_6m
Rps8	2.55248e-09	-0.156679	0.989	0.994	WT_6m
Jun	1	-0.156797	0.234	0.321	Tau_6m
Serpine2	3.35998e-06	-0.156927	0.663	0.705	WT_6m
Plek	1	-0.157165	0.389	0.532	Tau_6m
AY036118	6.30031e-34	-0.157194	0.98	0.912	WT_6m
Uqcrh	0.000605164	-0.157369	0.645	0.717	WT_6m
Fos	0.0587694	-0.158339	0.1	0.147	WT_6m
Sparc	1.73059e-34	-0.158559	0.957	0.992	Tau;App_6m
Eif3f	1	-0.158849	0.362	0.516	Tau_6m
Plp1	3.75553e-17	-0.158885	0.393	0.518	Tau_6m
Rpl4	7.68441e-12	-0.158887	0.619	0.71	WT_6m
Cd164	1.20958e-24	-0.159019	0.556	0.651	Tau;App_6m
Camk2n1	1.04485e-19	-0.15925	0.492	0.588	Tau;App_6m
Capg	5.86785e-25	-0.159407	0.059	0.161	WT_6m
mt-Co2	9.9819e-122	-0.159605	1	1	Tau_6m
Itgax	3.34856e-51	-0.160287	0.014	0.118	WT_6m
Lag3	4.86687e-13	-0.1607	0.556	0.604	App_6m
Pld3	1	-0.160752	0.199	0.33	Tau_6m
Fth1	0.000727363	-0.1609	0.999	1	Tau_6m
Rpl36	0.0672173	-0.160962	0.979	0.974	Tau_6m
Gm1673	6.49304e-05	-0.161365	0.06	0.155	Tau_6m
Lag3	5.60211e-11	-0.16197	0.549	0.602	WT_6m
Lpcat2	2.10526e-12	-0.162941	0.821	0.898	Tau;App_6m
Hbb-bs	1.15829e-16	-0.162951	0.94	0.86	WT_6m
Rps25	1	-0.163251	0.941	0.951	Tau_6m
Gusb	1	-0.163298	0.293	0.425	Tau_6m
Lgmn	1.39593e-08	-0.16337	0.983	0.996	Tau;App_6m
Cd14	0.011157	-0.16363	0.378	0.496	Tau_6m
Gm1673	1.09805e-22	-0.164067	0.063	0.154	WT_6m
Ctsd	1	-0.164257	1	1	Tau_6m
Rpl36	0.126746	-0.164544	0.966	0.976	WT_6m
Capg	5.14262e-05	-0.164568	0.045	0.163	Tau_6m
Ndufb1-ps	6.4238e-10	-0.164587	0.074	0.187	Tau_6m
Qk	1.77123e-26	-0.164654	0.864	0.932	Tau;App_6m
Marcks	7.26774e-12	-0.164665	0.97	0.991	Tau;App_6m
Sdc3	2.79453e-24	-0.16491	0.053	0.19	Tau_6m
Slc2a5	1.65663e-35	-0.16597	0.447	0.565	Tau;App_6m
Rpl21	3.51169e-09	-0.16674	0.986	0.995	WT_6m
Atf3	1	-0.168367	0.065	0.15	Tau_6m
mt-Co1	2.38799e-134	-0.168465	1	1	Tau_6m
E230029C05Rik	7.97181e-29	-0.168749	0.056	0.165	Tau_6m
Mbp	4.19861e-30	-0.169738	0.31	0.451	Tau_6m
Rps12	1	-0.16985	0.984	0.99	WT_6m
Fau	0.0148609	-0.170702	1	0.999	Tau_6m
Bin1	4.09906e-25	-0.171108	0.795	0.87	Tau;App_6m
C4b	5.34873e-69	-0.17112	0.015	0.101	App_6m
Stat1	9.57654e-39	-0.171609	0.151	0.254	WT_6m
Rps15	3.01143e-05	-0.171914	0.802	0.822	WT_6m
Rpl7a	0.277652	-0.17192	0.825	0.875	Tau_6m
Rpl7a	0.000919571	-0.172073	0.846	0.871	WT_6m
Rpl31	1	-0.173288	0.567	0.712	Tau_6m
Ctsl	9.14705e-09	-0.173807	0.98	0.982	Tau_6m
Rps2	1	-0.174017	0.907	0.919	Tau_6m
Isg15	4.46499e-06	-0.174296	0.074	0.127	App_6m
Junb	1.10543e-10	-0.174349	0.373	0.457	App_6m
Pkm	1.28049e-14	-0.175394	0.397	0.49	WT_6m
Rpl24	3.14596e-07	-0.177	0.954	0.961	WT_6m
Rps3	4.35137e-20	-0.178348	0.969	0.985	WT_6m
Rps25	6.96935e-09	-0.178594	0.949	0.949	WT_6m
Dleu2	1.66724e-26	-0.178728	0.073	0.193	Tau_6m
Eef1a1	0.0151224	-0.179033	0.998	0.999	Tau_6m
Ttr	3.47904e-61	-0.179368	0.235	0.333	Tau;App_6m
Csf1r	5.33731e-31	-0.179697	0.976	0.996	Tau;App_6m
Rpl15	3.10882e-19	-0.179732	0.934	0.965	WT_6m
Ctsl	5.47378e-05	-0.180997	0.979	0.982	WT_6m
Psme1	0.0127098	-0.181286	0.395	0.555	Tau_6m
Ckb	1.3947e-21	-0.181294	0.869	0.934	Tau;App_6m
Trim30a	4.13969e-16	-0.181366	0.185	0.329	Tau_6m
Rpl22l1	1	-0.181864	0.439	0.593	Tau_6m
Ramp1	0.0111535	-0.182655	0.157	0.276	Tau_6m
Otulinl	3.17315e-27	-0.182784	0.081	0.208	Tau_6m
Srgap2	1.69106e-23	-0.183159	0.635	0.736	Tau;App_6m
Rpl11	6.58942e-24	-0.183463	0.981	0.992	WT_6m
Gm10076	1	-0.183611	0.536	0.597	WT_6m
Cox6a2	1.42054e-06	-0.184061	0.029	0.136	Tau_6m
Snrpg	1.1743e-10	-0.184381	0.251	0.426	Tau_6m
Lag3	0.104302	-0.184517	0.48	0.616	Tau_6m
Rps18	1	-0.185262	0.971	0.972	Tau_6m
Rps5	1	-0.185271	0.95	0.961	Tau_6m
AC160336.1	5.38365e-64	-0.18554	0.209	0.337	App_6m
Rps24	8.31837e-09	-0.185628	0.995	0.998	WT_6m
Slfn2	6.34973e-60	-0.186422	0.086	0.218	WT_6m
H2-T23	2.11853e-25	-0.187212	0.4	0.516	WT_6m
Rack1	0.0442281	-0.187867	0.793	0.854	Tau_6m
Rps20	8.39212e-12	-0.187974	0.981	0.993	WT_6m
Cxcl16	1.9503e-06	-0.18886	0.114	0.252	Tau_6m
Rps10	8.62184e-17	-0.188917	0.99	0.995	WT_6m
Rpl14	1.14694e-09	-0.189061	0.844	0.876	WT_6m
Serinc3	6.68515e-22	-0.189676	0.924	0.98	Tau;App_6m
Rpl37	2.41345e-21	-0.189911	0.995	0.997	Tau_6m
Cox6a2	1.38758e-35	-0.18995	0.029	0.136	WT_6m
Rpl32	1	-0.190678	0.991	0.991	Tau_6m
Bst2	0.0201576	-0.190805	0.511	0.548	App_6m
Rgs10	2.5856e-55	-0.190806	0.971	0.989	Tau;App_6m
Arhgap5	2.32267e-40	-0.190944	0.776	0.88	Tau;App_6m
Crlf2	2.87051e-10	-0.191085	0.279	0.383	WT_6m
Olfml3	8.45409e-41	-0.19128	0.896	0.96	Tau;App_6m
Cd83	5.10613e-23	-0.191414	0.177	0.286	WT_6m
Rps27a	6.60094e-19	-0.191497	0.991	0.997	WT_6m
Rpl41	2.42151e-05	-0.19247	0.984	0.983	Tau_6m
Entpd1	5.29629e-52	-0.192898	0.58	0.687	Tau;App_6m
Rpl23	8.06452e-05	-0.193224	0.996	0.997	Tau_6m
Rps6	5.98156e-05	-0.193247	0.858	0.905	Tau_6m
Rps19	6.05391e-06	-0.19444	0.963	0.969	Tau_6m
Slfn2	3.29339e-30	-0.195249	0.075	0.22	Tau_6m
Rpl17	0.00214495	-0.195264	0.965	0.975	Tau_6m
Rps9	3.48223e-22	-0.195519	0.991	0.995	WT_6m
Ecscr	4.90788e-42	-0.195916	0.453	0.601	Tau;App_6m
Rps27	7.62025e-17	-0.19594	0.993	0.992	Tau_6m
Basp1	2.34173e-56	-0.196934	0.926	0.972	Tau;App_6m
Serpine2	0.00210342	-0.19723	0.611	0.715	Tau_6m
Rpsa	0.000274344	-0.199157	0.93	0.942	Tau_6m
Rps21	1.13121e-17	-0.199292	0.996	0.996	Tau_6m
Gapdh	1.82998e-08	-0.199623	0.783	0.825	WT_6m
Rpl27a	1.14033e-19	-0.200468	0.997	0.998	WT_6m
Rpl5	2.97083e-18	-0.200882	0.718	0.786	WT_6m
Eef1b2	2.93908e-07	-0.202301	0.861	0.872	WT_6m
Hba-a2	1.50891e-64	-0.202537	0.234	0.352	App_6m
Hif1a	0.0164895	-0.203434	0.245	0.392	Tau_6m
Rpl9	1.11238e-29	-0.203502	0.968	0.987	WT_6m
Syngr1	1	-0.203641	0.675	0.751	Tau_6m
Stat1	1.5214e-22	-0.203938	0.118	0.261	Tau_6m
mt-Atp6	1.92676e-165	-0.204714	1	1	Tau_6m
mt-Nd3	6.52757e-81	-0.204959	0.847	0.896	Tau_6m
Mef2c	1.52318e-41	-0.205941	0.905	0.968	Tau;App_6m
Ltc4s	2.8931e-34	-0.206317	0.671	0.79	Tau;App_6m
Ivns1abp	8.40817e-33	-0.207147	0.632	0.771	Tau;App_6m
Axl	7.1374e-31	-0.207386	0.016	0.159	Tau_6m
Malat1	1.85515e-103	-0.207485	0.986	0.997	Tau;App_6m
Rhob	3.06563e-57	-0.207633	0.723	0.828	Tau;App_6m
Rpl8	3.96291e-36	-0.207855	0.952	0.968	WT_6m
Scoc	5.58431e-33	-0.208809	0.727	0.832	Tau;App_6m
Rps15a	2.1885e-15	-0.210014	0.98	0.986	WT_6m
Ifit3	1.6618e-31	-0.210291	0.022	0.104	WT_6m
Ank	2.62838e-22	-0.210431	0.099	0.186	WT_6m
Rpl18	1.66322e-28	-0.210482	0.939	0.968	WT_6m
Ly6e	2.70745e-26	-0.210938	0.895	0.895	WT_6m
Syngr1	0.014813	-0.211396	0.705	0.745	WT_6m
Ly6e	2.4204e-24	-0.211446	0.863	0.901	Tau_6m
Rpl36al	1.61116e-15	-0.212016	0.356	0.542	Tau_6m
Axl	6.02949e-91	-0.212342	0.016	0.159	WT_6m
Ifi204	7.26882e-70	-0.212673	0.018	0.14	WT_6m
Hbb-bt	2.01122e-72	-0.213944	0.308	0.431	App_6m
Crlf2	0.131298	-0.215188	0.237	0.391	Tau_6m
Tgfbr1	7.04169e-38	-0.216393	0.862	0.952	Tau;App_6m
Ifi204	6.25531e-36	-0.216627	0.014	0.141	Tau_6m
Ifit3	6.66191e-18	-0.216935	0.018	0.105	Tau_6m
Rps2	2.58454e-10	-0.217887	0.88	0.925	WT_6m
Rpl36a	0.000198407	-0.218479	0.837	0.885	Tau_6m
Bcl2a1b	2.036e-16	-0.219224	0.414	0.521	WT_6m
Plp1	1.37475e-81	-0.219558	0.378	0.53	App_6m
Rpl7	1.27535e-33	-0.220325	0.948	0.961	WT_6m
Cd83	2.08517e-09	-0.221168	0.143	0.292	Tau_6m
Calm2	2.43773e-43	-0.221821	0.862	0.941	Tau;App_6m
Vsir	1.13275e-51	-0.221994	0.782	0.897	Tau;App_6m
Uba52	1.05424e-43	-0.222205	0.447	0.568	App_6m
Zfhx3	3.88457e-51	-0.223611	0.659	0.795	Tau;App_6m
Lars2	1.05079e-25	-0.224507	0.599	0.638	Tau;App_6m
Rps16	1.55265e-25	-0.225143	0.963	0.984	WT_6m
Fos	6.19575e-08	-0.225751	0.061	0.155	Tau_6m
Maf	1.72708e-37	-0.226625	0.699	0.832	Tau;App_6m
B2m	4.63328e-17	-0.226838	0.981	0.987	App_6m
Ifngr1	1.35069e-40	-0.228197	0.717	0.841	Tau;App_6m
Rps29	3.50676e-11	-0.22841	1	1	Tau_6m
Tyrobp	3.08692e-08	-0.228594	0.999	1	WT_6m
Npm1	6.50479e-28	-0.229236	0.645	0.749	WT_6m
Fcrls	6.44694e-74	-0.229278	0.933	0.979	Tau;App_6m
Rps23	7.62921e-39	-0.229845	0.996	0.995	WT_6m
Junb	0.209542	-0.230196	0.338	0.46	Tau_6m
Tspo	1.18138e-23	-0.230644	0.248	0.384	WT_6m
Rpl37a	1.67292e-22	-0.231691	0.995	0.995	Tau_6m
Apoe	3.6045e-05	-0.232111	0.841	0.876	App_6m
mt-Co3	1.98943e-219	-0.23281	1	1	Tau_6m
Rps13	6.12431e-33	-0.232846	0.973	0.982	WT_6m
Rpl10a	0.0218307	-0.23301	0.904	0.926	Tau_6m
Cd9	2.28323e-28	-0.233808	0.969	0.981	WT_6m
Rnasek	1.13908e-31	-0.234209	0.081	0.233	Tau_6m
Rpl18a	5.28643e-45	-0.234345	0.99	0.997	WT_6m
P2ry13	7.86302e-50	-0.234731	0.58	0.703	Tau;App_6m
Hba-a1	1.38134e-73	-0.235262	0.302	0.427	App_6m
Rps15	1.65212e-13	-0.238281	0.737	0.835	Tau_6m
Ank	1.46267e-07	-0.238676	0.074	0.191	Tau_6m
Rpl35	0.000123765	-0.239863	0.905	0.933	Tau_6m
Zfp36	0.396564	-0.239874	0.193	0.312	Tau_6m
Rpl23a	3.10348e-07	-0.240083	0.591	0.741	Tau_6m
Gas5	7.89637e-22	-0.240171	0.082	0.222	Tau_6m
Pmepa1	1.63733e-68	-0.240504	0.762	0.874	Tau;App_6m
Rpl5	5.3108e-16	-0.243141	0.67	0.796	Tau_6m
Rpl13	3.22728e-60	-0.24324	0.995	0.999	WT_6m
Ftl1	1.91238e-25	-0.244296	0.985	0.994	WT_6m
Rpl3	6.59856e-31	-0.245852	0.933	0.959	WT_6m
H2-Q7	4.10701e-61	-0.246548	0.066	0.176	App_6m
Timp2	4.17672e-17	-0.246606	0.829	0.865	WT_6m
Cd74	3.60944e-14	-0.247336	0.132	0.219	App_6m
Nme2	4.86181e-26	-0.247822	0.083	0.229	Tau_6m
Mapt	3.83411e-167	-0.248333	0.081	0.273	WT_6m
Rpl10	4.96629e-57	-0.249227	0.964	0.976	WT_6m
Rplp0	9.49829e-27	-0.250785	0.953	0.974	WT_6m
Tspo	3.02899e-07	-0.252531	0.226	0.388	Tau_6m
Isg15	5.63209e-33	-0.252733	0.033	0.133	WT_6m
Rpl39	1.17967e-33	-0.254224	0.995	0.995	Tau_6m
Rpl38	1.32111e-33	-0.254293	0.97	0.977	Tau_6m
Rps12	1.51173e-27	-0.254943	0.987	0.99	Tau_6m
Tmem119	4.6493e-51	-0.256371	0.781	0.919	Tau;App_6m
Rpl26	1.29774e-51	-0.256674	0.987	0.993	WT_6m
Eef1a1	3.25493e-54	-0.258714	0.998	0.999	WT_6m
Bcl2a1b	8.10645e-09	-0.260673	0.348	0.534	Tau_6m
Rpl12	1.99369e-18	-0.261285	0.941	0.957	Tau_6m
Ccl4	1	-0.261399	0.187	0.269	App_6m
Gng10	2.99296e-28	-0.264925	0.116	0.28	Tau_6m
Selplg	2.34416e-76	-0.265093	0.907	0.982	Tau;App_6m
Ctsb	0.00175197	-0.265368	0.984	0.981	Tau_6m
Tpt1	2.94996e-87	-0.265507	0.998	0.998	WT_6m
Rack1	7.10816e-37	-0.267058	0.791	0.855	WT_6m
Rps19	1.52623e-32	-0.267297	0.951	0.971	WT_6m
Ctsz	9.85781e-33	-0.271331	0.982	0.989	WT_6m
Mapt	7.40185e-211	-0.273144	0.072	0.287	App_6m
Rpl23	1.78268e-42	-0.274091	0.994	0.998	WT_6m
Mif	0.207718	-0.278799	0.347	0.501	Tau_6m
Fabp5	0.00949979	-0.278951	0.136	0.225	Tau_6m
H2-K1	2.64002e-14	-0.279482	0.713	0.746	App_6m
Gnas	1.73732e-08	-0.280149	0.787	0.848	Tau_6m
H2-T23	6.049e-34	-0.280208	0.313	0.534	Tau_6m
Fabp5	1.63785e-14	-0.280852	0.144	0.223	WT_6m
Mif	1.1354e-24	-0.282162	0.377	0.496	WT_6m
Crybb1	3.02364e-79	-0.282179	0.481	0.656	Tau;App_6m
Rpl19	3.92665e-63	-0.284755	0.983	0.995	WT_6m
Uba52	9.11477e-16	-0.286081	0.379	0.575	Tau_6m
Rps6	1.35381e-51	-0.287699	0.868	0.903	WT_6m
Fth1	5.34199e-59	-0.29002	1	1	WT_6m
H2-D1	1.21837e-08	-0.290969	0.786	0.812	App_6m
Cx3cr1	2.39424e-119	-0.292135	0.953	0.992	Tau;App_6m
Isg15	3.4448e-22	-0.294483	0.03	0.133	Tau_6m
Rpsa	2.50665e-31	-0.295496	0.919	0.944	WT_6m
Ccl6	2.53522e-19	-0.303762	0.253	0.355	WT_6m
Ctsd	4.58313e-47	-0.303931	1	1	WT_6m
H2-Q7	1.10875e-111	-0.305448	0.022	0.179	WT_6m
H2-Q7	1.23019e-68	-0.308889	0.016	0.18	Tau_6m
Rpl32	1.08945e-55	-0.309578	0.983	0.993	WT_6m
Rpl17	1.2717e-74	-0.311868	0.968	0.974	WT_6m
Npc2	3.15544e-25	-0.312729	0.873	0.895	WT_6m
Rps14	8.92564e-72	-0.313464	0.98	0.982	WT_6m
Rps5	3.20352e-52	-0.314987	0.939	0.963	WT_6m
Rpl10a	2.96274e-34	-0.319939	0.9	0.926	WT_6m
Ccl6	0.156549	-0.321876	0.215	0.363	Tau_6m
Gnas	7.8033e-34	-0.322263	0.801	0.845	WT_6m
Rps28	1.89939e-28	-0.324569	0.925	0.953	Tau_6m
Cd63	2.84764e-06	-0.32982	0.665	0.753	Tau_6m
Lgals3bp	1.75692e-31	-0.331913	0.313	0.409	App_6m
Hbb-bs	2.9496e-152	-0.336753	0.824	0.887	App_6m
Lpl	8.27273e-19	-0.337359	0.022	0.156	Tau_6m
Rpl12	3.62507e-79	-0.346	0.935	0.958	WT_6m
Rps18	1.64124e-72	-0.347475	0.958	0.975	WT_6m
Ccl12	1.71595e-15	-0.349479	0.224	0.309	App_6m
Atp6v0c	3.16735e-39	-0.352107	0.105	0.281	Tau_6m
Gpr34	1.10766e-150	-0.354386	0.906	0.986	Tau;App_6m
Cd63	3.22991e-20	-0.364959	0.674	0.751	WT_6m
Rpl27	6.55628e-48	-0.366006	0.526	0.736	Tau_6m
Lpl	3.12968e-83	-0.366467	0.017	0.157	WT_6m
Ifitm3	6.28891e-40	-0.375011	0.174	0.299	App_6m
P2ry12	4.45291e-202	-0.378107	0.855	0.976	Tau;App_6m
Ctsb	2.1141e-65	-0.380916	0.977	0.982	WT_6m
Prnp	5.7486e-93	-0.385643	0.509	0.596	App_6m
Gm10076	1.38085e-32	-0.388914	0.392	0.626	Tau_6m
Ifi27l2a	1.11258e-30	-0.406277	0.217	0.328	App_6m
Ccl3	2.25405e-40	-0.434453	0.087	0.226	WT_6m
Bst2	5.66216e-75	-0.447099	0.387	0.571	WT_6m
Cd74	7.4017e-40	-0.455791	0.052	0.231	Tau_6m
Bst2	1.4949e-43	-0.45678	0.358	0.577	Tau_6m
Ttr	1.02758e-283	-0.460375	0.053	0.338	Tau_6m
Prnp	2.16315e-176	-0.468312	0.302	0.633	Tau_6m
Ccl12	1.57756e-20	-0.476851	0.224	0.304	WT_6m
Ccl3	2.06916e-27	-0.481001	0.065	0.23	Tau_6m
B2m	1.91617e-82	-0.498448	0.982	0.986	Tau_6m
Cd74	4.47344e-95	-0.498716	0.053	0.231	WT_6m
Rpl13a	1.20861e-64	-0.498875	0.262	0.528	Tau_6m
Lyz2	1.94536e-14	-0.523965	0.516	0.66	Tau_6m
H2-K1	2.80949e-89	-0.552489	0.615	0.764	Tau_6m
Lgals3bp	4.62125e-169	-0.55259	0.178	0.431	WT_6m
Lyz2	5.24669e-47	-0.573724	0.527	0.658	WT_6m
B2m	2.34017e-201	-0.579572	0.978	0.987	WT_6m
Lgals3bp	3.95791e-94	-0.585927	0.144	0.437	Tau_6m
H2-K1	1.46772e-129	-0.591491	0.622	0.763	WT_6m
Ccl5	1.19752e-61	-0.609834	0.006	0.108	WT_6m
Ccl5	4.48911e-68	-0.624853	0.016	0.112	App_6m
Cd52	1.62839e-53	-0.626733	0.533	0.703	Tau_6m
Ifitm3	8.76926e-148	-0.639123	0.078	0.312	WT_6m
Ifitm3	4.28372e-86	-0.640846	0.073	0.313	Tau_6m
Cd52	3.9345e-63	-0.644418	0.577	0.695	WT_6m
H2-D1	4.8797e-108	-0.650306	0.711	0.825	Tau_6m
Ccl4	4.89355e-54	-0.65967	0.12	0.278	WT_6m
Ccl5	3.09129e-42	-0.667532	0.007	0.108	Tau_6m
Ccl12	7.91247e-24	-0.696988	0.169	0.315	Tau_6m
H2-D1	2.28678e-173	-0.737017	0.699	0.828	WT_6m
Ccl4	1.21168e-56	-0.795129	0.08	0.286	Tau_6m
Cst7	4.72925e-82	-0.843313	0.033	0.274	Tau_6m
Prnp	0	-0.851311	0.211	0.653	WT_6m
Ifi27l2a	7.30455e-158	-0.877861	0.045	0.357	Tau_6m
Ifi27l2a	1.66934e-256	-0.878332	0.05	0.357	WT_6m
Cst7	2.92968e-216	-0.887888	0.027	0.276	WT_6m
Apoe	6.64408e-52	-1.25009	0.878	0.867	Tau_6m
Apoe	3.07912e-181	-1.56848	0.806	0.882	WT_6m

## Sheet: Table ST5
Gene	p_val_adj	avg_logFC	%Cluster	%Rest	Cluster
Cd74	0	2.80719	0.982	0.552	LADAM		12 months
H2-Eb1	0	2.80615	0.942	0.114	LADAM
H2-Aa	0	2.7413	0.957	0.144	LADAM
H2-Ab1	0	2.60352	0.953	0.212	LADAM
Spp1	0	2.23285	0.691	0.269	DAM2
Cxcl10	0	2.02259	0.501	0.068	EADAM
Ccl12	0	1.82106	0.714	0.261	EADAM
Ccl5	0	1.62435	0.448	0.089	EADAM
Gpnmb	0	1.52065	0.52	0.083	DAM2
Ccl4	0	1.51133	0.821	0.579	EADAM
Apoe	0	1.47973	0.998	0.952	DAM2
Cxcl13	4.61e-155	1.23393	0.245	0.044	EADAM
Fabp5	0	1.12198	0.84	0.403	DAM2
P2ry12	0	1.0604	0.986	0.682	Homeostatic
Ccl3	1.28e-207	1.05246	0.753	0.561	EADAM
Cxcl2	4.29e-71	0.986199	0.254	0.098	LADAM
Wfdc17	0	0.974	0.632	0.193	DAM2
Isg15	0	0.969517	0.487	0.12	EADAM
Tnf	3.92e-189	0.956795	0.447	0.133	EADAM
Il1b	6.58e-177	0.948695	0.521	0.193	EADAM
Selplg	0	0.947682	0.994	0.797	Homeostatic
Il1b	1.8e-93	0.946142	0.413	0.202	LADAM
Il1a	2.76e-258	0.937188	0.508	0.19	EADAM
Nfkbia	2.18e-251	0.936871	0.717	0.413	EADAM
Ifit3	0	0.933291	0.408	0.077	EADAM
Tmem119	7.67e-303	0.925992	0.928	0.503	Homeostatic
Gm1673	0	0.915789	0.691	0.297	DAM2
Ifitm3	0	0.88186	0.799	0.446	EADAM
Egr1	6.36e-172	0.866088	0.499	0.213	EADAM
Cst7	0	0.863243	0.898	0.652	DAM2
Cx3cr1	0	0.855066	1	0.933	Homeostatic
Fos	2.07e-131	0.822645	0.586	0.307	LADAM
Junb	9.41e-252	0.81299	0.857	0.66	EADAM
Zfp36	6.22e-228	0.798754	0.777	0.503	EADAM
Fos	1.92e-159	0.794863	0.633	0.307	EADAM
Lyz2	0	0.79174	0.993	0.941	DAM2
Malat1	5.57e-292	0.782459	1	0.974	Homeostatic
Atf3	5.95e-153	0.774084	0.623	0.326	EADAM
Maf	6.14e-154	0.77174	0.834	0.446	Homeostatic
Crybb1	5.53e-220	0.758142	0.665	0.204	Homeostatic
Gpr34	4.1e-193	0.752857	0.993	0.872	Homeostatic
Igf1	0	0.751772	0.65	0.202	DAM2
Xist	2.13e-164	0.751238	0.99	0.916	Homeostatic
Ier2	2.75e-179	0.748478	0.537	0.226	EADAM
Zfhx3	1.93e-190	0.744671	0.807	0.417	Homeostatic
Gadd45b	3.86e-208	0.727205	0.537	0.185	EADAM
Serinc3	1.62e-195	0.727008	0.995	0.858	Homeostatic
Ifi27l2a	2.79e-251	0.709378	0.896	0.681	EADAM
Ier3	9.64e-139	0.709266	0.532	0.231	EADAM
Lgals3	2.2e-226	0.705431	0.465	0.148	DAM2
Ifit2	7.34e-262	0.703468	0.318	0.063	EADAM
Apoc4	0	0.703073	0.343	0.05	DAM2
Ccl2	2.49e-65	0.701878	0.193	0.068	LADAM
Ivns1abp	2.53e-84	0.689508	0.728	0.355	Homeostatic
Dusp1	8.15e-131	0.688869	0.507	0.236	LADAM
Cd83	5.41e-191	0.681292	0.75	0.48	EADAM
Nfkbiz	1.19e-144	0.674838	0.538	0.218	EADAM
Atf3	2.9e-94	0.672313	0.564	0.329	LADAM
Btg2	1.1e-157	0.670776	0.735	0.5	EADAM
Ltc4s	7.94e-216	0.664586	0.806	0.451	Homeostatic
Cd63	0	0.663513	0.997	0.939	DAM2
Marcks	1.23e-207	0.659866	0.998	0.933	Homeostatic
Tgfbr1	3.75e-89	0.655808	0.95	0.749	Homeostatic
Arhgap5	4.33e-94	0.655312	0.851	0.558	Homeostatic
H2-DMb1	0	0.65172	0.644	0.314	LADAM
Lpl	2.57e-291	0.649853	0.626	0.282	DAM2
Lpcat2	2.28e-180	0.647153	0.905	0.615	Homeostatic
Cd52	0	0.64601	0.993	0.952	LADAM
Ccrl2	9.55e-158	0.638824	0.594	0.249	EADAM
Ifi204	8.64e-271	0.636482	0.503	0.174	EADAM
Rsrp1	3.54e-77	0.635182	0.941	0.702	Homeostatic
AC149090.1	2.43e-79	0.628711	0.837	0.506	Homeostatic
Csf1r	5.92e-200	0.62786	1	0.951	Homeostatic
Crip1	2.84e-139	0.625308	0.57	0.317	LADAM
Jun	4.2e-100	0.624638	0.657	0.437	EADAM
Lgmn	0	0.623583	1	0.974	Homeostatic
Srgap2	1.44e-123	0.623114	0.735	0.366	Homeostatic
Bst2	1.27e-236	0.622621	0.894	0.76	EADAM
Jund	8e-101	0.622587	0.777	0.644	LADAM
Ccl2	1.28e-127	0.615786	0.299	0.057	EADAM
Sparc	6.15e-281	0.606078	0.996	0.861	Homeostatic
Siglech	7e-149	0.604673	0.965	0.701	Homeostatic
Pf4	9.06e-134	0.603089	0.17	0.05	LADAM
Pmepa1	3.74e-129	0.60031	0.887	0.675	Homeostatic
Ifngr1	5.34e-133	0.599112	0.826	0.529	Homeostatic
Gpr84	2.12e-149	0.597093	0.509	0.267	EADAM
H2-DMa	0	0.59272	0.778	0.482	LADAM
Scoc	3.52e-106	0.591038	0.822	0.565	Homeostatic
Ifitm2	1.17e-243	0.589039	0.403	0.138	LADAM
H3f3b	1.82e-153	0.586707	0.993	0.979	EADAM
Nfkbiz	4.4e-85	0.583055	0.452	0.225	LADAM
Mef2a	6.67e-71	0.581861	0.838	0.598	Homeostatic
Jun	7.36e-44	0.580967	0.586	0.443	LADAM
Nrip1	1.86e-105	0.575682	0.639	0.272	Homeostatic
Ecscr	1.2e-192	0.575228	0.559	0.139	Homeostatic
Ptgs1	4.61e-134	0.574259	0.715	0.356	Homeostatic
S100a6	2.4e-132	0.57087	0.152	0.041	LADAM
Ssh2	1.97e-74	0.569771	0.698	0.361	Homeostatic
Bcl2a1b	8.84e-156	0.569574	0.889	0.775	EADAM
Frmd4a	1.6e-96	0.569016	0.689	0.326	Homeostatic
Cd14	1.11e-131	0.568907	0.783	0.612	DAM2
H2-Q7	1.04e-231	0.568478	0.651	0.27	EADAM
Itgax	4e-295	0.566829	0.528	0.222	DAM2
Icam1	9.44e-128	0.566783	0.476	0.226	EADAM
Olfml3	2.4e-165	0.566058	0.973	0.844	Homeostatic
Rsad2	5.15e-191	0.560863	0.228	0.032	EADAM
Cdkn1a	1.74e-88	0.55986	0.464	0.203	EADAM
Klf2	1.36e-93	0.553115	0.267	0.122	LADAM
Zfp36	4.94e-86	0.551498	0.714	0.507	LADAM
Arl5c	3.75e-164	0.548501	0.443	0.156	EADAM
Ppp1r15a	2.33e-168	0.548064	0.455	0.167	EADAM
Junb	1.47e-88	0.546898	0.808	0.663	LADAM
P2ry13	2.18e-103	0.546502	0.664	0.328	Homeostatic
Epb41l2	1.73e-55	0.537693	0.859	0.682	Homeostatic
Tanc2	1.08e-88	0.532071	0.656	0.317	Homeostatic
Ccl4	2.18e-39	0.532069	0.713	0.59	LADAM
Ccl6	3.51e-81	0.530969	0.614	0.393	LADAM
Egr1	8.87e-60	0.530189	0.416	0.219	LADAM
Irf7	1.45e-291	0.525338	0.439	0.092	EADAM
Ccr5	1.02e-121	0.52235	0.619	0.274	Homeostatic
Btg2	4.58e-90	0.520246	0.691	0.502	LADAM
Cd83	2.97e-110	0.518354	0.724	0.478	LADAM
Ifitm3	7.57e-74	0.517523	0.654	0.46	LADAM
Socs3	1.78e-156	0.516323	0.472	0.166	EADAM
Dusp2	9.14e-124	0.511159	0.281	0.067	EADAM
Fosb	2e-95	0.508811	0.361	0.151	LADAM
Vsir	7.11e-73	0.507838	0.887	0.7	Homeostatic
Ftl1-ps1	0.00230822	0.506787	0.185	0.132	DAM2
Bin1	1.24e-108	0.506308	0.876	0.681	Homeostatic
Cxcl2	5.65e-23	0.503641	0.211	0.089	DAM2
Ctsd	0	0.503058	1	0.987	DAM2
Cebpb	8.22e-122	0.499566	0.802	0.615	EADAM
H2-K1	7.07e-242	0.498209	0.991	0.948	EADAM
S100a4	2.78e-156	0.494293	0.13	0.013	LADAM
Ifi27l2a	1.07e-111	0.494098	0.855	0.683	LADAM
Nav2	6.83e-112	0.493632	0.615	0.282	Homeostatic
Mbnl1	9.14e-34	0.493608	0.868	0.683	Homeostatic
Lgals3bp	4.85e-146	0.493222	0.856	0.633	EADAM
Mgl2	1.48e-282	0.492179	0.146	0.003	LADAM
Hpgds	7.22e-77	0.491528	0.849	0.666	Homeostatic
Lyz2	1.7e-18	0.489133	0.938	0.955	LADAM
Jund	2.85e-90	0.486738	0.784	0.645	EADAM
Aplp2	0	0.486603	0.671	0.39	DAM2
Cybb	7.19e-139	0.486264	0.519	0.229	LADAM
Slc2a5	5.1e-120	0.4849	0.542	0.196	Homeostatic
Tnfaip3	7.71e-118	0.484661	0.493	0.203	EADAM
Cd33	1.25e-77	0.482698	0.642	0.342	Homeostatic
Unc93b1	5.04e-96	0.480644	0.947	0.793	Homeostatic
Csf1	2.95e-171	0.48025	0.513	0.244	DAM2
Srgn	1.62e-117	0.478436	0.805	0.643	LADAM
H2-K1	4.5e-226	0.477307	0.992	0.947	LADAM
Ctsb	0	0.475275	1	0.989	DAM2
Cox6a2	1.13e-64	0.472164	0.52	0.346	LADAM
Lrpap1	2.14e-213	0.471765	0.657	0.437	DAM2
Qk	1.01e-48	0.471743	0.945	0.808	Homeostatic
Pim1	8.56e-159	0.470915	0.288	0.089	LADAM
Pag1	1.3e-54	0.468131	0.639	0.343	Homeostatic
Ckb	3.28e-78	0.467715	0.921	0.731	Homeostatic
Tmsb10	1.3e-81	0.464964	0.784	0.645	LADAM
Ier2	1.36e-67	0.46196	0.48	0.228	LADAM
Ccl3	5.56e-25	0.459818	0.681	0.568	LADAM
Cd164	2.38e-42	0.459274	0.598	0.339	Homeostatic
Trem2	8.47e-278	0.459025	1	0.987	DAM2
Nr4a1	4.6e-99	0.455578	0.412	0.161	EADAM
Timp2	1e-303	0.454335	0.992	0.955	DAM2
Slfn5	1.85e-176	0.452691	0.391	0.118	EADAM
Cyth4	3.33e-66	0.45222	0.758	0.541	Homeostatic
Tnfaip2	1.28e-58	0.450553	0.367	0.164	EADAM
Ifit1	4.14e-198	0.450463	0.241	0.037	EADAM
Dock4	8.3e-72	0.450299	0.574	0.264	Homeostatic
Ms4a7	2.83e-156	0.449311	0.288	0.07	DAM2
Mef2c	1.75e-21	0.448658	0.974	0.887	Homeostatic
Stat1	1.08e-165	0.448569	0.49	0.22	EADAM
Entpd1	2.61e-43	0.446731	0.663	0.43	Homeostatic
Bcl2a1a	1.28e-121	0.446546	0.496	0.222	EADAM
Ier5	7.62e-117	0.446474	0.664	0.406	EADAM
Sall1	7.6e-56	0.446027	0.576	0.271	Homeostatic
Arhgap45	1.13e-77	0.445643	0.634	0.333	Homeostatic
Vim	1.56e-68	0.442441	0.265	0.116	LADAM
H3f3b	5.66e-32	0.441481	0.976	0.981	LADAM
Fxyd5	4.36e-96	0.44007	0.438	0.224	LADAM
Cd68	5.17e-270	0.439834	0.967	0.906	DAM2
Pld3	1.68e-250	0.438243	0.668	0.408	DAM2
Dusp1	8.23e-66	0.437924	0.516	0.24	EADAM
Son	3.84e-10	0.437653	0.866	0.729	Homeostatic
Parp14	7.69e-157	0.436524	0.404	0.178	EADAM
Cdkn1a	2.16e-61	0.435494	0.425	0.204	LADAM
H2-D1	8.17e-199	0.435066	0.993	0.976	EADAM
Scamp2	7.99e-76	0.433497	0.702	0.47	Homeostatic
Ccrl2	1.58e-72	0.43339	0.456	0.236	DAM2
Mrc1	3.83e-210	0.432507	0.161	0.016	LADAM
Elmo1	2.12e-52	0.430328	0.54	0.251	Homeostatic
Fos	1.01e-56	0.428113	0.518	0.289	DAM2
Slco2b1	3.56e-36	0.42696	0.645	0.383	Homeostatic
Oasl2	5.38e-179	0.42636	0.389	0.125	EADAM
Pou2f2	1.73e-62	0.426194	0.65	0.414	Homeostatic
Nfkbia	1.78e-35	0.423565	0.593	0.425	LADAM
Nr4a1	1.76e-90	0.423245	0.382	0.161	LADAM
Ms4a7	2.3e-74	0.423094	0.277	0.098	LADAM
Slfn2	7.93e-153	0.421362	0.492	0.203	EADAM
Calm2	6.05e-38	0.420968	0.949	0.849	Homeostatic
Dock10	2.91e-46	0.41844	0.528	0.239	Homeostatic
Cst3	0	0.414638	1	1	Homeostatic
Ptgs2	1.51e-42	0.414341	0.242	0.083	EADAM
Ccl12	1.8e-22	0.414261	0.405	0.297	LADAM
Junb	7.25e-46	0.413189	0.777	0.653	DAM2
Celf2	1.61e-32	0.412405	0.649	0.42	Homeostatic
Adgrg1	1.78e-113	0.409969	0.514	0.204	Homeostatic
Ctla2a	9.7e-193	0.409334	0.251	0.075	DAM2
Ctsc	7.47e-124	0.409117	0.828	0.7	LADAM
H2-Oa	5.49e-180	0.408475	0.415	0.19	LADAM
Bcl2a1d	2.26e-95	0.407531	0.394	0.152	EADAM
Inpp5d	2.27e-46	0.407414	0.67	0.433	Homeostatic
Rgs1	9.25e-34	0.403469	0.322	0.204	LADAM
Mcl1	8.47e-88	0.402906	0.718	0.484	EADAM
Cd81	1.51e-194	0.398687	1	0.987	Homeostatic
Syngr1	7.59e-122	0.398348	0.946	0.871	DAM2
Crlf2	1.15e-196	0.397702	0.871	0.651	DAM2
Ier3	4.29e-43	0.397307	0.419	0.217	DAM2
Mcl1	8.77e-69	0.397252	0.633	0.492	LADAM
Anxa5	7.06e-207	0.395276	0.614	0.332	DAM2
Ifi44	3.47e-136	0.394857	0.274	0.068	EADAM
Clec2d	8.52e-136	0.394204	0.418	0.177	EADAM
Phf11b	9.59e-180	0.393163	0.41	0.144	EADAM
Cd14	9.86e-35	0.392311	0.731	0.641	EADAM
Ctsz	3.42e-272	0.392244	0.999	0.991	DAM2
Lyn	1.6e-28	0.391777	0.691	0.481	Homeostatic
Glul	4.03e-19	0.388515	0.696	0.485	Homeostatic
Apbb1ip	5.09e-57	0.388267	0.679	0.472	Homeostatic
Mertk	7.84e-38	0.3869	0.604	0.378	Homeostatic
Cmtm7	3.07e-96	0.386691	0.592	0.354	Homeostatic
Gadd45b	3.76e-34	0.386528	0.397	0.199	LADAM
AW112010	7.3e-119	0.386488	0.522	0.293	LADAM
Hpgd	2.95e-72	0.386001	0.63	0.399	Homeostatic
Cxcl16	2.57e-91	0.38487	0.589	0.344	EADAM
H2-Q7	4.22e-98	0.384856	0.521	0.282	LADAM
Klf4	1.68e-123	0.384419	0.279	0.087	LADAM
Klf6	1.9e-60	0.384373	0.411	0.296	LADAM
Capza2	7.48e-53	0.384157	0.951	0.857	Homeostatic
Pld4	3.97e-64	0.384115	0.755	0.549	Homeostatic
Ifi207	1.04e-116	0.382856	0.363	0.128	EADAM
Mtdh	7.36e-59	0.382508	0.83	0.699	Homeostatic
Arglu1	3.32e-28	0.382173	0.596	0.365	Homeostatic
Gem	2.64e-77	0.382126	0.314	0.1	EADAM
Ifrd1	4.45e-76	0.381426	0.421	0.184	EADAM
Fam102b	6.31e-44	0.378999	0.535	0.291	Homeostatic
P2ry6	1.01e-58	0.378646	0.554	0.306	Homeostatic
Zfp36l2	7.66e-48	0.377349	0.594	0.362	Homeostatic
Fxyd5	5.06e-129	0.376818	0.437	0.195	DAM2
Lair1	3.86e-21	0.37569	0.843	0.7	Homeostatic
Gnas	1.39e-223	0.374757	0.966	0.923	DAM1
Ly6e	3.43e-137	0.374608	0.973	0.934	EADAM
Fam49b	4.54e-48	0.373875	0.704	0.527	Homeostatic
Fth1	9.82e-119	0.373647	1	1	DAM2
Irf1	5.01e-96	0.372479	0.368	0.143	EADAM
Basp1	2.81e-80	0.372118	0.974	0.905	Homeostatic
Golm1	9.35e-53	0.371498	0.593	0.372	Homeostatic
Cmtm6	1.58e-40	0.37098	0.559	0.325	Homeostatic
Ms4a6c	8.3e-73	0.370974	0.382	0.23	LADAM
Cited2	2.85e-30	0.370121	0.315	0.217	LADAM
Selenop	1.08e-100	0.368707	0.989	0.899	Homeostatic
Rtp4	1.2e-176	0.367438	0.39	0.127	EADAM
Hexb	5.87e-173	0.367043	1	0.987	Homeostatic
Ftl1	5.67e-111	0.365247	1	0.999	DAM2
Fam105a	1.3e-166	0.364117	0.352	0.148	Homeostatic
Marcksl1	1.84e-99	0.36364	0.34	0.105	EADAM
Abca9	6.21e-28	0.363402	0.533	0.303	Homeostatic
Stab1	1.18e-61	0.363264	0.452	0.164	Homeostatic
Zfp36l1	1.3e-39	0.362274	0.735	0.602	EADAM
Ifi30	5.66e-78	0.36114	0.477	0.231	EADAM
S100a11	7.97e-166	0.361072	0.234	0.057	LADAM
Tlr2	2.53e-53	0.360592	0.516	0.318	EADAM
Btg1	1.12e-70	0.35975	0.77	0.597	EADAM
Trim30a	8.59e-114	0.358931	0.506	0.27	EADAM
Fus	0.118071	0.357934	0.662	0.466	Homeostatic
Ophn1	6.57e-44	0.356362	0.487	0.236	Homeostatic
H2-D1	5.66e-149	0.355395	0.995	0.975	LADAM
Tnfaip2	8.2e-46	0.355241	0.3	0.153	DAM2
Atf3	2.4e-58	0.355159	0.55	0.301	DAM2
B2m	1.07e-147	0.354802	1	0.999	EADAM
Fgd2	8.86e-63	0.35455	0.453	0.195	Homeostatic
Ctsl	1.66e-95	0.35446	0.994	0.976	DAM2
Kctd12	7.63e-45	0.350533	0.829	0.667	Homeostatic
Tspo	3.81e-87	0.350507	0.74	0.544	EADAM
Rrbp1	4.89e-32	0.349247	0.903	0.807	Homeostatic
Sowahc	4.68e-62	0.349119	0.599	0.39	EADAM
Rhob	2.84e-73	0.346614	0.877	0.727	Homeostatic
Dusp1	1.06e-38	0.346474	0.413	0.227	DAM2
Numb	2.28e-33	0.345685	0.441	0.189	Homeostatic
Gng10	1.78e-61	0.3448	0.573	0.354	EADAM
Sdc4	2.89e-59	0.344755	0.317	0.136	EADAM
Tmem173	3.95e-42	0.343815	0.506	0.259	Homeostatic
Iigp1	1.22e-146	0.343111	0.172	0.021	EADAM
Il6ra	7.7e-43	0.342389	0.456	0.216	Homeostatic
Fcgr1	1.18e-107	0.342254	0.706	0.514	EADAM
H3f3b	1.14e-37	0.340932	0.984	0.979	DAM2
Nfkbid	2.07e-95	0.340873	0.359	0.119	EADAM
Cd83	1.47e-65	0.339979	0.679	0.458	DAM2
C4b	3.54e-111	0.339506	0.326	0.103	EADAM
Pde3b	7.87e-40	0.338719	0.527	0.308	Homeostatic
Bmp2k	3.34e-22	0.338076	0.595	0.41	Homeostatic
Wnk1	7.71e-26	0.33791	0.645	0.471	Homeostatic
Susd3	9.86e-83	0.337718	0.478	0.224	Homeostatic
F11r	1.33e-51	0.336049	0.657	0.467	Homeostatic
Ifi209	3.46e-182	0.336037	0.299	0.066	EADAM
Ier3	2.36e-17	0.335765	0.409	0.243	LADAM
Rapgef5	5.52e-52	0.335163	0.393	0.146	Homeostatic
Zbp1	2.32e-169	0.334825	0.318	0.079	EADAM
Nfkbia	1.16e-12	0.332878	0.547	0.416	DAM2
Rnase4	2.49e-41	0.332336	0.731	0.585	Homeostatic
Tnip3	2.25e-123	0.33219	0.102	0.008	LADAM
Spp1	6.3e-06	0.331875	0.507	0.346	LADAM
Fabp3	5.15e-197	0.331338	0.439	0.167	DAM2
Zeb2	3.02e-12	0.32947	0.667	0.514	Homeostatic
Ifit3b	2.33e-199	0.329329	0.204	0.023	EADAM
Frmd4b	9.1e-19	0.328095	0.513	0.289	Homeostatic
H2-T23	1.85e-93	0.327979	0.799	0.614	EADAM
Btg1	9.04e-50	0.327806	0.729	0.6	LADAM
Mafb	2.43e-61	0.327135	0.946	0.818	Homeostatic
Nme2	6.24e-43	0.326626	0.643	0.412	EADAM
Pnp	1.73e-51	0.326288	0.509	0.293	Homeostatic
Picalm	7.48e-07	0.325167	0.721	0.606	Homeostatic
Ifrd1	1.01e-49	0.324371	0.364	0.188	LADAM
Ldhb	2.53e-64	0.324341	0.773	0.654	Homeostatic
Txnip	8.48e-41	0.324279	0.568	0.338	Homeostatic
Lsp1	2.14e-84	0.3242	0.389	0.226	LADAM
Tm6sf1	1.07e-55	0.322073	0.436	0.201	Homeostatic
Dkk2	0	0.322021	0.268	0.038	DAM2
Pianp	2.99e-273	0.321109	0.363	0.103	DAM2
Lrba	3.7e-70	0.320918	0.353	0.104	Homeostatic
Rgs10	2.31e-140	0.320689	0.995	0.963	Homeostatic
Npc2	1.71e-181	0.320527	0.998	0.985	DAM2
Srrm2	1.6e-07	0.320513	0.729	0.601	Homeostatic
Herpud1	8.81e-68	0.3204	0.514	0.317	EADAM
Cd52	1.67e-89	0.319378	0.982	0.954	EADAM
Zfp36l1	9.66e-44	0.319116	0.729	0.601	LADAM
Crip1	3.47e-120	0.318896	0.565	0.283	DAM2
Abi3	1.74e-38	0.318778	0.626	0.439	Homeostatic
Wasf2	2.54e-50	0.318743	0.561	0.38	Homeostatic
Marcksl1	3.49e-61	0.317709	0.266	0.111	LADAM
Xaf1	1.71e-144	0.316318	0.397	0.144	EADAM
Usp18	4.02e-158	0.31616	0.28	0.07	EADAM
Chd9	9.03e-19	0.315755	0.434	0.217	Homeostatic
Tyrobp	1.49e-251	0.315265	1	1	DAM1
Bin2	2.87e-59	0.315148	0.535	0.338	Homeostatic
Ddx5	0.0124025	0.314959	0.951	0.872	Homeostatic
Adap2	1.78e-52	0.314937	0.459	0.239	Homeostatic
Luc7l2	9.4e-09	0.313865	0.616	0.446	Homeostatic
Apoc1	5.8e-65	0.313745	0.165	0.047	DAM2
Hif1a	3.03e-120	0.31365	0.678	0.49	DAM2
Vmp1	8.08e-77	0.313304	0.516	0.282	EADAM
Id2	3.69e-56	0.312765	0.411	0.242	DAM2
2410006H16Rik	2.1e-37	0.31151	0.508	0.311	EADAM
Ramp1	4.78e-92	0.311316	0.583	0.37	DAM2
H2-Q6	7.18e-145	0.310889	0.419	0.137	EADAM
Gadd45b	1.52e-22	0.310665	0.372	0.179	DAM2
Phf11d	1.55e-135	0.309995	0.314	0.105	EADAM
Ifi213	4.44e-177	0.309959	0.249	0.042	EADAM
Ptma	5.46e-106	0.308599	0.988	0.973	LADAM
Dab2	4.66e-78	0.307837	0.226	0.107	LADAM
Gyg	8.95e-217	0.307416	0.359	0.129	DAM2
Cybb	3.24e-33	0.306702	0.438	0.244	EADAM
Lgals1	1.81e-105	0.306181	0.206	0.058	LADAM
Cttnbp2nl	3.71e-22	0.305131	0.499	0.305	Homeostatic
Stap1	2.34e-210	0.304805	0.174	0.015	LADAM
Tnf	0.0121481	0.303816	0.255	0.141	DAM2
Cebpb	6.08e-12	0.30337	0.679	0.629	LADAM
Id2	3.37e-25	0.303061	0.439	0.262	EADAM
Ccrl2	2.24e-18	0.302929	0.441	0.264	LADAM
Tyrobp	4.64e-97	0.302554	1	1	DAM2
Vcam1	9.02e-88	0.302249	0.292	0.081	EADAM
Cxcl13	8.55e-23	0.301965	0.163	0.052	LADAM
Rnf213	4.81e-126	0.301604	0.327	0.112	EADAM
Hmgb2	7.87e-38	0.301396	0.396	0.253	LADAM
Cybb	4.32e-74	0.301152	0.431	0.215	DAM2
Slc15a3	6.1e-52	0.300922	0.535	0.32	EADAM
Rhoh	4.72e-67	0.300677	0.481	0.275	Homeostatic
Tnfaip8l2	6.63e-55	0.300041	0.573	0.394	Homeostatic
Emp3	8.73e-82	0.299994	0.293	0.138	LADAM
Fgl2	3.02e-93	0.299831	0.361	0.136	EADAM
Fgl2	1.02e-125	0.299418	0.353	0.133	LADAM
Tsc22d4	5.81e-22	0.299085	0.636	0.49	Homeostatic
Plbd1	6.41e-274	0.296866	0.129	0	LADAM
Cd14	2.55e-06	0.29646	0.681	0.647	LADAM
Pnisr	6.84e-13	0.296225	0.517	0.324	Homeostatic
Rps21	0	0.295853	1	0.999	DAM1
Cited2	1.17e-29	0.295657	0.35	0.214	EADAM
Rplp1	0	0.295532	1	1	DAM1
Tmem176a	5.8e-83	0.295446	0.825	0.678	LADAM
Serpine1	1.43e-48	0.294837	0.225	0.097	DAM2
Actg1	1.38e-26	0.29463	0.851	0.831	LADAM
Fcrls	5.18e-98	0.293904	0.988	0.916	Homeostatic
Clec12a	4.24e-270	0.293066	0.167	0.006	LADAM
Adamts1	2.19e-14	0.292593	0.198	0.104	EADAM
Cox6a2	3.95e-52	0.292103	0.542	0.315	DAM2
Coro1a	7.68e-46	0.291944	0.664	0.51	Homeostatic
Bcl2a1d	1.82e-36	0.291837	0.323	0.158	LADAM
Smap2	2.23e-14	0.291802	0.701	0.578	Homeostatic
Csf1	3.35e-06	0.290913	0.451	0.289	EADAM
Cd9	5.03e-118	0.290755	0.996	0.977	DAM2
Ifi211	7.5e-131	0.290723	0.239	0.05	EADAM
Klk8	1.24e-67	0.290647	0.458	0.245	Homeostatic
Actb	1.71e-77	0.290627	1	0.999	Homeostatic
Mt1	5.65e-20	0.289483	0.849	0.826	LADAM
Camk2n1	1	0.289272	0.545	0.352	Homeostatic
Psme1	1.61e-83	0.288599	0.782	0.594	EADAM
Ifi203	9.35e-214	0.288524	0.143	0.006	LADAM
Prdx1	6.5e-42	0.287896	0.869	0.785	DAM2
Sox4	8.59e-53	0.287818	0.334	0.152	Homeostatic
Rgs1	3.1e-49	0.28745	0.327	0.187	DAM2
St3gal6	6.15e-23	0.286446	0.533	0.352	Homeostatic
Snrnp70	7.74e-09	0.2862	0.562	0.392	Homeostatic
Rps4x	3.66e-276	0.285697	1	0.998	DAM1
Commd8	1.66e-49	0.28514	0.51	0.339	Homeostatic
Lst1	1.33e-61	0.285106	0.538	0.319	Homeostatic
Mylip	3.47e-20	0.284911	0.512	0.34	Homeostatic
Alox5ap	5.93e-57	0.284897	0.578	0.388	Homeostatic
Rps24	0	0.284483	1	0.999	DAM1
Fchsd2	7.98e-41	0.284348	0.365	0.172	Homeostatic
Ccnl1	3.93e-60	0.28382	0.55	0.332	EADAM
Fcgr3	1.15e-81	0.283626	0.959	0.895	Homeostatic
Foxn3	2.54e-21	0.283278	0.491	0.314	Homeostatic
AY036118	9.58e-51	0.282482	0.894	0.853	EADAM
Rpl32	4.21335076099767e-315	0.282291	1	0.998	DAM1
Klf3	2.55e-28	0.282249	0.391	0.193	Homeostatic
Sgk1	3.58e-51	0.282045	0.561	0.455	DAM2
Rpl13	0	0.280076	1	0.999	DAM1
Kdm6b	1.57e-55	0.279765	0.303	0.122	EADAM
Cdkn1a	2.39e-28	0.279562	0.364	0.192	DAM2
Gdi2	6.51e-27	0.279454	0.755	0.662	Homeostatic
Csmd3	4.58e-16	0.278534	0.362	0.178	Homeostatic
Rps12	5.11360590419384e-311	0.278497	1	0.998	DAM1
Cstb	8.9e-37	0.278051	0.529	0.377	DAM2
Flt1	1.81e-176	0.278045	0.33	0.116	DAM2
Ier5	2.63e-40	0.277842	0.578	0.413	LADAM
Srgn	5.58e-30	0.277207	0.756	0.651	EADAM
Rpl39	2.67e-301	0.276612	1	0.999	DAM1
Macf1	0.000369479	0.276176	0.591	0.458	Homeostatic
Mamdc2	1.31e-228	0.275884	0.258	0.052	DAM2
Nav3	8.88e-16	0.27585	0.431	0.252	Homeostatic
Plek	1.55e-31	0.275481	0.779	0.627	EADAM
Itgam	3.02e-26	0.275436	0.663	0.517	Homeostatic
Rasgef1b	3.5e-62	0.274702	0.354	0.136	EADAM
Atp6v0d2	4.97e-230	0.274629	0.197	0.021	DAM2
Neat1	5.98e-38	0.273563	0.469	0.306	LADAM
Zfp36	3.29e-28	0.272921	0.676	0.49	DAM2
Creg1	2.43e-115	0.272466	0.942	0.864	DAM2
Ank	6.98e-91	0.271615	0.458	0.261	DAM2
Itga6	2.37e-31	0.271364	0.472	0.304	Homeostatic
Gusb	1.43e-76	0.270928	0.59	0.472	DAM2
Jun	1.25e-22	0.26997	0.56	0.431	DAM2
Sgk1	0.00392678	0.269825	0.564	0.469	EADAM
Ccr2	6.03e-145	0.269733	0.121	0.016	LADAM
Slc40a1	2.21e-42	0.269685	0.314	0.116	Homeostatic
Gas5	1.01e-26	0.269394	0.64	0.431	EADAM
Hist1h1c	1.91e-39	0.269299	0.415	0.283	DAM2
Rab3il1	2.05e-34	0.269195	0.45	0.262	Homeostatic
Fau	0	0.268944	1	1	DAM1
Rab14	3.37e-10	0.268647	0.652	0.542	Homeostatic
Rpl27a	0	0.268489	1	0.999	DAM1
Atp6v0c	4.71e-24	0.268386	0.71	0.533	EADAM
Tmcc3	5.37e-08	0.268185	0.587	0.418	Homeostatic
Tcf4	1	0.26792	0.566	0.444	Homeostatic
Rps27a	1.97e-299	0.267149	1	0.999	DAM1
Tnfsf9	9.86e-36	0.266926	0.182	0.057	EADAM
Camk1	2.47e-45	0.265956	0.654	0.535	Homeostatic
Rpl23	5.55e-297	0.265789	1	1	DAM1
Rbm39	1	0.265687	0.694	0.603	Homeostatic
Bcl2a1b	1.99e-10	0.265654	0.833	0.781	LADAM
Slc1a3	2.54e-12	0.265275	0.505	0.331	Homeostatic
Capg	1.95e-49	0.264688	0.457	0.267	DAM2
Lilrb4a	2.6e-105	0.264276	0.35	0.149	DAM2
Cxcl14	1.83e-134	0.263903	0.274	0.093	DAM2
Il4i1	4.43e-54	0.263083	0.258	0.122	LADAM
Tor3a	4.34e-99	0.262712	0.349	0.154	EADAM
Wfdc17	1.33e-09	0.262582	0.412	0.278	LADAM
Rps10	8.01e-265	0.262568	1	0.998	DAM1
Fosb	2.1e-47	0.262385	0.304	0.139	DAM2
Rab20	4.21e-76	0.262333	0.353	0.153	EADAM
Mgat4a	2.88e-15	0.261898	0.437	0.27	Homeostatic
Odc1	1.46e-43	0.261701	0.317	0.145	EADAM
Ier2	5.52e-12	0.261563	0.385	0.222	DAM2
Rpl18a	2.52e-299	0.261491	1	0.999	DAM1
1700017B05Rik	7.68e-32	0.261378	0.393	0.207	Homeostatic
Ctsa	3.99e-136	0.261364	0.95	0.888	DAM2
Rpl21	6e-271	0.261323	1	0.999	DAM1
Fcgr4	6.57e-100	0.261255	0.333	0.126	EADAM
Ttc14	0.00175892	0.261251	0.453	0.281	Homeostatic
Adrb2	7.08e-57	0.261099	0.383	0.177	Homeostatic
H2-Q4	3.66e-101	0.260912	0.403	0.155	EADAM
Git2	2.4e-21	0.26021	0.501	0.34	Homeostatic
Cyfip1	2.21e-13	0.260033	0.766	0.709	Homeostatic
Rel	1.38e-48	0.25999	0.382	0.231	LADAM
Irgm1	4.89e-103	0.259897	0.303	0.114	EADAM
Rpl12	4.21e-212	0.259863	0.999	0.989	DAM1
Ccl9	2.72e-53	0.259588	0.313	0.174	LADAM
Tnfaip3	2.6e-33	0.259092	0.363	0.196	DAM2
Dpp7	1.06e-158	0.259056	0.428	0.209	DAM2
Osm	1.13e-36	0.259004	0.303	0.133	EADAM
Ankrd44	1.74e-21	0.258936	0.401	0.227	Homeostatic
Rps23	5.59e-234	0.257981	1	0.999	DAM1
Rpl11	3.84e-270	0.257946	1	0.998	DAM1
Rps5	3.16e-226	0.257856	0.999	0.993	DAM1
Itgax	1.79e-16	0.257856	0.427	0.273	LADAM
Rps18	3.68e-210	0.257129	1	0.995	DAM1
Ifi207	1.4e-45	0.256785	0.273	0.137	LADAM
Rps19	2.19e-219	0.256772	0.999	0.997	DAM1
Hpse	8.24e-166	0.256506	0.3	0.093	DAM2
Metrnl	1.03e-121	0.256392	0.234	0.069	LADAM
Syngr1	1.23e-86	0.256357	0.939	0.871	DAM1
Ptgds	1.43e-16	0.25634	0.369	0.311	LADAM
Sp100	1.52e-93	0.255522	0.366	0.149	EADAM
Iqgap1	1.48e-104	0.255443	0.256	0.091	LADAM
Pdgfb	5.6e-38	0.255423	0.434	0.291	EADAM
Rpl30	2.06e-251	0.253953	1	0.999	DAM1
Rpl37	3.88e-276	0.253865	1	0.999	DAM1
Sat1	2e-41	0.252758	0.917	0.875	EADAM
Rpl29	6.91e-194	0.251198	0.991	0.968	DAM1
Gcnt1	2.89e-21	0.251159	0.363	0.181	Homeostatic
Ncf1	4.65e-36	0.251085	0.597	0.443	EADAM
Fscn1	1.79e-26	0.25107	0.486	0.321	Homeostatic
Gm26532	1.13e-25	0.250915	0.313	0.187	LADAM
Ikzf1	1.64e-14	0.250808	0.43	0.262	Homeostatic
Slc29a3	3.08e-23	0.250744	0.442	0.276	Homeostatic
Rpl41	2.58e-236	0.250563	1	0.999	DAM1
Vim	6.59e-50	0.249798	0.245	0.102	DAM2
Oasl1	9.14e-142	0.249386	0.158	0.016	EADAM
Fermt3	5.58e-17	0.249044	0.501	0.352	Homeostatic
Rps15a	7.98e-218	0.248729	1	0.998	DAM1
Gpr65	1.53e-57	0.248373	0.319	0.172	LADAM
Sft2d1	1.54e-28	0.247981	0.545	0.415	Homeostatic
Plekho1	8.51e-25	0.247737	0.55	0.405	Homeostatic
Atp6v0b	2.09e-27	0.247707	0.955	0.929	Homeostatic
Mycbp2	0.00187308	0.247571	0.488	0.343	Homeostatic
Id2	1.21e-19	0.247023	0.419	0.261	LADAM
Cd53	8.69e-28	0.246943	0.849	0.784	Homeostatic
Hexa	2.24e-101	0.24694	0.98	0.948	DAM2
Rpl26	1.24e-252	0.246235	1	0.998	DAM1
Rps6ka1	1.86e-42	0.24584	0.375	0.192	Homeostatic
Cd37	6.69e-20	0.24582	0.679	0.58	Homeostatic
Rpl19	4.63e-250	0.245591	1	0.999	DAM1
Stk17b	5.86e-76	0.245533	0.276	0.154	LADAM
Rps28	8.67e-159	0.245317	1	0.996	DAM1
Neat1	1.39e-67	0.245148	0.448	0.29	DAM2
Camk2d	1.1e-19	0.244988	0.396	0.222	Homeostatic
Skil	5.46e-35	0.244748	0.62	0.446	EADAM
Tnfaip3	1.75e-18	0.244679	0.38	0.214	LADAM
Pik3r1	2.9e-09	0.244647	0.443	0.28	Homeostatic
Csf1	2.47e-06	0.244282	0.423	0.289	LADAM
Gnas	7.07e-74	0.244237	0.968	0.924	DAM2
Crlf3	3.42e-22	0.244043	0.43	0.261	Homeostatic
Nfkbiz	1.05e-15	0.243777	0.387	0.213	DAM2
Serpine2	1.43e-109	0.2436	0.885	0.791	DAM1
Rps16	1.43e-217	0.243548	1	0.997	DAM1
Ntpcr	1.47e-55	0.243131	0.491	0.325	Homeostatic
Hist1h1c	8.19e-10	0.242779	0.431	0.299	EADAM
Rps3	2.46e-196	0.241682	0.999	0.997	DAM1
Abca1	3.04e-07	0.241621	0.513	0.365	Homeostatic
Srsf2	2.17e-06	0.241323	0.534	0.382	Homeostatic
Rplp0	2.13e-189	0.240876	0.999	0.996	DAM1
Cst3	3.75e-267	0.240802	1	1	DAM1
S100a10	9.29e-92	0.240592	0.163	0.05	LADAM
Ifi206	4.49e-147	0.240402	0.21	0.033	EADAM
Tacc1	2.05e-13	0.24025	0.506	0.376	Homeostatic
H2afz	3.06e-23	0.240028	0.806	0.745	LADAM
Lilrb4a	6.32e-39	0.239758	0.346	0.173	LADAM
Rpl36a	3.36e-160	0.239489	0.988	0.969	DAM1
Phf14	6.53e-14	0.239325	0.39	0.226	Homeostatic
Jmjd1c	1.72e-06	0.239168	0.485	0.343	Homeostatic
Cd180	2.86e-39	0.23849	0.541	0.366	EADAM
Gpx1	3.96e-41	0.238227	0.788	0.688	LADAM
Zbtb20	0.00165942	0.237854	0.403	0.279	Homeostatic
Vcam1	1.03e-35	0.237685	0.199	0.09	LADAM
Gng12	6.75e-83	0.237569	0.466	0.28	DAM2
Cebpb	7.8e-22	0.236998	0.702	0.615	DAM2
Sub1	1.23e-52	0.236974	0.62	0.485	LADAM
Rnf19b	1.59e-56	0.236905	0.343	0.154	EADAM
Col27a1	7.1e-30	0.236864	0.325	0.15	Homeostatic
Zcchc7	0.00804246	0.236773	0.416	0.254	Homeostatic
Cxcl16	1.28e-27	0.236538	0.496	0.352	LADAM
Rps2	1.45e-151	0.236275	0.997	0.989	DAM1
Ints6l	6.73e-07	0.236233	0.395	0.235	Homeostatic
Ndufb1-ps	9.83e-26	0.23607	0.572	0.362	EADAM
Rps13	2.04e-192	0.235409	1	0.995	DAM1
Adamts1	2.68e-31	0.235349	0.203	0.088	DAM2
Rpl10a	4.96e-172	0.235337	0.997	0.987	DAM1
Rap1b	1.32e-17	0.235286	0.632	0.526	Homeostatic
Rps20	9.84e-223	0.234883	1	0.998	DAM1
Btg2	4.71e-17	0.234654	0.632	0.493	DAM2
Rpl13a	1.39e-26	0.234501	0.851	0.773	EADAM
Cd69	2.49e-59	0.23439	0.136	0.028	EADAM
Rpl35	6.32e-104	0.234234	0.984	0.966	DAM1
Tomm6	6.45e-22	0.233967	0.568	0.364	EADAM
Gna15	3.54e-23	0.2339	0.393	0.22	Homeostatic
Arrb2	9.4e-11	0.233783	0.441	0.287	Homeostatic
Ptgs2	3.09e-05	0.233643	0.173	0.078	DAM2
Casp4	7.29e-81	0.233207	0.343	0.133	EADAM
Rpsa	7.92e-151	0.233079	0.998	0.994	DAM1
Rps7	2.59e-180	0.233043	0.998	0.995	DAM1
Tlr2	7.37e-59	0.233	0.475	0.298	DAM2
Lap3	1.97e-46	0.232421	0.522	0.335	EADAM
Rpl37a	1.28e-200	0.23214	1	0.999	DAM1
Clec2d	5.08e-55	0.231919	0.324	0.186	LADAM
Ppcdc	5.11e-27	0.231708	0.419	0.263	Homeostatic
Dst	7.89e-05	0.231597	0.458	0.323	Homeostatic
Slc7a8	4.49e-24	0.231545	0.427	0.267	Homeostatic
Rpl18	7.98e-185	0.23147	0.999	0.993	DAM1
Tgif1	3.04e-42	0.230771	0.408	0.22	EADAM
St3gal5	2.43e-33	0.230606	0.355	0.188	Homeostatic
Gnai2	1.54e-57	0.230302	0.923	0.894	Homeostatic
Anxa2	2.9e-69	0.229401	0.292	0.121	LADAM
Laptm5	2.57e-35	0.228904	1	0.991	Homeostatic
Mif	4.77e-82	0.22865	0.804	0.682	DAM1
Dip2b	1.39e-11	0.228646	0.377	0.218	Homeostatic
Herc6	7.72e-75	0.22819	0.256	0.102	EADAM
Dusp2	1.87e-18	0.228114	0.186	0.077	LADAM
Fam20c	3.71e-127	0.227949	0.297	0.11	DAM2
Tpm3	4.53e-14	0.227925	0.702	0.634	Homeostatic
Sipa1	2.84e-38	0.227787	0.381	0.219	Homeostatic
Csnk1e	1.16e-24	0.227675	0.49	0.362	Homeostatic
Pwwp2a	3.47e-24	0.227523	0.331	0.161	Homeostatic
Rps9	2.59e-202	0.227031	0.999	0.998	DAM1
Gbp5	7.41e-84	0.226888	0.174	0.042	EADAM
Sf3b1	1.28e-05	0.226769	0.571	0.47	Homeostatic
Ifih1	2.13e-77	0.226606	0.255	0.092	EADAM
Kdm6b	9.07e-42	0.226344	0.274	0.123	LADAM
Man1a2	3.48e-15	0.22626	0.447	0.31	Homeostatic
Rps3a1	5.77e-172	0.226158	1	0.997	DAM1
Srsf5	1	0.225946	0.627	0.525	Homeostatic
Rps29	1.47e-187	0.225767	1	1	DAM1
Sdc3	3.62e-56	0.225502	0.409	0.211	EADAM
Plin2	5.05e-108	0.225497	0.347	0.164	DAM2
Herc2	1.06e-14	0.225448	0.417	0.271	Homeostatic
Spi1	2.73e-35	0.224894	0.662	0.567	Homeostatic
Mtus1	1.75e-09	0.224846	0.377	0.224	Homeostatic
Man1a	4.37e-17	0.224765	0.345	0.186	Homeostatic
Zfand5	9.52e-30	0.22469	0.466	0.347	LADAM
Rps25	8.1e-173	0.224426	0.995	0.984	DAM1
Hps3	2.47e-07	0.224168	0.349	0.189	Homeostatic
Rpl17	1.04e-149	0.224053	0.997	0.99	DAM1
Rpl34	3.92e-190	0.223976	0.999	0.997	DAM1
Myo1e	4.46e-121	0.223967	0.36	0.172	DAM2
Rpl7a	2.16e-147	0.223693	0.981	0.948	DAM1
G530011O06Rik	2.33e-67	0.223633	0.235	0.084	EADAM
Rps14	1.02e-175	0.223359	1	0.997	DAM1
Ly6a	9.87e-51	0.223124	0.194	0.095	LADAM
Ppp1r15a	2.1e-23	0.223111	0.34	0.178	LADAM
Cfh	2e-07	0.22286	0.776	0.683	Homeostatic
Gm13889	5.75e-64	0.222854	0.215	0.095	DAM2
Eef1b2	2.53e-125	0.222704	0.98	0.95	DAM1
Rpl35a	3.07e-224	0.222668	1	1	DAM1
Csrnp1	3.62e-66	0.221768	0.264	0.083	EADAM
Ctc1	3.61e-31	0.221744	0.353	0.188	Homeostatic
Pik3ap1	2.36e-72	0.221482	0.329	0.137	EADAM
Rpl24	4.19e-161	0.221405	0.997	0.991	DAM1
Rps11	2.45e-205	0.221116	1	0.998	DAM1
Hmgb2	8.96e-27	0.220917	0.425	0.252	EADAM
Gm26532	4.57e-25	0.220641	0.362	0.183	EADAM
Zfas1	6.57e-30	0.220477	0.36	0.194	EADAM
Hook3	1.95e-05	0.220475	0.363	0.224	Homeostatic
Slamf7	9.33e-111	0.220343	0.213	0.044	LADAM
Rplp2	7.03e-190	0.220243	0.999	0.995	DAM1
Eif2ak2	5.85e-67	0.22022	0.297	0.127	EADAM
Rpl35	3.13e-37	0.21992	0.975	0.97	EADAM
Tmem176a	2.42e-52	0.219872	0.804	0.664	DAM2
Ly6e	5.95e-32	0.219612	0.933	0.939	LADAM
Tmem86a	1.44e-24	0.219548	0.494	0.363	Homeostatic
Tagln2	1.33e-37	0.21894	0.318	0.19	LADAM
Samd9l	6e-73	0.218828	0.245	0.083	EADAM
Cebpd	3.11e-34	0.218676	0.317	0.144	Homeostatic
2021-03-01	5.15e-16	0.218469	0.339	0.179	Homeostatic
3222401L13Rik	9.13e-25	0.218431	0.3	0.136	Homeostatic
Cd72	2.21e-34	0.218273	0.312	0.149	EADAM
Cdc42	6.4e-16	0.218244	0.906	0.863	Homeostatic
Rpl36	5.83e-171	0.218087	1	0.996	DAM1
Tmem176b	1.82e-53	0.217928	0.862	0.782	LADAM
Rpl7	1.47e-151	0.217884	0.997	0.989	DAM1
Ahnak	1.6e-131	0.217822	0.134	0.021	LADAM
Rps6	1.3e-118	0.217267	0.979	0.955	DAM1
Cxcr4	1.38e-157	0.217193	0.243	0.062	DAM2
Rock2	0.000679194	0.216896	0.416	0.282	Homeostatic
Rpl27	2.3e-33	0.216565	0.954	0.933	EADAM
Tpst2	2.55e-37	0.216515	0.387	0.228	Homeostatic
Map4k4	1.64e-24	0.216256	0.44	0.313	Homeostatic
Ms4a4c	6.2e-74	0.215874	0.174	0.054	LADAM
Fam91a1	1.93e-07	0.215683	0.365	0.224	Homeostatic
Osm	3.18e-45	0.215668	0.261	0.119	DAM2
Aif1	5.06e-63	0.215043	0.981	0.924	Homeostatic
Ramp1	5.56e-19	0.21494	0.558	0.4	LADAM
Sdc4	7.01e-17	0.214848	0.256	0.141	LADAM
Eef1a1	4.83e-215	0.214833	1	1	DAM1
Adam10	9.28e-15	0.214779	0.425	0.291	Homeostatic
Rpl22	3.08e-138	0.214466	0.995	0.988	DAM1
Nlrp3	5.25e-30	0.21432	0.328	0.174	EADAM
Psmb9	5.28e-46	0.21381	0.527	0.337	EADAM
Lpar6	1.05e-22	0.213445	0.349	0.207	Homeostatic
Socs3	2.06e-14	0.212566	0.32	0.182	LADAM
Rpl3	3.27e-132	0.212507	0.998	0.991	DAM1
Itch	7.67e-10	0.212362	0.364	0.209	Homeostatic
Lgals3	2.72e-08	0.212047	0.35	0.202	LADAM
Tubgcp5	2.63e-08	0.211672	0.356	0.207	Homeostatic
Clic1	2.95e-40	0.211656	0.901	0.869	Homeostatic
Atp5mpl	1.72e-19	0.211514	0.511	0.319	EADAM
Stmn1	2.35e-12	0.211429	0.295	0.268	LADAM
Rpl9	1.24e-158	0.211313	1	0.998	DAM1
Epsti1	1.63e-57	0.21104	0.419	0.226	EADAM
C4b	2.12e-28	0.210784	0.206	0.116	LADAM
Hspa1a	8.35e-25	0.210719	0.109	0.049	LADAM
Gm26532	4e-37	0.21067	0.298	0.174	DAM2
Pfn1	3.48e-47	0.210599	0.954	0.907	Homeostatic
Tnrc6b	7.14e-11	0.210422	0.369	0.23	Homeostatic
Isg20	2.05e-121	0.209774	0.202	0.038	EADAM
Cflar	0.000775284	0.2096	0.443	0.308	Homeostatic
Ski	3.85e-15	0.209551	0.456	0.337	Homeostatic
Rasgef1b	1.19e-29	0.209541	0.28	0.143	LADAM
Clic4	3.06e-42	0.209375	0.289	0.139	LADAM
Hist1h2bc	8.54e-09	0.209169	0.488	0.36	EADAM
Trim30d	7.49e-69	0.209132	0.326	0.149	EADAM
Herpud1	5.64e-38	0.209057	0.456	0.321	LADAM
Ly6a	1.27e-45	0.209049	0.225	0.093	EADAM
Lag3	5.52e-49	0.209038	0.78	0.656	EADAM
Tmed3	1.75e-37	0.208931	0.618	0.505	DAM2
Dusp6	0.00224571	0.208825	0.397	0.257	Homeostatic
Plau	6.63e-83	0.208704	0.251	0.112	DAM2
Ch25h	7.09e-92	0.207972	0.239	0.08	DAM2
Tlr2	1.68e-20	0.207111	0.481	0.319	LADAM
Rpl28	5.97e-173	0.206659	0.999	0.997	DAM1
Znfx1	1.26e-55	0.206589	0.307	0.153	EADAM
Rpl15	1.02e-142	0.205892	0.998	0.991	DAM1
Ogt	0.445158	0.205803	0.408	0.274	Homeostatic
Plek	5.94e-31	0.205756	0.726	0.619	DAM2
Zup1	1.13e-46	0.204888	0.261	0.119	EADAM
Upk1b	6.18e-46	0.204863	0.237	0.083	Homeostatic
Rpl27	3.83e-80	0.204697	0.958	0.928	DAM1
Pabpc1	1.31e-21	0.20446	0.836	0.725	EADAM
Mif	2.12e-26	0.20444	0.824	0.681	DAM2
Rab7b	2.81e-124	0.204308	0.287	0.103	DAM2
Limd2	1.58e-33	0.204191	0.509	0.398	Homeostatic
Serf2	1.8e-107	0.204113	0.982	0.953	DAM1
Gtf2h2	5.57e-20	0.204107	0.335	0.184	Homeostatic
Gm4951	8.9e-88	0.203848	0.206	0.063	EADAM
Il1rn	4.28e-47	0.203726	0.147	0.034	EADAM
Psmb8	5.85e-42	0.203408	0.798	0.674	LADAM
Psmb8	3.99e-42	0.20321	0.809	0.675	EADAM
Ctsz	8.4e-105	0.20309	0.999	0.991	DAM1
Atp5e	7.46e-100	0.202922	0.952	0.905	DAM1
Crlf2	2.88e-19	0.20243	0.782	0.69	LADAM
Lrrc3	1.08e-33	0.202248	0.31	0.151	Homeostatic
Tmem59	2.43e-25	0.202023	0.763	0.727	Homeostatic
Rel	2.7e-20	0.20185	0.391	0.232	EADAM
A830008E24Rik	6.97e-44	0.201699	0.234	0.08	Homeostatic
Pten	0.00431888	0.201382	0.373	0.243	Homeostatic
Fkbp2	3.81e-21	0.201271	0.669	0.607	DAM2
Rps26	2.82e-118	0.201181	0.995	0.984	DAM1
Rpl38	9.13e-113	0.200999	0.999	0.996	DAM1
Ifi35	1.69e-65	0.200848	0.348	0.173	EADAM
Axl	3.59e-29	0.200791	0.456	0.29	LADAM
Ccl9	9.44e-22	0.20071	0.31	0.177	EADAM
Snx18	8.31e-07	0.200635	0.427	0.307	Homeostatic
Ccnd2	4.39e-108	0.200555	0.164	0.036	LADAM
Pip4k2a	1.74e-11	0.200496	0.409	0.28	Homeostatic
Fli1	2.1e-10	0.200343	0.376	0.248	Homeostatic
Ppp1r9a	0.00213704	0.20015	0.342	0.208	Homeostatic
Tab2	1.34e-10	0.200039	0.349	0.215	Homeostatic
Ubc	8.64e-18	0.199947	0.924	0.914	LADAM
Rps8	3.54e-178	0.199831	1	0.999	DAM1
Fyb	1.23e-09	0.199695	0.607	0.5	Homeostatic
Serpine2	9.21e-55	0.199667	0.849	0.806	DAM2
Rnf13	9.96e-07	0.199451	0.55	0.452	Homeostatic
Nfkbid	7.76e-27	0.199238	0.267	0.128	LADAM
Phlda1	4.34e-26	0.199211	0.161	0.068	DAM2
Akirin2	3.44e-25	0.198876	0.381	0.241	Homeostatic
Rbm5	0.213014	0.198507	0.39	0.264	Homeostatic
Kctd12	1.55e-16	0.198379	0.765	0.705	EADAM
Pdlim4	1.56e-41	0.198285	0.298	0.137	Homeostatic
Ywhah	9.7e-10	0.198232	0.884	0.803	Homeostatic
Tgfbi	2.02e-89	0.198158	0.199	0.07	LADAM
Rbm25	1	0.197831	0.506	0.399	Homeostatic
Pura	0.000938532	0.197372	0.446	0.331	Homeostatic
Ubc	4.36e-18	0.197217	0.925	0.914	EADAM
Slfn8	6.77e-57	0.197159	0.273	0.125	EADAM
Ptgs2	0.234588	0.19692	0.179	0.089	LADAM
Ms4a4c	2.68e-55	0.19673	0.185	0.054	EADAM
Actr3	1.78e-42	0.196554	0.569	0.433	LADAM
H2-D1	1.05e-37	0.196296	0.993	0.973	DAM2
Ctnnb1	1.08e-67	0.196274	0.512	0.386	DAM2
Plekho2	1.03e-52	0.195964	0.309	0.124	EADAM
Arid1a	4.13e-09	0.195871	0.402	0.272	Homeostatic
Aldh2	1.13e-71	0.195845	0.442	0.265	DAM2
Nfe2l2	3.73e-11	0.195816	0.629	0.497	EADAM
Rpl10	1.39e-132	0.195664	0.998	0.993	DAM1
Atp5md	1.32e-19	0.195398	0.522	0.33	EADAM
H2-T23	2.57e-36	0.195294	0.757	0.617	LADAM
Cbl	7.27e-07	0.194754	0.362	0.243	Homeostatic
Neurl3	2.24e-45	0.19454	0.322	0.149	EADAM
Slc16a6	5.22e-18	0.194456	0.307	0.172	Homeostatic
Slfn2	1.28e-29	0.194365	0.35	0.218	LADAM
Ank	3.4e-54	0.193745	0.379	0.281	DAM1
Ctsf	2.18e-37	0.193648	0.409	0.274	Homeostatic
Cytip	9.26e-73	0.193619	0.15	0.049	LADAM
Prnp	6.19e-34	0.193617	0.582	0.475	LADAM
Ctsd	1.24e-84	0.19358	1	0.986	DAM1
Bcl2a1b	3.72e-18	0.19338	0.871	0.763	DAM2
Lgals9	4.61e-38	0.193359	0.488	0.312	EADAM
Ubash3b	9.59e-40	0.19291	0.342	0.219	Homeostatic
E230029C05Rik	9.2e-24	0.192796	0.4	0.226	EADAM
Stat2	6.53e-76	0.192615	0.234	0.079	EADAM
Nsd1	0.0149775	0.192447	0.363	0.234	Homeostatic
Rassf2	4.93e-08	0.192431	0.333	0.197	Homeostatic
Clec4a2	2.44e-34	0.192292	0.289	0.129	Homeostatic
Lgals3bp	0.00490482	0.192188	0.716	0.649	LADAM
Serpine1	0.0435604	0.192097	0.206	0.117	EADAM
Lilr4b	3.64e-65	0.191745	0.181	0.055	LADAM
Fubp1	1	0.191731	0.4	0.289	Homeostatic
Aif1	2.93e-67	0.191582	0.971	0.936	EADAM
Ccr1	4.11e-147	0.191541	0.13	0.013	LADAM
Plek	1.8e-11	0.191528	0.734	0.63	LADAM
Prpf4b	0.417288	0.19123	0.397	0.281	Homeostatic
Fuca1	1.18e-52	0.191174	0.608	0.471	DAM2
Vat1	1.57e-123	0.191034	0.262	0.088	DAM2
AW112010	9.69e-22	0.190977	0.459	0.305	EADAM
Rpl8	1.41e-118	0.190848	0.999	0.992	DAM1
Cxxc5	1.86e-23	0.190741	0.356	0.227	Homeostatic
Tpt1	2.13e-131	0.190422	1	0.999	DAM1
2021-03-05	4.36e-45	0.190046	0.34	0.186	EADAM
Rpl14	6.32e-106	0.190021	0.985	0.955	DAM1
Lipa	2.18e-95	0.189497	0.463	0.309	DAM2
Il1b	0.0279333	0.189328	0.339	0.195	DAM2
Havcr2	1	0.189114	0.447	0.332	Homeostatic
Zmiz1	4.25e-09	0.189004	0.427	0.315	Homeostatic
Rpl13a	2.05e-46	0.18899	0.82	0.768	DAM1
Tia1	0.000301055	0.188788	0.294	0.155	Homeostatic
Ptms	2.67e-34	0.188578	0.918	0.875	EADAM
Samhd1	6.49e-39	0.188463	0.319	0.185	EADAM
Mt1	3.07e-17	0.188258	0.874	0.815	DAM2
Rcsd1	6.61e-28	0.188205	0.326	0.197	Homeostatic
Sp110	1.39e-44	0.187954	0.306	0.162	EADAM
Dusp7	2.64e-15	0.187685	0.283	0.138	Homeostatic
H2-T22	3.35e-50	0.187598	0.343	0.165	EADAM
Hps4	0.000299142	0.186893	0.428	0.3	Homeostatic
Krit1	0.0215543	0.186747	0.331	0.205	Homeostatic
Tjp1	1.58e-09	0.18651	0.293	0.152	Homeostatic
Arhgap17	4.73e-05	0.186412	0.414	0.299	Homeostatic
Axl	1.85e-59	0.186218	0.451	0.268	DAM2
Ggh	2.8e-57	0.185484	0.484	0.322	DAM2
Tra2a	0.512991	0.185325	0.423	0.316	Homeostatic
AY036118	2.9e-06	0.185303	0.809	0.865	LADAM
Gem	1.3e-11	0.18507	0.209	0.098	DAM2
Gng5	3.76e-87	0.184658	0.982	0.964	DAM1
Coq10b	2.91e-41	0.184621	0.326	0.156	EADAM
Txn1	3.89e-25	0.184487	0.464	0.329	LADAM
Uba52	1.02e-49	0.184467	0.698	0.589	DAM1
Selenom	7.78e-86	0.184329	0.334	0.184	DAM2
Cd2ap	1	0.184273	0.38	0.28	Homeostatic
Psme2	2.83e-30	0.184162	0.495	0.345	EADAM
Twf2	9.9e-25	0.183763	0.392	0.276	Homeostatic
Lrp1	1.2e-06	0.183597	0.577	0.503	Homeostatic
Hcst	4.71e-33	0.183478	0.406	0.272	DAM2
Glb1	7.53e-75	0.182837	0.399	0.238	DAM2
Nr3c1	0.00032475	0.182755	0.372	0.25	Homeostatic
Jund	2.27e-09	0.182619	0.735	0.638	DAM2
Cd48	1.47e-55	0.182603	0.597	0.474	DAM2
Ptpn1	1.26e-24	0.182315	0.425	0.309	Homeostatic
Atxn7l3b	2.42e-08	0.182231	0.407	0.296	Homeostatic
Fosb	2.03e-09	0.182127	0.313	0.161	EADAM
Cp	1.38e-80	0.182119	0.183	0.044	LADAM
Mkln1	0.0226023	0.182107	0.352	0.235	Homeostatic
Ep300	0.000975274	0.181834	0.34	0.224	Homeostatic
C3	1.45e-56	0.181757	0.19	0.063	LADAM
Clec4a3	8.43e-19	0.181742	0.299	0.164	Homeostatic
Aldoa	2.89e-38	0.181699	0.89	0.813	DAM2
Fth1	1.56e-54	0.180968	1	1	EADAM
Cyba	1.08e-56	0.180451	0.998	0.992	DAM2
Ttr	2.8e-34	0.180249	0.519	0.446	DAM2
Egr3	2.26e-37	0.179977	0.159	0.053	EADAM
Maml3	3.92e-19	0.179895	0.266	0.135	Homeostatic
Rpl6	2.08e-111	0.179209	0.999	0.996	DAM1
Gbp2	1.21e-72	0.178984	0.153	0.034	EADAM
Rps27	2.65e-93	0.178766	0.999	0.998	DAM1
Mndal	3.61e-165	0.178681	0.118	0.007	LADAM
Adssl1	1.34e-72	0.178623	0.291	0.144	DAM2
Rack1	4.58e-81	0.178582	0.968	0.94	DAM1
Rgs2	7.65e-21	0.178531	0.613	0.475	Homeostatic
Cst7	6.84e-47	0.178166	0.797	0.678	DAM1
Srrm1	0.00298258	0.178149	0.444	0.343	Homeostatic
Hexa	1.6e-63	0.178087	0.975	0.948	DAM1
Glmp	1.46e-68	0.178008	0.514	0.373	DAM2
Hnrnpk	1	0.177704	0.648	0.605	Homeostatic
Rbm3	8.11e-27	0.177698	0.59	0.469	LADAM
Csf2ra	2.35e-63	0.177484	0.468	0.319	DAM2
Oas1a	3.5e-84	0.177451	0.23	0.06	EADAM
H3f3a	7.89e-31	0.176826	0.943	0.916	LADAM
Zfp644	4.49e-09	0.176543	0.329	0.206	Homeostatic
Man2b1	2.21e-08	0.17617	0.899	0.835	Homeostatic
Hcar2	1.1e-13	0.176114	0.243	0.137	EADAM
Efhd2	2.77e-28	0.17607	0.833	0.743	EADAM
Dbi	1.1e-36	0.176011	0.647	0.506	LADAM
Tent5a	1.27e-22	0.175967	0.263	0.137	EADAM
Usp2	3.01e-10	0.175964	0.347	0.236	Homeostatic
Hif1a	0.0018257	0.175899	0.606	0.523	LADAM
Atp2c1	0.00279957	0.175873	0.425	0.321	Homeostatic
Chd4	7.16e-09	0.175871	0.455	0.324	EADAM
Ccl3	5.44e-08	0.175636	0.732	0.537	DAM2
Fth1	2.68e-24	0.175612	1	1	LADAM
Gm2a	1.42e-15	0.175399	0.596	0.493	LADAM
Bcl2a1a	0.000198801	0.17539	0.335	0.24	LADAM
Hsp90b1	1	0.175207	0.938	0.884	Homeostatic
Hist1h2bc	1.97e-13	0.174986	0.444	0.353	DAM2
Pik3cg	4.77e-09	0.174975	0.319	0.2	Homeostatic
Phyhd1	1.75e-33	0.174679	0.377	0.204	EADAM
Rps26	3.64e-31	0.174633	0.989	0.986	LADAM
Sqstm1	9.96e-10	0.174568	0.397	0.268	EADAM
Myo5a	4e-121	0.174342	0.317	0.151	DAM2
Lpcat3	7.89e-31	0.174158	0.301	0.171	Homeostatic
Gpi1	2.01e-38	0.173944	0.573	0.431	DAM2
Cysltr1	3.4e-16	0.173556	0.281	0.157	Homeostatic
Pkm	6.56e-20	0.17328	0.72	0.609	DAM2
Il10ra	6.29e-34	0.172954	0.435	0.277	EADAM
Pfdn5	8.15e-74	0.172571	0.978	0.956	DAM1
Atp1a2	1.9e-23	0.172443	0.246	0.173	LADAM
Chmp4b	1.62e-20	0.172404	0.539	0.385	EADAM
Calm1	1e-22	0.172318	0.897	0.842	LADAM
Fez2	1.84e-24	0.172294	0.361	0.244	Homeostatic
Gpx3	2.28e-149	0.172246	0.157	0.023	DAM2
Gm10076	4.81e-17	0.172063	0.808	0.678	EADAM
Zfp710	6.07e-23	0.172048	0.277	0.147	Homeostatic
P2rx4	4.35e-85	0.171922	0.425	0.271	DAM2
Anp32b	8.57e-25	0.171806	0.471	0.335	LADAM
Pmaip1	1.41e-52	0.171669	0.186	0.069	LADAM
Lamp1	3.91e-69	0.171638	0.988	0.964	DAM2
Plekho2	4.67e-42	0.171577	0.265	0.127	LADAM
Nceh1	1.07e-103	0.171569	0.34	0.173	DAM2
Rps15	1.18e-72	0.171405	0.955	0.919	DAM1
Rps28	4.16e-28	0.171037	0.998	0.997	EADAM
C5ar1	1.66e-28	0.170995	0.311	0.175	EADAM
Neat1	0.000709209	0.170913	0.434	0.314	EADAM
Zfp652	1.4e-08	0.170643	0.353	0.233	Homeostatic
Ncf1	2.39e-24	0.170536	0.538	0.43	Homeostatic
Eef2k	5.62e-12	0.170433	0.255	0.121	Homeostatic
Ddx58	1.19e-64	0.170428	0.232	0.082	EADAM
Pla2g15	0.000154009	0.170089	0.426	0.319	Homeostatic
Inpp4b	7.53e-19	0.169673	0.261	0.137	Homeostatic
Soat1	1.4e-87	0.169655	0.463	0.314	DAM2
Atp1b3	1.32e-58	0.169452	0.554	0.433	DAM2
Grcc10	1.4e-09	0.169167	0.59	0.417	EADAM
Prex1	1.03e-08	0.169061	0.352	0.244	Homeostatic
Trem2	1.12e-89	0.168921	1	0.986	DAM1
Smad7	2.56e-09	0.168842	0.466	0.334	EADAM
Tpd52	3.19e-49	0.168835	0.556	0.417	DAM2
Cryba4	5.33e-35	0.168713	0.296	0.171	Homeostatic
Tmsb4x	9.44e-138	0.168607	1	1	DAM1
Uqcrh	2.96e-75	0.168546	0.943	0.882	DAM1
Vapa	3.49e-09	0.168502	0.529	0.461	Homeostatic
Ssr4	8.3e-66	0.168487	0.965	0.93	DAM1
Srsf11	1	0.168477	0.419	0.327	Homeostatic
Tor1aip1	2.55e-24	0.168384	0.465	0.334	EADAM
Mrpl33	2.48e-26	0.16835	0.525	0.373	LADAM
Dennd4a	1.81e-13	0.168075	0.518	0.385	EADAM
Rpl5	5.44e-69	0.167956	0.937	0.885	DAM1
Ms4a6c	5.22e-42	0.167691	0.366	0.213	DAM2
Tmem55b	2.84e-59	0.167244	0.243	0.143	Homeostatic
Ogfrl1	8.3e-10	0.167093	0.389	0.289	Homeostatic
Ndufa1	2.13e-11	0.167049	0.662	0.539	DAM2
Hcar2	1.7e-53	0.166805	0.244	0.119	DAM2
Ptma	3.83e-25	0.166768	0.984	0.974	EADAM
Hk2	0.00359136	0.166565	0.502	0.4	Homeostatic
Rps29	6.72e-55	0.166563	1	1	EADAM
Csnk1a1	1	0.166482	0.455	0.373	Homeostatic
Cd302	1.91e-33	0.166354	0.407	0.304	Homeostatic
Rpl4	1.32e-65	0.166242	0.928	0.872	DAM1
Nckap1l	0.0414191	0.165965	0.436	0.347	Homeostatic
Cox4i1	2.22e-79	0.165944	0.982	0.958	DAM1
Gapdh	4.31e-51	0.165809	0.964	0.94	DAM1
Il16	3.92e-21	0.165384	0.23	0.097	Homeostatic
Tmem37	9.82e-20	0.165337	0.37	0.255	Homeostatic
Zfand5	0.00140973	0.165335	0.442	0.352	EADAM
Selenos	9.43e-14	0.165276	0.472	0.396	Homeostatic
Atf7ip	9.4e-07	0.165191	0.285	0.172	Homeostatic
Lgals3bp	1.25e-25	0.165159	0.778	0.621	DAM2
Comt	1.64e-19	0.164974	0.582	0.519	Homeostatic
Tmem205	1.88e-92	0.16429	0.284	0.123	DAM2
Capg	0.000760585	0.164284	0.408	0.297	LADAM
Snx6	1.12e-09	0.164246	0.355	0.253	Homeostatic
Lacc1	1.12e-30	0.164085	0.411	0.253	EADAM
Cd86	8.15e-24	0.164001	0.586	0.44	EADAM
Thrsp	2.18e-34	0.163877	0.321	0.204	Homeostatic
Sdf4	2.75e-39	0.163763	0.693	0.555	DAM2
Orai1	1.18e-10	0.163656	0.424	0.324	Homeostatic
Arl5c	0.000118934	0.163559	0.271	0.175	LADAM
Vmp1	3.23e-19	0.163523	0.428	0.29	LADAM
Ypel3	5.11e-12	0.163362	0.576	0.507	Homeostatic
Colec12	1.23e-135	0.163318	0.175	0.034	DAM2
Celf1	1	0.163205	0.356	0.257	Homeostatic
Ccdc12	2.74e-17	0.163088	0.513	0.442	Homeostatic
Pebp1	1.95e-29	0.163008	0.685	0.573	DAM2
Cd200r4	1.83e-102	0.16298	0.236	0.081	DAM2
Rnase6	2.44e-89	0.162974	0.201	0.067	LADAM
Egr3	2.12e-37	0.162863	0.143	0.053	LADAM
Cmpk2	1.32e-86	0.16286	0.12	0.019	EADAM
Ctsh	9.58e-19	0.162795	0.95	0.943	LADAM
Gspt1	1.02e-14	0.162747	0.36	0.258	Homeostatic
Samd9l	3.95e-62	0.162737	0.22	0.084	LADAM
Nupr1	4.36e-23	0.162467	0.33	0.205	EADAM
Fcho2	1	0.162169	0.36	0.263	Homeostatic
Rps27l	9.4e-15	0.162155	0.634	0.52	LADAM
Hnrnpa1	8e-27	0.161999	0.541	0.402	LADAM
Sh3bgrl	8.41e-44	0.161773	0.281	0.141	LADAM
Psmb9	1.56e-29	0.161656	0.477	0.341	LADAM
Ms4a6b	4.28e-10	0.161622	0.307	0.163	Homeostatic
Tap1	5.06e-44	0.161604	0.298	0.143	EADAM
Klf7	3.08e-21	0.161335	0.217	0.097	Homeostatic
Pim1	3.42e-21	0.161325	0.241	0.098	EADAM
Otulinl	1	0.161299	0.289	0.228	Homeostatic
Plaur	1.62e-34	0.161202	0.274	0.147	DAM2
Micos10	1.42e-10	0.161086	0.448	0.277	EADAM
Gm10076	7.33e-32	0.161071	0.752	0.672	DAM1
Adap2os	5.15e-38	0.16061	0.231	0.113	Homeostatic
Rrad	9.5e-27	0.160583	0.171	0.068	EADAM
Glipr1	1.04e-32	0.16042	0.231	0.122	LADAM
Ftl1	6.64e-57	0.160256	1	0.999	DAM1
Akap13	0.00123728	0.160239	0.449	0.369	Homeostatic
Rap2b	4.77e-96	0.159832	0.281	0.135	DAM2
Tspo	8e-15	0.159776	0.683	0.549	LADAM
Lnpep	1	0.159639	0.328	0.223	Homeostatic
Rnasek	9.15e-07	0.159403	0.578	0.389	EADAM
Apobec3	2.39e-34	0.159395	0.398	0.244	EADAM
Zc3h12a	7.77e-32	0.15936	0.242	0.1	EADAM
Axl	4.04e-08	0.159346	0.446	0.294	EADAM
Zfp950	0.00181488	0.159274	0.268	0.154	Homeostatic
Casp8	4.88e-08	0.159228	0.306	0.193	Homeostatic
Ubn2	1	0.158933	0.319	0.22	Homeostatic
Apobec1	2.24e-96	0.158853	0.297	0.162	DAM2
Clasp2	1	0.15841	0.325	0.213	Homeostatic
Vegfa	5.24e-43	0.158356	0.163	0.066	DAM2
Cxcl2	1	0.158262	0.194	0.108	EADAM
Adora3	4.71e-22	0.158065	0.256	0.137	Homeostatic
Daglb	1.39e-09	0.157529	0.461	0.38	Homeostatic
Sfpq	0.916025	0.157506	0.394	0.302	Homeostatic
Tnfsf9	2.28e-05	0.157083	0.136	0.061	LADAM
Rbm26	0.00184903	0.15701	0.315	0.204	Homeostatic
Clic4	5.34e-16	0.156803	0.275	0.143	EADAM
Arhgef1	1.15e-09	0.156787	0.327	0.222	Homeostatic
Pan3	0.109737	0.156512	0.304	0.201	Homeostatic
Hk2	1.56e-17	0.156401	0.551	0.413	EADAM
Rpl23a	5.3e-66	0.156376	0.921	0.863	DAM1
Ndufa1	0.000624122	0.156311	0.637	0.557	LADAM
Fam46a	4.57e-50	0.156296	0.192	0.097	Homeostatic
Nme2	0.0999777	0.156257	0.518	0.425	LADAM
Pfkfb3	3.13e-15	0.156184	0.324	0.198	EADAM
Snrpg	2.84e-12	0.156182	0.67	0.517	EADAM
Fosl2	2.85e-47	0.156043	0.192	0.075	LADAM
Leng8	1	0.155923	0.332	0.233	Homeostatic
Bhlhe40	2.2e-20	0.155647	0.225	0.12	LADAM
Tfe3	3.58e-12	0.155564	0.31	0.21	Homeostatic
Il2rg	3.39e-47	0.155549	0.211	0.067	EADAM
Smim14	1.52e-46	0.15536	0.484	0.358	DAM2
Ube3a	1	0.155297	0.339	0.24	Homeostatic
Tmsb10	1	0.155245	0.73	0.642	DAM2
Prdx5	8.24e-20	0.155002	0.703	0.561	EADAM
Xiap	1	0.154979	0.34	0.238	Homeostatic
Gnb2	4.45e-05	0.154901	0.627	0.58	Homeostatic
Tgfb1	1.26e-32	0.154741	0.608	0.54	Homeostatic
Ctss	8.1e-73	0.154637	1	0.999	EADAM
Igtp	1.02e-53	0.154111	0.218	0.086	EADAM
Gas5	0.00893468	0.154083	0.53	0.442	LADAM
Ciita	4.46e-195	0.153802	0.133	0.004	LADAM
Aftph	0.921264	0.153752	0.301	0.195	Homeostatic
Pid1	6.13e-23	0.153581	0.296	0.171	Homeostatic
Atox1	2.8e-42	0.15358	0.901	0.841	DAM1
Dock8	1	0.153506	0.347	0.248	Homeostatic
Tlr3	2.71e-30	0.153324	0.266	0.154	EADAM
Ndufa1	5.96e-45	0.153282	0.655	0.536	DAM1
Cox8a	3.36e-60	0.153261	0.991	0.977	DAM1
Nlrp3	1.63e-14	0.152985	0.272	0.179	LADAM
Dapp1	6.43e-16	0.15228	0.28	0.167	Homeostatic
Prkcd	7.69e-07	0.152248	0.411	0.318	Homeostatic
Ccnt2	3.97e-05	0.152231	0.292	0.182	Homeostatic
Lat2	7.96e-17	0.152205	0.506	0.387	LADAM
Hspa5	0.636057	0.152121	0.765	0.725	EADAM
Hck	8.83e-10	0.152115	0.359	0.244	Homeostatic
Micos13	5.75e-10	0.152106	0.432	0.269	EADAM
Cd300a	1.06e-17	0.152011	0.354	0.247	Homeostatic
Baiap2l2	1.22e-78	0.151974	0.239	0.097	DAM2
Ptger4	1.07e-43	0.151665	0.176	0.065	LADAM
Chst2	4.41e-48	0.151648	0.324	0.184	DAM2
Rap1gds1	0.00640172	0.151478	0.355	0.257	Homeostatic
Saraf	2.69e-12	0.151436	0.542	0.485	Homeostatic
Arf4	7.3e-17	0.15143	0.518	0.397	LADAM
Rbpj	2.74e-34	0.1513	0.347	0.222	LADAM
Irf2	1	0.151293	0.379	0.288	Homeostatic
Gm37494	1.18e-07	0.15115	0.218	0.106	Homeostatic
Ost4	7.41e-16	0.150597	0.675	0.55	LADAM
Ptp4a3	1.06e-20	0.150405	0.312	0.213	Homeostatic
Atp8a2	1.26e-18	0.150329	0.258	0.142	Homeostatic
N4bp2l2	0.000156115	0.150231	0.345	0.245	Homeostatic
C3	1.51e-32	0.150095	0.193	0.065	EADAM
Bhlhe40	5.7e-62	0.150024	0.24	0.101	DAM2
Sdf2l1	0.0129734	0.149833	0.57	0.5	LADAM
Ccdc86	1.72e-40	0.149746	0.262	0.118	EADAM
Etnk1	8.81e-17	0.149453	0.402	0.29	EADAM
Acp2	1.79e-06	0.14939	0.322	0.217	Homeostatic
Trps1	7.88e-56	0.149075	0.207	0.085	LADAM
Nfkbie	2.39e-44	0.149011	0.225	0.082	EADAM
H2afj	1.9e-17	0.148888	0.559	0.435	LADAM
Gsk3b	1	0.148792	0.368	0.287	Homeostatic
Atp5g2	1.19e-55	0.148746	0.921	0.867	DAM1
Peli1	1	0.148505	0.362	0.267	Homeostatic
Ndufb1-ps	4.26e-05	0.148435	0.464	0.374	LADAM
Tut7	2.31e-21	0.14843	0.269	0.136	EADAM
B4galt1	3.64e-07	0.148268	0.303	0.202	Homeostatic
Map3k8	6.03e-38	0.14823	0.241	0.1	EADAM
C1qa	8.4e-47	0.148179	1	0.994	EADAM
Rnf149	3.18e-46	0.148134	0.298	0.184	DAM2
Zbtb7a	1.98e-06	0.14812	0.3	0.213	Homeostatic
Slc25a37	2e-08	0.147992	0.217	0.101	Homeostatic
Atp6v0c	0.414301	0.147903	0.556	0.551	DAM2
Bank1	8.83e-22	0.147385	0.155	0.031	Homeostatic
Npc2	4.31e-49	0.14731	0.995	0.986	DAM1
Dusp5	1.42e-28	0.1473	0.172	0.055	EADAM
Ddx60	2.34e-66	0.147039	0.182	0.052	EADAM
Pkm	4.78e-37	0.146837	0.701	0.611	DAM1
Uba52	2.15e-09	0.146824	0.736	0.603	EADAM
Parp9	1.46e-36	0.146589	0.254	0.12	EADAM
Sem1	5.19e-22	0.146489	0.81	0.701	LADAM
Ccdc50	0.000115677	0.146365	0.353	0.266	Homeostatic
Tgif1	6.16e-34	0.146323	0.34	0.211	DAM2
Cd274	5.04e-24	0.146189	0.216	0.097	EADAM
Mlph	8.76e-14	0.146025	0.253	0.142	Homeostatic
Wsb1	1	0.145935	0.374	0.285	Homeostatic
Socs3	1	0.145825	0.269	0.178	DAM2
Evl	1.75e-08	0.145811	0.399	0.314	Homeostatic
Apoc2	2.66e-67	0.145562	0.147	0.04	DAM2
Rsbn1l	2.95e-06	0.145521	0.339	0.249	Homeostatic
Atp6v0e	3.77e-24	0.1454	0.77	0.666	DAM2
Tpm4	7.11e-22	0.1454	0.304	0.184	LADAM
Plk3	3.66e-25	0.145379	0.243	0.113	EADAM
Rpl31	6e-54	0.145229	0.895	0.832	DAM1
Cpq	1.97e-31	0.145229	0.294	0.16	LADAM
Rabac1	2.42e-44	0.145171	0.837	0.745	DAM2
Ptbp3	1	0.144921	0.445	0.374	Homeostatic
H2-M3	6.7e-21	0.144665	0.46	0.312	EADAM
Ahnak2	6.99e-159	0.1446	0.147	0.02	DAM2
Irf2bp2	0.000628502	0.144343	0.517	0.45	Homeostatic
Npm1	6.5e-10	0.144237	0.92	0.886	LADAM
Ddx17	1	0.144044	0.373	0.294	Homeostatic
Slc12a9	3.02e-16	0.143906	0.258	0.146	Homeostatic
Rogdi	1.85e-11	0.143722	0.277	0.173	Homeostatic
Brd1	9.37e-06	0.143718	0.302	0.208	Homeostatic
Pld1	3.06e-16	0.143515	0.208	0.089	Homeostatic
Cox7a2l	4.2e-39	0.143435	0.761	0.672	DAM1
Arl6ip1	1	0.143251	0.673	0.654	Homeostatic
Pnn	0.0218948	0.143247	0.339	0.248	Homeostatic
Plbd2	1.58e-42	0.142873	0.413	0.293	DAM2
Akr1a1	3.25e-18	0.142787	0.746	0.636	DAM2
Pltp	2.24e-45	0.142736	0.145	0.062	LADAM
Gcnt2	6.91e-12	0.142595	0.32	0.191	EADAM
Klf2	1.79e-05	0.142321	0.21	0.132	EADAM
Naca	9.18e-51	0.142262	0.978	0.957	DAM1
Hmgn2	7.82e-14	0.142078	0.366	0.226	EADAM
Nfia	8.85e-09	0.14207	0.261	0.167	Homeostatic
Ucp2	1.45e-09	0.141879	0.771	0.671	LADAM
Trib1	5.11e-28	0.141835	0.218	0.114	LADAM
Tm9sf2	0.162921	0.141823	0.404	0.324	Homeostatic
Isg15	2.09e-06	0.141819	0.241	0.149	LADAM
Ttr	9.9e-29	0.141734	0.621	0.444	EADAM
Ndufa2	4.6e-49	0.141584	0.786	0.685	DAM1
Pid1	1.09e-33	0.141584	0.274	0.195	LADAM
Rps17	2.03e-58	0.141035	0.934	0.889	DAM1
Ctsb	1.93e-43	0.140981	0.998	0.99	DAM1
Atp5md	2.98e-06	0.140769	0.434	0.339	LADAM
Rab5if	6.24e-18	0.140708	0.33	0.175	EADAM
Mir155hg	3.34e-36	0.140707	0.152	0.042	EADAM
Ybx1	2.07e-16	0.14067	0.772	0.667	LADAM
B230219D22Rik	0.0367491	0.140558	0.338	0.253	Homeostatic
Ifrd1	0.072707	0.140491	0.285	0.187	DAM2
Dnm2	2.15e-05	0.14026	0.347	0.262	Homeostatic
Mapkapk2	1.74e-21	0.139995	0.347	0.223	LADAM
Itgav	0.0404332	0.139954	0.284	0.186	Homeostatic
Plod1	5.17e-13	0.139928	0.278	0.176	Homeostatic
Rpl36al	1.76e-48	0.13992	0.868	0.8	DAM1
Cstb	1	0.139866	0.502	0.401	EADAM
Hck	6.04e-29	0.139861	0.392	0.261	EADAM
Grk2	3.52e-14	0.139756	0.325	0.237	Homeostatic
Bptf	0.000131971	0.139726	0.336	0.255	Homeostatic
Fam46c	3.19e-38	0.139642	0.248	0.149	DAM2
Gngt2	6.87e-54	0.139615	0.724	0.618	DAM1
Rilpl2	8.39e-27	0.139568	0.234	0.117	LADAM
Sdf2l1	2.14e-09	0.139523	0.566	0.491	DAM2
Nfam1	7.42e-11	0.13951	0.282	0.185	Homeostatic
Itgb5	2.2e-13	0.139308	0.939	0.893	Homeostatic
AW011738	1.41e-45	0.139271	0.147	0.038	EADAM
Arap2	1.27e-78	0.139196	0.242	0.123	DAM2
Btg1	0.000125941	0.139138	0.667	0.6	DAM2
Arf4	1.34e-08	0.139076	0.532	0.397	EADAM
Uqcr11	3.94e-44	0.138894	0.792	0.698	DAM1
Acap2	0.000850289	0.138521	0.289	0.2	Homeostatic
Runx3	4.48e-99	0.138402	0.105	0.013	LADAM
Nmt1	0.000165657	0.13834	0.429	0.371	Homeostatic
Rpl36al	4.63e-13	0.138311	0.869	0.811	EADAM
Serpinb6a	1.72e-78	0.138276	0.215	0.086	DAM2
Fam212a	7.23e-59	0.138208	0.157	0.056	Homeostatic
Rpsa	1.28e-12	0.138166	0.998	0.994	LADAM
Tmem106a	7.68e-73	0.138097	0.255	0.12	DAM2
Eif1	1.51e-28	0.137761	0.99	0.984	LADAM
Tsc22d1	7.76e-62	0.137751	0.255	0.146	DAM2
Ctsa	2.57e-41	0.13771	0.936	0.891	DAM1
Tpi1	5.98e-16	0.13769	0.523	0.41	DAM2
Csrnp1	1.88e-21	0.137505	0.204	0.088	LADAM
Kcnk6	0.000354783	0.137504	0.223	0.117	Homeostatic
Tram1	0.00878606	0.137435	0.426	0.356	Homeostatic
Gmfg	5.17e-27	0.137393	0.413	0.328	Homeostatic
Zfp706	1.63e-08	0.137262	0.507	0.451	Homeostatic
Sppl2a	6.41e-10	0.137256	0.462	0.361	EADAM
Rptor	1.86e-17	0.137151	0.245	0.141	Homeostatic
Rhoc	2.28e-36	0.137106	0.282	0.161	DAM2
Pts	2.64e-10	0.137023	0.361	0.275	Homeostatic
Ly86	3.23e-72	0.136965	0.996	0.984	DAM1
Snx5	9.42e-12	0.13688	0.676	0.652	Homeostatic
Clk1	1	0.136833	0.463	0.388	Homeostatic
Specc1	1.78e-05	0.136667	0.293	0.208	Homeostatic
Sap30	1.75e-27	0.136519	0.231	0.114	EADAM
Dusp5	2.41e-25	0.136395	0.152	0.055	LADAM
Dync1i2	1	0.136237	0.421	0.355	Homeostatic
Nampt	3.5e-23	0.135994	0.277	0.15	EADAM
Rpl22l1	3.07e-32	0.135973	0.836	0.766	DAM1
Eef1d	2.53e-40	0.135737	0.821	0.729	DAM1
Retreg1	1.83e-08	0.135711	0.428	0.361	Homeostatic
Cox6b1	5.76e-40	0.135569	0.864	0.789	DAM1
Snhg8	1.14e-10	0.135501	0.382	0.24	EADAM
Atp6ap2	1.09e-05	0.135245	0.508	0.444	Homeostatic
Tmsb4x	6.48e-14	0.135212	1	1	LADAM
Eif3f	2.08e-37	0.135178	0.725	0.629	DAM1
Slc12a6	1	0.134947	0.284	0.195	Homeostatic
Tob2	2.81e-10	0.134873	0.275	0.169	EADAM
Malt1	3.09e-07	0.134832	0.239	0.148	LADAM
Asah1	9.21e-08	0.134786	0.692	0.687	Homeostatic
Ifi204	4.59e-16	0.134606	0.321	0.195	LADAM
Il2rg	1.43e-41	0.134478	0.183	0.068	LADAM
Zfp90	1.7e-13	0.134291	0.219	0.113	Homeostatic
Ly9	1.7e-10	0.134289	0.346	0.226	EADAM
Micos10	2.36e-06	0.134233	0.373	0.284	LADAM
Ramp1	2.37e-25	0.134155	0.489	0.395	DAM1
Lcp1	1	0.134134	0.554	0.489	Homeostatic
Prkca	6.1e-15	0.134064	0.187	0.076	Homeostatic
Coq10b	4.26e-23	0.133762	0.278	0.159	LADAM
Tomm7	3.81e-14	0.133745	0.82	0.729	LADAM
Plcl2	3.17e-10	0.133734	0.256	0.163	Homeostatic
Nrp1	6.13e-72	0.133532	0.419	0.296	DAM2
Bmyc	1.24e-07	0.133497	0.459	0.389	Homeostatic
Ncl	6.82e-05	0.133203	0.6	0.472	EADAM
Snrnp48	0.0121947	0.133189	0.277	0.186	Homeostatic
Gpr65	1.06e-44	0.133071	0.291	0.16	DAM2
Trafd1	7.24e-24	0.132907	0.304	0.187	EADAM
Tmed9	7.37e-05	0.132814	0.551	0.511	Homeostatic
Srsf3	1	0.132748	0.516	0.465	Homeostatic
Lst1	8.37e-25	0.132722	0.492	0.366	EADAM
Taz	1.16e-06	0.132585	0.287	0.201	Homeostatic
Ergic3	2.89e-31	0.132535	0.569	0.458	DAM2
Rtcb	2.52e-29	0.132266	0.431	0.307	DAM2
Evi2a	4.14e-13	0.132197	0.597	0.467	EADAM
Arhgap15	1.97e-80	0.132093	0.153	0.038	LADAM
Hmox1	2.18e-27	0.131988	0.269	0.163	DAM2
Cacna1a	1.82e-89	0.131891	0.261	0.135	DAM2
Birc3	4.07e-36	0.131818	0.209	0.081	EADAM
Rab7b	3.04e-16	0.131744	0.242	0.131	LADAM
mt-Nd2	7.12e-06	0.131736	1	0.997	Homeostatic
Selenow	4.25e-18	0.131517	0.632	0.519	LADAM
Atp6v0a2	1.74e-08	0.13132	0.246	0.147	Homeostatic
Hspa8	2.57e-05	0.1311	0.944	0.938	LADAM
Malt1	4.69e-14	0.131095	0.213	0.144	DAM2
Ubl5	3.54e-42	0.130711	0.842	0.764	DAM1
Nfe2l2	2.16e-34	0.130662	0.592	0.487	DAM2
Cox6c	6.21e-39	0.130569	0.916	0.862	DAM1
Anxa2	2.4e-39	0.1305	0.25	0.11	DAM2
Smim3	3.66e-22	0.130363	0.263	0.129	EADAM
Ciao2b	1.63e-19	0.130192	0.284	0.148	EADAM
Scimp	2.47e-54	0.13016	0.188	0.07	LADAM
Snx17	4.38e-10	0.130073	0.377	0.307	Homeostatic
Sla	1.6e-09	0.129743	0.246	0.151	Homeostatic
Lyl1	1.04e-10	0.1297	0.274	0.175	Homeostatic
Tcf7l2	1.23e-10	0.129683	0.194	0.094	Homeostatic
Mapkapk2	4.3e-12	0.129629	0.354	0.224	EADAM
Psmb10	4.52e-16	0.12953	0.435	0.329	EADAM
Naglu	3.39e-44	0.129494	0.379	0.276	DAM2
Tecpr1	3.13e-80	0.129457	0.241	0.125	DAM2
Ptp4a2	0.049649	0.129372	0.495	0.447	Homeostatic
Parp12	8.57e-34	0.129316	0.215	0.095	EADAM
Fam110a	1.15e-36	0.129149	0.156	0.05	Homeostatic
Ascc3	2.88e-25	0.129036	0.256	0.135	EADAM
Ccnl1	4.14e-11	0.128997	0.453	0.342	LADAM
Trib1	4.95e-17	0.128954	0.228	0.115	EADAM
Itpr2	1.13e-10	0.128937	0.318	0.245	Homeostatic
Zdhhc20	0.00434208	0.128911	0.288	0.202	Homeostatic
Tagap	1.01e-13	0.128708	0.236	0.141	EADAM
Csad	8.6e-15	0.12861	0.223	0.132	Homeostatic
Atp6v1a	1.11e-51	0.128575	0.384	0.267	DAM2
Sh3bgrl3	1.94e-11	0.128526	0.961	0.948	LADAM
Dtx3l	2.71e-35	0.12847	0.226	0.103	EADAM
Bcl2a1d	1	0.128396	0.268	0.151	DAM2
Hpse	9.03e-13	0.128377	0.236	0.128	LADAM
Rps20	1.56e-35	0.128231	1	0.998	EADAM
Mafg	0.000350332	0.128153	0.31	0.236	Homeostatic
Ranbp2	1.21e-14	0.127988	0.317	0.202	EADAM
Cnrip1	1.5e-66	0.127877	0.203	0.114	DAM2
Tspan14	4.22e-05	0.127793	0.294	0.201	Homeostatic
Nme2	5.15e-23	0.127781	0.473	0.424	DAM1
Dleu2	2.18e-06	0.127622	0.365	0.227	EADAM
Slc1a2	2.27e-09	0.127504	0.352	0.315	LADAM
Zc3h12a	1.28e-22	0.127456	0.216	0.101	LADAM
Tank	3.42e-24	0.127443	0.234	0.117	EADAM
Rpl38	2.98e-17	0.127403	0.997	0.997	LADAM
Gas6	3.04e-40	0.127341	0.357	0.255	DAM2
Pkn1	0.00140796	0.127319	0.302	0.226	Homeostatic
Rapgef6	0.153797	0.127301	0.264	0.19	Homeostatic
Selenow	4.54e-14	0.127202	0.63	0.521	EADAM
Plxnb2	0.0779107	0.12719	0.41	0.35	Homeostatic
Ccl6	5.15e-21	0.12706	0.476	0.401	DAM1
Psat1	4.79e-77	0.127018	0.247	0.148	DAM1
Pde4b	1.77e-21	0.126991	0.215	0.096	EADAM
B3gnt2	6.83e-21	0.126684	0.227	0.105	EADAM
Tmem256	2.06e-34	0.126432	0.582	0.497	DAM1
Ms4a6b	1.04e-20	0.126367	0.238	0.197	LADAM
Sec61g	1.83e-12	0.126318	0.852	0.793	LADAM
Ptn	2.12e-12	0.126126	0.195	0.149	LADAM
Nfil3	7.19e-54	0.126083	0.185	0.068	DAM2
Skil	2.1e-07	0.126053	0.526	0.456	LADAM
Cox7c	2.37e-37	0.125952	0.956	0.919	DAM1
Etv3	2.32e-15	0.125848	0.248	0.143	EADAM
Dpysl2	1	0.125794	0.395	0.33	Homeostatic
Ctla2b	5.04e-09	0.125692	0.245	0.137	EADAM
Arhgap4	1.33e-22	0.125662	0.187	0.083	Homeostatic
Abcc3	1.25e-11	0.1255	0.239	0.144	Homeostatic
Cebpg	1	0.125471	0.388	0.33	Homeostatic
Snhg20	1	0.125465	0.245	0.153	Homeostatic
Fcgr1	0.000511663	0.125448	0.586	0.515	Homeostatic
Itpripl1	5.99e-22	0.125394	0.194	0.091	Homeostatic
Mpeg1	2.75e-43	0.125392	0.909	0.87	DAM2
Fbrsl1	1.16e-05	0.125384	0.268	0.18	Homeostatic
Cops9	3.19e-36	0.125313	0.591	0.5	DAM1
Maff	3.31e-22	0.125289	0.196	0.073	EADAM
Phgdh	6.04e-12	0.125235	0.309	0.228	Homeostatic
Grcc10	4.6e-37	0.125207	0.487	0.418	DAM1
Ppp1r21	1	0.125159	0.23	0.143	Homeostatic
Supt20	0.000285856	0.124735	0.275	0.182	Homeostatic
Tsc22d3	1.93e-19	0.124728	0.197	0.142	LADAM
Ube2d3	0.24958	0.124515	0.539	0.511	Homeostatic
Dleu2	1.69e-16	0.124507	0.263	0.234	Homeostatic
H2-T22	1.74e-22	0.1245	0.285	0.17	LADAM
Il10ra	8.75e-06	0.124462	0.355	0.271	Homeostatic
Apbb2	1.06e-62	0.124307	0.315	0.195	DAM2
Dop1b	2.1e-44	0.124284	0.174	0.059	EADAM
Snn	3.53e-10	0.124232	0.213	0.112	Homeostatic
Ets2	5.44e-26	0.124197	0.193	0.101	LADAM
Dennd4a	0.00149448	0.124142	0.458	0.377	Homeostatic
Phf11a	9.77e-69	0.124108	0.133	0.025	EADAM
Pttg1	4.62e-25	0.124047	0.326	0.196	EADAM
Xbp1	0.631171	0.123876	0.353	0.287	Homeostatic
Arhgef40	8.14e-14	0.12387	0.199	0.107	Homeostatic
Phlda1	0.0130331	0.123866	0.162	0.081	EADAM
Il3ra	3.4e-59	0.123738	0.203	0.084	DAM2
Snrpg	1.7e-05	0.123736	0.617	0.522	LADAM
Tcn2	1.55e-17	0.123696	0.563	0.49	Homeostatic
Snx29	1.35e-09	0.123667	0.244	0.161	Homeostatic
Sh3glb1	0.00205596	0.123637	0.737	0.742	Homeostatic
Lcp1	7.5e-13	0.123439	0.572	0.498	LADAM
Lyn	4.83e-18	0.123373	0.665	0.523	EADAM
Oas3	5.34e-70	0.123343	0.123	0.019	EADAM
Dock2	0.348523	0.123335	0.371	0.309	Homeostatic
Khdrbs3	1.96e-06	0.123279	0.199	0.105	Homeostatic
Tent5c	1	0.123217	0.31	0.198	EADAM
Pkib	1.45e-44	0.123075	0.371	0.246	DAM2
Actg1	1.45e-15	0.123049	0.871	0.829	EADAM
Vgll4	2.17e-13	0.123045	0.304	0.224	Homeostatic
Cxcr4	1.22e-12	0.122925	0.176	0.094	LADAM
C1qb	1.01e-54	0.12263	1	0.994	EADAM
St8sia4	3.08e-31	0.122407	0.185	0.098	LADAM
Lpin2	7.78e-07	0.122214	0.264	0.179	Homeostatic
Dhrs3	3.43e-45	0.122064	0.5	0.391	DAM2
Laptm4a	1.95e-06	0.122034	0.788	0.78	Homeostatic
Asb10	3.46e-74	0.121999	0.21	0.096	DAM2
P4ha1	4.33e-07	0.12195	0.501	0.386	EADAM
Svbp	2.03e-12	0.121926	0.417	0.29	EADAM
Hspe1	3.31e-10	0.121916	0.778	0.667	EADAM
Vps13c	1.98e-65	0.121912	0.283	0.168	DAM2
Atp5mpl	0.0437145	0.121667	0.421	0.328	LADAM
Litaf	1.23e-22	0.121652	0.395	0.287	DAM2
Pla2g7	1.71e-27	0.121526	0.167	0.085	LADAM
Tbxas1	8.23e-05	0.121495	0.407	0.346	Homeostatic
Atp5k	1.01e-09	0.121453	0.627	0.531	LADAM
Sass6	1.84e-46	0.121446	0.164	0.051	EADAM
Smpdl3a	8.09e-38	0.121337	0.265	0.151	DAM2
Ulk2	2.04e-08	0.121195	0.291	0.208	Homeostatic
Cd47	2.67e-08	0.120847	0.492	0.404	EADAM
Mrpl52	2.85e-36	0.120795	0.779	0.686	DAM1
Heatr5a	0.0349926	0.120793	0.244	0.161	Homeostatic
Ppp1r18	7.21e-15	0.120725	0.371	0.309	Homeostatic
Milr1	5e-43	0.12071	0.3	0.178	DAM2
Susd6	6.25e-13	0.120683	0.333	0.215	EADAM
Arpc4	4.99e-10	0.120587	0.479	0.434	Homeostatic
Gsn	2.07e-35	0.120531	0.166	0.075	LADAM
BC035044	1.3e-16	0.120493	0.18	0.073	Homeostatic
Nenf	3.25e-17	0.120258	0.483	0.384	DAM2
Plekhm2	6.47e-61	0.120244	0.259	0.146	DAM2
Hist1h1e	2.32e-10	0.120243	0.245	0.14	EADAM
Rap1a	0.00339574	0.120217	0.495	0.458	Homeostatic
Anxa5	0.167798	0.120216	0.511	0.381	LADAM
G3bp2	1	0.12016	0.361	0.301	Homeostatic
Hebp1	2.82e-14	0.120125	0.378	0.254	EADAM
Nupr1	1.75e-15	0.120007	0.296	0.208	LADAM
Cd72	0.000698709	0.119945	0.234	0.157	LADAM
H2afj	2.04e-19	0.119817	0.541	0.423	DAM2
Ncoa3	7.87e-14	0.119766	0.261	0.178	Homeostatic
Ppt1	8.73e-40	0.119709	0.576	0.475	DAM2
Egr2	9.75e-14	0.119686	0.17	0.073	EADAM
Apoe	3.09e-27	0.119629	0.966	0.962	LADAM
Echs1	4.13e-24	0.119544	0.397	0.292	DAM2
Pde4b	2.17e-20	0.119507	0.186	0.098	LADAM
Galc	1.32e-73	0.11946	0.241	0.125	DAM2
C3ar1	9.42e-50	0.119303	0.517	0.415	DAM2
Plxdc2	6.01e-66	0.119123	0.793	0.701	DAM1
Scaf11	1	0.119108	0.363	0.31	Homeostatic
Cd47	1	0.119007	0.458	0.397	Homeostatic
Pycard	5.29e-15	0.118978	0.853	0.794	EADAM
Atp1a3	6.38e-40	0.118964	0.311	0.198	DAM2
B2m	1.31e-27	0.118881	1	0.999	DAM2
Nap1l1	3.13e-08	0.118785	0.398	0.315	LADAM
Csf3r	1	0.118651	0.449	0.393	Homeostatic
Tmbim6	1	0.11861	0.793	0.793	Homeostatic
Grap	5.36e-24	0.118522	0.199	0.104	Homeostatic
Slfn9	2.45e-60	0.118461	0.123	0.025	EADAM
Ankrd11	0.208517	0.118268	0.352	0.296	Homeostatic
Mfap3	1.43e-09	0.11809	0.208	0.116	Homeostatic
Atp5h	1.16e-30	0.117989	0.86	0.798	DAM1
Nisch	1	0.117823	0.374	0.319	Homeostatic
Ddx6	1	0.117799	0.361	0.297	Homeostatic
Adgre1	3.38e-07	0.11778	0.409	0.351	Homeostatic
Ptprj	1	0.117751	0.267	0.184	Homeostatic
Atp6v1f	3.03e-29	0.117671	0.82	0.745	DAM1
Ssr4	1	0.117508	0.954	0.935	DAM2
Slc7a11	3.39e-11	0.117452	0.137	0.058	EADAM
Vegfa	4.78e-09	0.117403	0.156	0.078	LADAM
Trim34a	2.03e-27	0.117337	0.21	0.099	EADAM
Zkscan3	1	0.117152	0.238	0.161	Homeostatic
Rilpl2	2.82e-35	0.117141	0.212	0.107	DAM2
Neurl3	3.68e-12	0.117119	0.235	0.158	LADAM
Rsrc2	1	0.11702	0.367	0.314	Homeostatic
Lifr	0.00287548	0.11687	0.191	0.104	Homeostatic
Pcbp1	1	0.116807	0.461	0.424	Homeostatic
Slc36a1	0.000922679	0.116792	0.236	0.15	Homeostatic
Itgb1	0.233791	0.116781	0.42	0.369	Homeostatic
Tmem100	1.12e-20	0.116774	0.203	0.114	Homeostatic
Aldh2	9.66e-09	0.116694	0.405	0.292	LADAM
Soga1	4.84e-15	0.116681	0.188	0.091	Homeostatic
Anxa4	1.33e-44	0.116573	0.24	0.123	DAM2
Zbtb18	0.965399	0.116398	0.26	0.178	Homeostatic
Timm23	1.61e-16	0.116383	0.264	0.142	EADAM
Il7r	5.31e-22	0.116354	0.117	0.022	Homeostatic
D8Ertd738e	1.06e-09	0.116236	0.641	0.542	LADAM
C5ar2	2.01e-15	0.116001	0.185	0.095	Homeostatic
Stx16	1	0.115887	0.29	0.206	Homeostatic
Ythdf2	2.07e-07	0.115737	0.246	0.162	Homeostatic
Il21r	5.52e-09	0.115662	0.282	0.204	Homeostatic
Ephx1	2.86e-57	0.115647	0.197	0.09	DAM2
Ndfip1	3.34e-05	0.115609	0.51	0.371	EADAM
H2-Q6	3.86e-19	0.11551	0.272	0.153	LADAM
Irf7	6.94e-09	0.115436	0.201	0.12	LADAM
Gla	8.41e-65	0.115405	0.168	0.054	DAM2
Eef1g	4.86e-31	0.115397	0.597	0.517	DAM1
Ppfia4	1.66e-50	0.115326	0.561	0.464	DAM1
Ube2l6	1.4e-35	0.115321	0.176	0.07	EADAM
Tmem63a	2.27e-12	0.115266	0.225	0.141	Homeostatic
Gltp	1.28e-09	0.115111	0.491	0.382	LADAM
Ppia	1.06e-57	0.114921	0.999	0.996	DAM1
Hes1	1.01e-30	0.114745	0.131	0.057	LADAM
Sdc4	1	0.114655	0.208	0.14	DAM2
Abl1	4.57e-15	0.114639	0.194	0.104	Homeostatic
Myl6	1.33e-11	0.114512	0.895	0.848	LADAM
Hspe1	9.48e-30	0.114371	0.741	0.657	DAM1
Cltc	1	0.11437	0.607	0.606	Homeostatic
Aldoa	1.04e-25	0.114352	0.875	0.815	DAM1
Arhgap30	0.000747579	0.114265	0.282	0.214	Homeostatic
Zfp871	1	0.114124	0.232	0.149	Homeostatic
Rp2	0.0491602	0.114118	0.261	0.182	Homeostatic
1110038B12Rik	4.72e-15	0.114081	0.242	0.123	EADAM
Il17ra	0.000135639	0.114081	0.205	0.12	Homeostatic
Mlxipl	4.51e-05	0.114053	0.253	0.18	Homeostatic
Ran	2.05e-07	0.114035	0.476	0.397	LADAM
Lcp1	4.65e-05	0.114017	0.615	0.494	EADAM
Hist1h1d	1.43e-13	0.113989	0.167	0.1	DAM2
Trio	0.00479955	0.113979	0.213	0.131	Homeostatic
Acin1	1	0.113939	0.327	0.263	Homeostatic
Npm1	9.06e-29	0.113855	0.923	0.879	DAM1
Rbis	2.1e-15	0.113683	0.25	0.132	EADAM
Gatm	1	0.113642	0.366	0.285	Homeostatic
Sft2d2	0.000142606	0.113617	0.258	0.186	Homeostatic
Eif3k	3.03e-30	0.1136	0.607	0.519	DAM1
Ank	1	0.113584	0.379	0.296	LADAM
Lrrc25	5.77e-25	0.11354	0.224	0.136	Homeostatic
Hmgb1	1	0.113489	0.65	0.653	Homeostatic
Gapdh	0.711922	0.113478	0.963	0.942	DAM2
Stard9	0.000261202	0.113471	0.232	0.15	Homeostatic
Siglece	2.16e-23	0.113342	0.146	0.046	Homeostatic
Kdm2b	9.61e-08	0.113124	0.238	0.166	Homeostatic
Bri3	8.05e-10	0.113092	0.934	0.896	DAM2
Pkig	1.64e-15	0.113089	0.371	0.312	Homeostatic
Capn3	9.18e-10	0.112869	0.254	0.169	Homeostatic
Sp140	2.58e-17	0.112791	0.225	0.121	EADAM
Lcp2	1	0.112777	0.306	0.232	Homeostatic
Dnajb14	5.09e-48	0.112751	0.427	0.31	DAM2
Rnf19b	4.01e-08	0.112573	0.241	0.166	LADAM
Rftn1	7.16e-66	0.112365	0.201	0.085	DAM2
Etl4	4.2e-71	0.112226	0.18	0.075	DAM2
Ang	3.97e-21	0.112215	0.466	0.404	DAM2
Vasp	1.6e-15	0.112188	0.31	0.249	Homeostatic
AC160336.1	2.36e-17	0.11217	0.222	0.162	DAM2
Cd72	4.9e-08	0.112133	0.232	0.148	DAM2
Hbb-bs	0.677651	0.112047	0.859	0.898	DAM2
Msn	1	0.111996	0.548	0.523	Homeostatic
S100a1	8.34e-20	0.111912	0.265	0.17	DAM2
Bst2	0.0501885	0.111816	0.809	0.77	LADAM
Tbc1d23	0.000412164	0.111815	0.245	0.166	Homeostatic
Itga4	4.32e-68	0.111791	0.115	0.023	LADAM
Trappc6a	2.52e-18	0.111729	0.277	0.173	LADAM
Hist1h1d	0.0281806	0.111686	0.19	0.106	EADAM
Rpl13a	1	0.111573	0.782	0.781	LADAM
Cyb5r1	5.38e-58	0.111487	0.265	0.154	DAM2
Ctsc	4.84e-10	0.111484	0.793	0.706	EADAM
Rpl37a	6.17e-33	0.111482	1	0.999	EADAM
Idh2	2.8e-13	0.111468	0.244	0.159	Homeostatic
Dtnbp1	6.17e-26	0.111408	0.359	0.246	DAM2
Adar	4.51e-25	0.1114	0.222	0.109	EADAM
Serpinf1	1.33e-23	0.111387	0.142	0.051	Homeostatic
Nuak1	9.41e-05	0.111333	0.228	0.145	Homeostatic
Abracl	1.61e-10	0.111263	0.463	0.362	LADAM
Nr4a1	1	0.111238	0.27	0.164	DAM2
Tomm6	2.36e-22	0.11121	0.424	0.373	DAM1
Cep170	1	0.111026	0.232	0.162	Homeostatic
Ndufa3	5.2e-12	0.110968	0.544	0.435	LADAM
Resf1	1.77e-08	0.110929	0.247	0.144	EADAM
Wdr44	8.19e-06	0.11092	0.184	0.098	Homeostatic
Sort1	1	0.110898	0.268	0.184	Homeostatic
Shisa5	7.48e-05	0.110822	0.53	0.405	EADAM
Tmco1	9.7e-06	0.110693	0.465	0.422	Homeostatic
Arhgap12	0.000338776	0.110613	0.219	0.141	Homeostatic
Tomm6	1	0.110607	0.464	0.375	LADAM
Tcim	8.48e-28	0.110586	0.141	0.07	DAM2
Rpl39	4.78e-28	0.110558	1	0.999	EADAM
Fcer1g	8.77e-13	0.11041	1	0.998	DAM2
Cd9	2.3e-39	0.110329	0.998	0.976	DAM1
Nsa2	1.17e-24	0.11028	0.7	0.62	DAM1
Dmtf1	1	0.110269	0.239	0.164	Homeostatic
Tmem176b	3.02e-21	0.110212	0.861	0.771	DAM2
Gpr137b	1.34e-49	0.110051	0.263	0.153	DAM2
Fnbp1	0.000888866	0.110031	0.262	0.191	Homeostatic
Lamtor4	1.96e-27	0.109949	0.802	0.728	DAM1
Gusb	3.66e-20	0.109885	0.536	0.486	DAM1
Npc1	0.289258	0.109857	0.327	0.266	Homeostatic
Lcp2	3.2e-12	0.109765	0.355	0.24	EADAM
Rps18	4.76e-21	0.109725	0.998	0.996	EADAM
Rtn4rl1	7.98e-07	0.109706	0.226	0.153	Homeostatic
Mcub	7.32e-67	0.109626	0.124	0.026	LADAM
Atp5j2	1.94e-10	0.109599	0.878	0.821	LADAM
Cadm1	1.31e-33	0.109517	0.486	0.425	DAM2
Ehd1	1.9e-25	0.109448	0.135	0.044	EADAM
Sh3bgrl3	5.84e-26	0.109428	0.968	0.943	DAM1
Tbc1d9	0.00223219	0.109368	0.205	0.121	Homeostatic
Ube2s	9.06e-11	0.109284	0.325	0.246	LADAM
Slamf8	3.56e-32	0.109163	0.17	0.065	EADAM
Prdx4	8.27e-19	0.109154	0.364	0.266	DAM2
Atp2b1	4.76e-11	0.109149	0.537	0.458	LADAM
Hsp90ab1	1.56e-07	0.109102	0.965	0.942	EADAM
Gm20559	1.64e-43	0.109034	0.112	0.028	EADAM
Hint1	3.15e-23	0.109019	0.834	0.769	DAM1
Rpl41	2.31e-12	0.109016	1	0.999	LADAM
Mt2	6.19e-22	0.108985	0.218	0.134	DAM2
Themis2	1.29e-27	0.108885	0.186	0.085	EADAM
Ighm	0.0408868	0.108802	0.455	0.388	Homeostatic
Hsp90aa1	9.23e-12	0.108799	0.6	0.507	LADAM
Mtss1	7.22e-11	0.108656	0.165	0.074	Homeostatic
Mgst3	1.05e-39	0.108532	0.248	0.151	DAM2
2021-03-07	0.205112	0.108403	0.264	0.194	Homeostatic
Meg3	0.026636	0.108301	0.231	0.217	LADAM
Slirp	7.58e-08	0.108283	0.399	0.281	EADAM
Oas2	3.16e-71	0.108244	0.117	0.019	EADAM
Bach1	0.000129447	0.108219	0.284	0.214	Homeostatic
Ptprc	1	0.108194	0.619	0.607	Homeostatic
Slc7a11	1.45e-13	0.108095	0.114	0.052	DAM2
Mknk1	0.0184576	0.108002	0.254	0.187	Homeostatic
Hivep2	2.28e-20	0.1079	0.197	0.091	EADAM
Cox17	0.00634406	0.107749	0.591	0.463	EADAM
Plaur	0.216134	0.107732	0.244	0.167	LADAM
S100a13	7.71e-16	0.107582	0.399	0.291	LADAM
Gatm	1.56e-10	0.107539	0.389	0.297	EADAM
Gas7	1.18e-57	0.107483	0.199	0.093	DAM2
Stard3	3.7e-08	0.107463	0.27	0.205	Homeostatic
Rps5	0.00266604	0.107397	0.994	0.995	LADAM
Fblim1	8.86e-54	0.107332	0.208	0.103	DAM2
Tmsb4x	2.42e-08	0.107294	1	1	EADAM
Pdia6	0.000109626	0.107232	0.55	0.517	Homeostatic
Vkorc1	2.65e-06	0.107132	0.506	0.412	DAM2
Otulinl	1.58e-07	0.107078	0.356	0.231	EADAM
Arpc1b	0.00127254	0.107022	0.879	0.841	LADAM
Ptbp1	1.98e-06	0.106984	0.31	0.203	EADAM
Spcs2	0.000440306	0.106955	0.615	0.61	Homeostatic
Gch1	7.08e-22	0.106809	0.163	0.061	EADAM
Tspan13	0.113761	0.106779	0.32	0.256	Homeostatic
Nfkbib	4.84e-22	0.106774	0.236	0.119	EADAM
Garnl3	1.41e-16	0.106765	0.186	0.099	Homeostatic
9930111J21Rik2	3.38e-06	0.106744	0.322	0.243	EADAM
Clec5a	1.15e-11	0.106731	0.354	0.249	EADAM
Mpeg1	1.69e-27	0.106705	0.904	0.871	DAM1
Baiap2l2	1.26e-49	0.106691	0.19	0.109	DAM1
Eif3h	4.28e-21	0.106674	0.612	0.536	DAM1
Ehd1	4.08e-26	0.106656	0.125	0.044	LADAM
Egr2	1.41e-11	0.106649	0.154	0.074	LADAM
Ddrgk1	1.13e-31	0.1066	0.536	0.431	DAM2
App	1.22e-11	0.106563	0.5	0.42	LADAM
Rhob	1	0.106539	0.764	0.768	EADAM
Tiparp	3.35e-19	0.106539	0.167	0.083	LADAM
Nipa2	0.360743	0.106507	0.283	0.222	Homeostatic
Rps11	7.64e-10	0.106496	0.999	0.999	LADAM
Kif21b	0.00016421	0.106477	0.249	0.18	Homeostatic
Pgk1	0.0379659	0.106458	0.398	0.314	LADAM
Plxna4os1	2.79e-19	0.106448	0.248	0.139	EADAM
Sall3	3.44e-15	0.106228	0.231	0.153	Homeostatic
Casp4	1.66e-13	0.106141	0.238	0.144	LADAM
H2-Q4	6.68e-14	0.106129	0.272	0.169	LADAM
Dgkz	2.34e-50	0.106051	0.342	0.235	DAM2
Icosl	2.55e-29	0.106011	0.202	0.091	EADAM
Cox7a2	3.96e-26	0.10594	0.781	0.702	DAM1
Ppp1r14b	1.17e-09	0.105916	0.504	0.463	Homeostatic
Slc2a1	1.28e-30	0.10574	0.226	0.135	DAM2
Eef2	5.3e-21	0.105736	0.832	0.773	DAM1
Nfkb2	1.56e-26	0.105692	0.182	0.072	EADAM
Mgat1	0.000789054	0.10564	0.265	0.195	Homeostatic
Hivep2	1.57e-26	0.105515	0.186	0.091	LADAM
Sqstm1	1.92e-06	0.105403	0.337	0.266	DAM2
Rps26	3.98e-18	0.10536	0.988	0.986	EADAM
Sod2	1.3e-05	0.105319	0.335	0.232	EADAM
Cd68	9.7e-21	0.105306	0.947	0.911	DAM1
Tmed5	0.68088	0.105297	0.438	0.4	Homeostatic
Tifab	4.55e-09	0.105239	0.245	0.17	Homeostatic
Morc3	7.14e-17	0.10522	0.305	0.194	EADAM
Ccl5	1	0.105127	0.185	0.12	LADAM
Tnfrsf13b	9.73e-18	0.105088	0.239	0.174	Homeostatic
Gm17056	2.22e-23	0.105076	0.135	0.044	EADAM
Slc38a2	1	0.105014	0.331	0.279	Homeostatic
Gm38843	1.46e-21	0.10501	0.233	0.127	EADAM
Rpl36	1.13e-11	0.104978	0.998	0.996	LADAM
Tob2	1.97e-10	0.104777	0.26	0.17	LADAM
Rpl38	6.58e-28	0.104702	0.999	0.997	EADAM
Akr1b10	4.01e-10	0.104659	0.241	0.172	Homeostatic
Gng2	0.0109778	0.104611	0.309	0.247	Homeostatic
Snrpf	6.27e-08	0.104434	0.514	0.411	LADAM
Pros1	1	0.104329	0.376	0.326	Homeostatic
Atp1a3	5.49e-09	0.104302	0.297	0.213	LADAM
Csk	2.24e-09	0.104186	0.298	0.234	Homeostatic
Uhrf2	0.00674736	0.104181	0.229	0.157	Homeostatic
Arpc3	6.45e-10	0.104059	0.873	0.821	LADAM
Uqcrq	2.07e-23	0.104017	0.681	0.602	DAM1
Rassf3	1.79e-30	0.10401	0.263	0.164	DAM2
Creg1	3.27e-25	0.104004	0.92	0.869	DAM1
Kdm2a	1	0.103974	0.275	0.208	Homeostatic
Gas5	1.44e-11	0.103973	0.476	0.445	DAM1
Slc15a3	1.29e-16	0.103871	0.415	0.322	DAM2
Wdr26	1	0.10385	0.308	0.253	Homeostatic
Clic4	3.4e-09	0.103843	0.223	0.138	DAM2
mt-Cytb	3.26e-12	0.103816	1	1	DAM1
Senp2	0.393088	0.10381	0.288	0.233	Homeostatic
Abhd12	0.00490577	0.103742	0.872	0.833	Homeostatic
Cox5b	3.37e-23	0.103732	0.714	0.635	DAM1
Limd2	6.99e-16	0.103723	0.546	0.414	EADAM
Rell1	9.77e-70	0.103713	0.176	0.072	DAM2
Pycard	0.000137853	0.103698	0.814	0.795	Homeostatic
Fau	7.99e-25	0.103676	1	1	EADAM
Ccnd1	0.00049109	0.103649	0.294	0.209	EADAM
Naa35	0.0355691	0.103616	0.31	0.259	Homeostatic
Kansl1	1	0.103571	0.285	0.22	Homeostatic
Usp24	0.0174517	0.103558	0.193	0.115	Homeostatic
Mtln	1.31e-06	0.103545	0.287	0.169	EADAM
Atp6v0c	1	0.103542	0.608	0.544	LADAM
Tle5	8.29e-06	0.103435	0.34	0.217	EADAM
Slfn5	1.82e-05	0.103383	0.217	0.138	LADAM
Dhx58	4.52e-35	0.103332	0.154	0.053	EADAM
Sult1a1	5.38e-07	0.103267	0.19	0.112	Homeostatic
Sqstm1	0.81971	0.103072	0.351	0.272	LADAM
Snhg1	6.28e-11	0.103071	0.22	0.119	EADAM
Rps7	6.11e-18	0.103028	0.998	0.995	EADAM
Manf	0.001489	0.103011	0.487	0.445	Homeostatic
Vasp	7.36e-14	0.10297	0.373	0.252	EADAM
Jak1	1	0.1028	0.362	0.319	Homeostatic
Rgs16	5.07e-43	0.102641	0.11	0.031	DAM2
Fam174a	7.34e-22	0.102607	0.422	0.329	DAM2
Phlda1	0.181142	0.102592	0.155	0.081	LADAM
Bambi	2.78e-55	0.102521	0.138	0.043	DAM2
Edf1	3.28e-27	0.102463	0.678	0.602	DAM1
Pmaip1	4.94e-15	0.102426	0.176	0.073	EADAM
Stat1	3.72e-08	0.102326	0.317	0.24	LADAM
B2m	8.05e-32	0.102222	1	0.999	DAM1
Ifi211	5.08e-16	0.102014	0.141	0.06	LADAM
Dnaja1	2.79e-06	0.101974	0.436	0.371	LADAM
Rpl19	8.26e-28	0.101921	1	0.999	EADAM
4833420G17Rik	0.0031333	0.101805	0.216	0.146	Homeostatic
Atp5o	2.72e-08	0.101586	0.296	0.211	LADAM
Ifi27	6.12e-23	0.101584	0.517	0.422	DAM2
Gcnt2	1.95e-26	0.101573	0.27	0.185	DAM2
Snx20	1.2e-06	0.10152	0.367	0.268	EADAM
Hfe	3.11e-26	0.101478	0.245	0.17	Homeostatic
Trf	2.1e-34	0.101427	0.935	0.904	DAM2
Pbrm1	1	0.101416	0.29	0.243	Homeostatic
Magt1	1.62e-05	0.101341	0.293	0.244	Homeostatic
Mir99ahg	1.43e-08	0.101319	0.214	0.166	Homeostatic
Tnfrsf21	3.07e-06	0.10131	0.283	0.217	Homeostatic
Gaa	8.88e-34	0.101219	0.338	0.249	DAM2
E230029C05Rik	5.43e-07	0.101212	0.262	0.238	Homeostatic
Fscn1	6.41e-05	0.101169	0.435	0.357	EADAM
Ly9	4.92e-20	0.101157	0.3	0.221	DAM2
Agmo	9.9e-13	0.10113	0.178	0.095	Homeostatic
Bag1	1.14e-24	0.100973	0.52	0.454	DAM1
Peli1	0.000263944	0.100927	0.364	0.285	EADAM
Errfi1	6.25e-15	0.100855	0.163	0.088	LADAM
Abhd6	6.31e-10	0.100844	0.279	0.215	Homeostatic
Usp25	3.17e-09	0.100829	0.265	0.167	EADAM
Rplp0	2.44e-06	0.100817	0.998	0.997	LADAM
Ogfr	1.16e-19	0.100681	0.238	0.133	EADAM
Bag1	0.00964249	0.100553	0.586	0.457	EADAM
Pgk1	2.02e-08	0.100526	0.399	0.302	DAM2
Npm1	0.0174437	0.100494	0.919	0.887	EADAM
Tmem50a	5.45e-09	0.10047	0.683	0.698	Homeostatic
Ddhd1	1.04e-45	0.100443	0.178	0.09	DAM2
Scpep1	1.87e-36	0.100409	0.323	0.222	DAM2
Cacna1s	1.32e-25	0.100388	0.165	0.064	EADAM
Rreb1	0.00150407	0.100331	0.22	0.153	Homeostatic
Pim3	4e-19	0.100273	0.167	0.09	DAM2
Fundc2	5.09e-15	0.10015	0.322	0.218	DAM2
Tmem160	1.37e-25	0.100136	0.511	0.436	DAM1
Arhgef6	7.24e-05	0.100027	0.228	0.157	Homeostatic
Sh2b3	3.35e-12	0.100022	0.21	0.138	Homeostatic
Arhgap24	2.24e-10	-0.100136	0.066	0.167	Homeostatic
Tia1	0.0867236	-0.100361	0.134	0.211	DAM2
Arrdc4	0.0118822	-0.100392	0.038	0.136	Homeostatic
Parp14	2.24e-05	-0.100466	0.165	0.214	DAM2
Cd53	0.000328107	-0.100507	0.786	0.804	EADAM
Prex1	3.16e-12	-0.100521	0.21	0.283	LADAM
Laptm5	6.18e-12	-0.100742	0.995	0.993	EADAM
Plcl2	3.89e-12	-0.100746	0.126	0.208	DAM2
Tnfaip8	1.82e-20	-0.10076	0.216	0.293	DAM1
Ccl6	2.34e-11	-0.100775	0.448	0.417	EADAM
Il16	2.89e-18	-0.100785	0.069	0.153	DAM2
Dock2	5.71e-05	-0.100802	0.271	0.343	DAM2
Arpc1a	1	-0.100819	0.249	0.367	Homeostatic
Tmem86a	1	-0.100878	0.35	0.414	DAM2
Morc3	4.43e-11	-0.100907	0.141	0.225	DAM2
Taldo1	2.24e-20	-0.100929	0.418	0.488	DAM2
Eno1	0.538395	-0.10094	0.25	0.361	Homeostatic
mt-Nd2	1.13e-22	-0.100953	0.997	0.998	DAM2
Rabac1	3.7e-14	-0.101115	0.733	0.771	LADAM
St3gal6	0.000654485	-0.101212	0.347	0.41	LADAM
Tm6sf1	5.15e-11	-0.101235	0.214	0.272	EADAM
Plxnb2	1.03e-10	-0.101242	0.308	0.375	LADAM
Tra2a	6.91e-07	-0.101286	0.297	0.363	DAM1
Rps6ka1	3.76e-09	-0.101291	0.186	0.25	LADAM
Chd4	1.01e-16	-0.101328	0.291	0.355	DAM1
Mgat4a	2.57e-07	-0.101341	0.263	0.324	LADAM
Fcgr4	6.84e-05	-0.101365	0.086	0.172	Homeostatic
Tmem55b	2.51e-12	-0.10144	0.105	0.178	EADAM
Hnrnpa1	1	-0.101471	0.338	0.451	Homeostatic
Ube2d3	7.23e-11	-0.101534	0.465	0.537	DAM1
Cxcr4	3.49e-61	-0.101538	0.053	0.122	DAM1
Ypel3	0.000223028	-0.101577	0.484	0.532	LADAM
Cebpzos	4.51e-14	-0.101677	0.319	0.386	DAM2
Plekho2	1.79e-52	-0.101812	0.085	0.165	DAM1
H2afy	6.35e-08	-0.101815	0.278	0.343	DAM2
Mob1a	7.34e-05	-0.10186	0.248	0.317	DAM2
Bmp2k	0.296476	-0.101975	0.414	0.477	DAM1
Sult1a1	3.45e-30	-0.102021	0.067	0.153	DAM2
Mlph	3.49e-23	-0.10213	0.1	0.183	LADAM
Arf4	1	-0.102161	0.334	0.441	Homeostatic
Arhgap17	3.13e-06	-0.102172	0.28	0.337	LADAM
Uqcrb	1	-0.102196	0.549	0.676	Homeostatic
Apobec1	1.4e-10	-0.102235	0.126	0.218	Homeostatic
Sppl2a	6.74e-09	-0.102441	0.324	0.379	LADAM
Tacc1	5.61e-06	-0.102449	0.361	0.419	LADAM
Gng2	7.15e-12	-0.102608	0.198	0.284	DAM2
Tpst2	1.16e-10	-0.102659	0.21	0.28	LADAM
Acap2	1.06e-06	-0.102741	0.163	0.243	DAM2
Neurl3	6.41e-34	-0.102742	0.112	0.187	DAM1
Ppp1r9a	1	-0.102789	0.188	0.261	DAM2
Gaa	2.05e-07	-0.102795	0.193	0.298	Homeostatic
Gtf2h2	1.77e-14	-0.102886	0.154	0.235	LADAM
Rab8b	0.000462654	-0.102924	0.212	0.283	DAM2
Orai1	6.16e-09	-0.103078	0.294	0.359	LADAM
Bax	1	-0.103145	0.327	0.442	Homeostatic
mt-Nd5	1	-0.103471	0.888	0.903	EADAM
Il10ra	6.99e-11	-0.103481	0.236	0.312	DAM2
Cd302	1.45e-07	-0.103548	0.28	0.348	DAM2
Jmjd1c	0.000599604	-0.103552	0.335	0.398	DAM1
Mtdh	0.000592575	-0.103741	0.728	0.736	EADAM
Ifi209	3.33e-36	-0.103753	0.037	0.112	Homeostatic
Nedd8	1	-0.103766	0.515	0.648	Homeostatic
Snrnp70	0.00227993	-0.103797	0.393	0.455	DAM1
Cltc	1	-0.103917	0.573	0.616	DAM2
Mkln1	1	-0.103921	0.211	0.284	DAM2
Chd9	1.43e-06	-0.103997	0.228	0.293	DAM1
Tmem59	3.49e-06	-0.104111	0.707	0.746	DAM2
Pts	2.17e-07	-0.104132	0.24	0.316	DAM2
BC035044	1.4e-52	-0.104135	0.029	0.124	DAM2
Jak1	6.5e-07	-0.104224	0.275	0.348	DAM2
Pld4	0.000622883	-0.104273	0.57	0.618	DAM1
Mfsd12	2.33e-16	-0.104286	0.047	0.15	Homeostatic
Stat1	1.85e-08	-0.104305	0.216	0.262	DAM1
Nptn	1.47e-10	-0.104309	0.43	0.49	LADAM
Pdgfb	8.29e-08	-0.104325	0.269	0.32	DAM1
Uap1l1	1	-0.104355	0.116	0.228	Homeostatic
Mrpl54	1	-0.104365	0.149	0.269	Homeostatic
Il21r	3.96e-15	-0.104538	0.158	0.245	DAM2
Il2rg	4.59e-21	-0.104563	0.016	0.108	Homeostatic
Gas2l3	2.93e-19	-0.104908	0.012	0.11	Homeostatic
Syngr2	9.32e-06	-0.104915	0.371	0.432	DAM2
Pik3r1	1.73e-05	-0.104927	0.281	0.341	DAM1
Grk2	1.79e-09	-0.104938	0.199	0.28	DAM2
Slc38a2	3.19e-14	-0.104978	0.242	0.312	DAM1
Nktr	5.44e-10	-0.105018	0.292	0.373	DAM1
Minos1	2.18e-14	-0.105049	0.153	0.229	EADAM
Timm8b	0.0032255	-0.105144	0.237	0.359	Homeostatic
Csf3r	0.273117	-0.105303	0.357	0.424	DAM2
Rbm26	0.000320286	-0.105308	0.169	0.254	DAM2
Coro1c	7.03e-08	-0.105341	0.091	0.202	Homeostatic
Nckap1l	0.0516225	-0.105345	0.323	0.386	DAM2
Sulf2	1.87e-18	-0.105394	0.023	0.124	Homeostatic
Casp4	2.14e-52	-0.105417	0.093	0.178	DAM1
Golm1	2.52e-12	-0.105447	0.413	0.435	EADAM
Abca9	2.3e-11	-0.105477	0.327	0.37	EADAM
Prex1	0.00683244	-0.105528	0.219	0.29	DAM2
3222401L13Rik	5.47e-05	-0.105558	0.121	0.199	DAM2
Atp5j	0.0370827	-0.10561	0.616	0.75	Homeostatic
Il6ra	3.68e-05	-0.105649	0.238	0.297	DAM1
Tpp1	1.39e-22	-0.105649	0.481	0.541	LADAM
Orai1	0.00674628	-0.105651	0.293	0.369	DAM2
Thrsp	5.09e-15	-0.105668	0.161	0.247	LADAM
Sod2	1	-0.105753	0.171	0.27	Homeostatic
Cmtm7	8.09e-05	-0.105941	0.381	0.432	DAM1
Kcnk6	5.88e-19	-0.105942	0.078	0.167	DAM2
Rassf2	4.36e-13	-0.106123	0.164	0.244	LADAM
Pnp	2e-07	-0.10624	0.306	0.368	DAM1
Ndufs6	1	-0.106249	0.295	0.422	Homeostatic
Xaf1	1.07e-14	-0.106258	0.106	0.196	Homeostatic
Tgs1	4.07e-10	-0.106294	0.184	0.268	DAM2
Ecscr	0.879491	-0.106315	0.235	0.257	EADAM
Vamp8	6.83e-18	-0.106325	0.576	0.629	DAM2
Arpc2	2.67e-22	-0.106329	0.785	0.811	DAM2
Ubash3b	9.57e-07	-0.106363	0.2	0.268	DAM2
Ints6l	1.89e-20	-0.106522	0.222	0.286	EADAM
Ptpn1	1.97e-06	-0.106847	0.288	0.357	DAM2
Comt	0.00182625	-0.106913	0.499	0.548	DAM2
Pcbp1	0.00015333	-0.106944	0.388	0.448	DAM2
Vps13c	2.98e-12	-0.106977	0.116	0.225	Homeostatic
Rbm39	0.000291835	-0.107278	0.587	0.642	DAM1
Cd47	4.33e-10	-0.107279	0.362	0.432	DAM1
Trib1	6.54e-58	-0.107389	0.067	0.148	DAM1
Cd22	6.69e-09	-0.107436	0.044	0.147	Homeostatic
Gas7	6.31e-25	-0.107448	0.043	0.146	Homeostatic
Tmem50a	7.84e-11	-0.107467	0.663	0.698	LADAM
Camk2n1	1	-0.107548	0.353	0.412	LADAM
Aplp2	4.03e-28	-0.10759	0.466	0.453	EADAM
Lnpep	0.00211561	-0.107595	0.189	0.271	DAM2
Casp8	2.51e-09	-0.10763	0.159	0.243	DAM2
Gsto1	0.000413581	-0.107658	0.081	0.191	Homeostatic
Rasgrp3	3.13e-21	-0.107668	0.347	0.425	LADAM
2410015M20Rik	2.18e-12	-0.107686	0.169	0.243	EADAM
Macf1	0.212596	-0.107771	0.447	0.511	DAM1
Fyb	8.34e-09	-0.107773	0.485	0.536	LADAM
Rtp4	1.98e-19	-0.107808	0.095	0.179	Homeostatic
Lhfpl2	3.44e-24	-0.107822	0.181	0.264	LADAM
Dock10	0.735228	-0.107878	0.276	0.324	LADAM
Lipa	0.0559961	-0.107894	0.272	0.372	Homeostatic
Cmc1	1	-0.107902	0.114	0.228	Homeostatic
Ywhah	6.41e-06	-0.107927	0.784	0.831	LADAM
Phyhd1	1.74e-22	-0.107951	0.153	0.233	LADAM
Atxn7l3b	0.0466864	-0.108057	0.269	0.344	DAM2
Ywhae	6.35e-11	-0.108122	0.637	0.69	DAM2
Fgl2	8.62e-28	-0.108129	0.116	0.176	DAM1
Atp5d	1	-0.108141	0.415	0.558	Homeostatic
Ctla2a	1.36e-14	-0.108185	0.085	0.12	LADAM
Dync1i2	1.36e-10	-0.108187	0.317	0.381	LADAM
Usp2	0.00134862	-0.108309	0.208	0.284	DAM2
Gpx1	1.03e-34	-0.108351	0.681	0.706	DAM2
Zfp710	8.35e-13	-0.108389	0.118	0.202	DAM2
Ikzf1	7.28e-09	-0.108495	0.25	0.316	LADAM
Eif3e	0.600602	-0.108499	0.384	0.511	Homeostatic
Msn	1.43e-06	-0.108564	0.486	0.543	DAM2
Eef2k	2.21e-14	-0.108566	0.091	0.178	DAM2
Comt	6.22e-12	-0.10857	0.483	0.544	LADAM
Actr3	6.18e-12	-0.108606	0.404	0.464	DAM2
Slc16a3	0.00156831	-0.108701	0.058	0.165	Homeostatic
Ergic3	1.53e-21	-0.10872	0.429	0.491	LADAM
Apobec1	3e-42	-0.108775	0.128	0.216	DAM1
Hk2	4.13e-07	-0.108789	0.377	0.446	DAM1
Ubl3	9.87e-14	-0.108834	0.392	0.47	DAM1
Csmd3	1.43e-08	-0.10889	0.165	0.238	LADAM
Lcp2	2.61e-12	-0.108956	0.188	0.272	DAM2
Nrbf2	1	-0.108988	0.106	0.214	Homeostatic
Ndufb7	0.221295	-0.109032	0.389	0.524	Homeostatic
Tsc22d4	7.93e-06	-0.109259	0.482	0.547	DAM1
Nmt1	5.89e-05	-0.109265	0.337	0.402	DAM2
Cflar	2.87e-10	-0.109282	0.291	0.364	DAM1
Sox4	2.69e-16	-0.10938	0.143	0.209	EADAM
Lpcat3	2.28e-22	-0.109387	0.129	0.218	LADAM
Tmem173	8.2e-07	-0.109408	0.275	0.345	DAM1
Acp2	1.76e-07	-0.109452	0.183	0.265	DAM2
Havcr2	5.99e-10	-0.109495	0.299	0.373	LADAM
Set	9.4e-07	-0.109541	0.373	0.433	DAM2
Capn3	2.88e-17	-0.109595	0.126	0.212	DAM2
Fam49b	1	-0.109673	0.566	0.577	LADAM
Atp5g1	0.134024	-0.10975	0.444	0.568	Homeostatic
Cyth4	1	-0.109765	0.58	0.608	DAM1
Itm2b	3.05e-31	-0.109904	1	0.999	DAM2
Fbrsl1	1.74e-14	-0.109973	0.138	0.224	DAM2
Nfil3	1	-0.11	0.026	0.121	Homeostatic
Tmsb4x	7.13e-50	-0.110026	1	1	Homeostatic
Atp6v1a	1.89e-14	-0.110129	0.21	0.326	Homeostatic
Dip2b	3.24e-12	-0.110135	0.197	0.27	LADAM
Pet100	0.71409	-0.110217	0.237	0.367	Homeostatic
Usp2	2.23e-14	-0.11029	0.194	0.277	LADAM
Ophn1	7.75e-05	-0.110353	0.261	0.32	DAM1
Hist1h1c	7.3e-15	-0.110359	0.27	0.329	DAM1
Higd2a	2.66e-22	-0.11038	0.392	0.459	DAM2
Pwwp2a	2.42e-15	-0.110395	0.137	0.217	LADAM
Herc2	8.38e-12	-0.110483	0.249	0.32	LADAM
Ephx1	0.00356122	-0.110514	0.041	0.143	Homeostatic
Acer3	2.04e-12	-0.110522	0.21	0.296	DAM2
St14	7.89e-12	-0.11066	0.05	0.156	Homeostatic
Ccdc50	5.55e-08	-0.11075	0.225	0.309	DAM2
Nsd1	0.822061	-0.110815	0.205	0.289	DAM2
Chd9	2.13e-05	-0.110883	0.224	0.284	LADAM
Uap1	0.00019689	-0.110904	0.087	0.196	Homeostatic
Hmgn3	6.64e-08	-0.110958	0.079	0.188	Homeostatic
Hmgn2	1	-0.111048	0.166	0.27	Homeostatic
Plekhm2	7.08e-09	-0.111156	0.089	0.203	Homeostatic
Pdcd1	4.42e-13	-0.111196	0.022	0.124	Homeostatic
Ifnar2	0.00034465	-0.111206	0.445	0.562	Homeostatic
Pim3	0.991652	-0.11124	0.039	0.134	Homeostatic
Pnisr	1.57e-05	-0.111242	0.328	0.394	DAM1
Casp4	0.000156152	-0.111335	0.086	0.182	Homeostatic
Acp2	2.75e-19	-0.111343	0.17	0.257	LADAM
Serpinb6a	2.07e-07	-0.111426	0.041	0.144	Homeostatic
Gpx4	1	-0.111459	0.709	0.822	Homeostatic
mt-Co1	1	-0.111503	1	1	Homeostatic
Csnk1a1	0.0538689	-0.111516	0.343	0.411	DAM2
Ndufb2	0.0195585	-0.111518	0.245	0.371	Homeostatic
Lgals9	1.81e-20	-0.111525	0.266	0.34	LADAM
Peli1	0.00609096	-0.111579	0.238	0.31	DAM2
Map4k4	0.105955	-0.111802	0.291	0.365	DAM2
Tjp1	4.07e-08	-0.111828	0.126	0.21	DAM2
Bsg	9.09e-09	-0.111834	0.881	0.892	EADAM
Fermt3	5.14e-08	-0.111913	0.346	0.399	LADAM
Lrrc3	4.4e-23	-0.111925	0.113	0.206	LADAM
Adamts1	5.98e-18	-0.111964	0.089	0.124	DAM1
Wasf2	2.29e-05	-0.111997	0.397	0.434	LADAM
Zbtb20	6.38e-08	-0.112105	0.261	0.331	DAM1
Nfe2l2	1	-0.112241	0.451	0.534	Homeostatic
Gpr183	2.4e-09	-0.112441	0.34	0.405	DAM1
Tnfrsf13b	2.22e-25	-0.112444	0.127	0.211	DAM2
Irf5	6.53e-19	-0.112485	0.242	0.326	DAM2
Akap13	0.0149421	-0.112497	0.337	0.408	DAM2
Vegfa	1.06e-62	-0.112688	0.042	0.104	DAM1
Rcsd1	2.22e-10	-0.112749	0.169	0.252	DAM2
Pmaip1	7.05e-08	-0.112808	0.016	0.109	Homeostatic
Capn3	8.87e-30	-0.112853	0.106	0.205	LADAM
Ifitm2	4.44e-15	-0.113011	0.146	0.18	DAM1
Qk	4.15e-07	-0.113013	0.833	0.848	EADAM
Slc12a9	1.37e-21	-0.113096	0.104	0.198	DAM2
Tm6sf1	5.1e-13	-0.113203	0.211	0.284	DAM1
Ptpra	3.72e-17	-0.113257	0.311	0.388	LADAM
Usp12	2.06e-14	-0.113307	0.162	0.265	Homeostatic
Pros1	7.05e-09	-0.113322	0.28	0.358	DAM2
Ang	5.73e-18	-0.113411	0.386	0.422	EADAM
Grap	4.51e-53	-0.113523	0.055	0.153	DAM2
Usp18	4.76e-34	-0.113655	0.028	0.117	Homeostatic
Mzt2	1.48e-35	-0.113675	0.143	0.238	DAM2
Ptp4a3	6.38e-17	-0.113856	0.173	0.26	DAM2
Slirp	0.00287023	-0.113874	0.202	0.328	Homeostatic
Zfp652	0.000126977	-0.11396	0.2	0.286	DAM2
Hbb-bs	0.00045971	-0.113968	0.867	0.892	EADAM
Capzb	1.78e-11	-0.11399	0.533	0.591	DAM2
Map1lc3a	2.89e-24	-0.114101	0.303	0.392	LADAM
Ntpcr	1.38e-06	-0.114114	0.321	0.377	LADAM
Lyn	0.155718	-0.114155	0.494	0.555	DAM1
Slfn5	1.49e-29	-0.114247	0.104	0.164	DAM1
Odc1	8.11e-36	-0.114297	0.12	0.179	DAM1
Rpn2	3.02e-23	-0.114309	0.401	0.475	LADAM
Asb10	1.39e-10	-0.114339	0.044	0.151	Homeostatic
Ecscr	0.000157868	-0.114561	0.216	0.268	DAM1
Hscb	0.811665	-0.114597	0.074	0.189	Homeostatic
Nrp1	2.87e-11	-0.114634	0.242	0.355	Homeostatic
Trim30a	5.44e-11	-0.114636	0.244	0.311	DAM2
Itch	9.49e-14	-0.114846	0.181	0.262	LADAM
Clic4	1.27e-50	-0.115206	0.104	0.176	DAM1
Slc2a1	5.44e-05	-0.115239	0.081	0.185	Homeostatic
[truncated: 1,329 more rows]

## Sheet: Table ST6
Gene	p_val_adj	avg_logFC	%Cluster	%Rest	Cluster
Spp1	8.30452e-274	1.18377	0.597	0.246	Tau;App_12m		12 months
Ftl1-ps1	1.17151e-112	1.05555	0.196	0.117	Tau;App_12m
Apoe	0	1.03807	0.996	0.946	Tau;App_12m
P2ry12	1.3938e-163	0.859546	0.972	0.734	WT_12m
Tmem119	9.68239e-119	0.744151	0.912	0.575	WT_12m
Crybb1	1.88901e-172	0.740566	0.721	0.271	WT_12m
Gpnmb	1.28464e-154	0.739788	0.345	0.1	Tau;App_12m
H2-Aa	2.65495e-115	0.729855	0.366	0.216	Tau_12m
Ttr	0	0.700016	0.674	0.353	Tau;App_12m
Selplg	1.23829e-103	0.699299	0.979	0.832	WT_12m
Cd74	7.30121e-124	0.694696	0.694	0.585	Tau_12m
H2-Eb1	2.29252e-127	0.691277	0.348	0.186	Tau_12m
Ccl12	3.19426e-102	0.640744	0.459	0.275	Tau_12m
Fabp5	6.55046e-153	0.630798	0.681	0.412	Tau;App_12m
H2-Ab1	3.75528e-99	0.617181	0.412	0.279	Tau_12m
Ivns1abp	2.71581e-41	0.600763	0.721	0.417	WT_12m
Cst7	2.2612e-307	0.597471	0.769	0.679	App_12m
Serinc3	5.16217e-73	0.589571	0.992	0.881	WT_12m
Ifitm3	8.49663074347742e-315	0.589519	0.687	0.378	Tau;App_12m
Zfhx3	5.15117e-50	0.582422	0.773	0.486	WT_12m
Cx3cr1	1.22216e-29	0.577221	0.988	0.946	WT_12m
Lyz2	6.23991e-258	0.574895	0.989	0.934	Tau;App_12m
Fos	2.42978e-129	0.572073	0.529	0.245	Tau;App_12m
Maf	6.27983e-24	0.564558	0.799	0.515	WT_12m
Prnp	0	0.560391	0.76	0.423	Tau_12m
Gpr34	5.58222e-30	0.55817	0.978	0.894	WT_12m
Il1b	5.86706e-71	0.551524	0.369	0.155	Tau;App_12m
Ifi27l2a	1.60675e-283	0.535412	0.845	0.631	Tau;App_12m
Pmepa1	4.00039e-73	0.521748	0.91	0.706	WT_12m
Ccl5	6.93602e-48	0.516506	0.214	0.107	Tau_12m
Marcks	7.21763e-56	0.511718	0.996	0.943	WT_12m
Ecscr	2.52743e-88	0.507828	0.59	0.203	WT_12m
Ckb	1.04393e-108	0.504787	0.952	0.758	WT_12m
Lpcat2	7.41311e-44	0.504652	0.886	0.665	WT_12m
AY036118	2.72623e-232	0.504322	0.949	0.835	Tau_12m
Scoc	1.07592e-34	0.499584	0.804	0.61	WT_12m
Ltc4s	4.21748e-50	0.498645	0.783	0.513	WT_12m
Tgfbr1	4.07459e-18	0.498544	0.947	0.782	WT_12m
Cxcl13	1.79586e-71	0.497706	0.125	0.035	Tau;App_12m
H2-D1	0	0.487313	0.997	0.967	Tau;App_12m
Ifngr1	1.82474e-47	0.486265	0.823	0.578	WT_12m
Csf1r	7.72951e-50	0.483302	0.995	0.96	WT_12m
Sparc	1.96347e-64	0.470321	0.974	0.886	WT_12m
Cxcl10	5.08517e-32	0.468899	0.172	0.102	Tau_12m
Rsrp1	5.48371e-12	0.468046	0.934	0.742	WT_12m
Nrip1	1.16307e-27	0.464942	0.621	0.335	WT_12m
Wfdc17	1.88312e-85	0.461439	0.45	0.214	Tau;App_12m
Junb	3.31483e-108	0.460413	0.795	0.622	Tau;App_12m
Malat1	5.69241e-19	0.452037	1	0.978	WT_12m
Lgals3	4.95185e-86	0.451587	0.363	0.147	Tau;App_12m
Siglech	9.45996e-32	0.4483	0.951	0.746	WT_12m
Srgap2	3.23372e-12	0.446072	0.684	0.434	WT_12m
Ccrl2	2.43725e-94	0.445575	0.432	0.211	Tau;App_12m
Cd164	4.74211e-40	0.445079	0.615	0.379	WT_12m
Arhgap5	0.00133542	0.444167	0.816	0.611	WT_12m
Calm2	4.01962e-63	0.440523	0.965	0.863	WT_12m
Cxcl10	5.44032e-31	0.43994	0.184	0.08	Tau;App_12m
Lgals3bp	1.73515e-271	0.439403	0.803	0.581	Tau;App_12m
Ccl6	6.55537e-147	0.439383	0.509	0.377	App_12m
Cst3	2.03355e-190	0.430822	1	1	WT_12m
Ptgs1	1.56854e-24	0.430692	0.676	0.421	WT_12m
AC149090.1	5.08636e-05	0.430202	0.802	0.566	WT_12m
Bin1	7.78812e-39	0.42882	0.87	0.714	WT_12m
Entpd1	2.47178e-30	0.425895	0.664	0.468	WT_12m
Slc2a5	4.61947e-49	0.425248	0.548	0.252	WT_12m
Lgmn	2.35065e-32	0.423543	0.991	0.98	WT_12m
Glul	2.65984e-35	0.420569	0.712	0.518	WT_12m
Ramp1	5.10418823466075e-317	0.418574	0.555	0.353	App_12m
Atf3	6.00069e-81	0.418481	0.519	0.275	Tau;App_12m
Tyrobp	0	0.418458	1	1	App_12m
Hbb-bs	1.24873e-229	0.417486	0.901	0.883	Tau;App_12m
Cxcl2	1.27075e-13	0.416948	0.195	0.077	Tau;App_12m
Ccl5	5.31059e-78	0.416919	0.223	0.079	Tau;App_12m
Mef2a	0.00120098	0.416705	0.807	0.642	WT_12m
Ssh2	0.000295734	0.416438	0.64	0.425	WT_12m
Vsir	2.11066e-27	0.416177	0.893	0.73	WT_12m
Gm42418	3.62289e-165	0.414501	0.987	0.911	Tau_12m
P2ry13	4.27628e-16	0.412528	0.621	0.389	WT_12m
Cd63	6.51839e-206	0.408256	0.978	0.939	Tau;App_12m
Gm10076	1.37655e-262	0.406005	0.845	0.613	Tau;App_12m
Ifi44	0	0.40147	0.276	0.046	Tau_12m
Apoc4	3.30425e-119	0.400307	0.233	0.058	Tau;App_12m
Gnas	0	0.398334	0.956	0.923	App_12m
Ms4a7	3.04224e-141	0.397878	0.237	0.06	Tau;App_12m
Cox6a2	4.15897e-122	0.396929	0.53	0.283	Tau;App_12m
Serpine2	3.56821e-299	0.3959	0.883	0.782	App_12m
Nfkbia	2.65943e-37	0.395417	0.55	0.392	Tau;App_12m
Trem2	0	0.388771	0.995	0.987	App_12m
H2-Q7	5.23205e-209	0.386265	0.5	0.266	Tau_12m
Cd14	1.40925e-40	0.386183	0.723	0.614	Tau;App_12m
Tanc2	9.8123e-07	0.3847	0.603	0.381	WT_12m
Cd83	3.63447e-112	0.382305	0.669	0.426	Tau;App_12m
Gm1673	5.21528e-120	0.381404	0.463	0.351	App_12m
Frmd4a	0.000588733	0.38075	0.636	0.393	WT_12m
Tnfaip2	1.12462e-70	0.379671	0.286	0.135	Tau;App_12m
Syngr1	1.80401e-268	0.379447	0.924	0.871	App_12m
Stab1	1.23339e-48	0.374299	0.483	0.206	WT_12m
Ank	1.63447e-256	0.373026	0.439	0.241	App_12m
Rpl35	8.00381e-253	0.367804	0.988	0.962	Tau;App_12m
Rhob	6.94645e-62	0.367715	0.894	0.749	WT_12m
Fth1	1.35082e-184	0.367651	1	1	Tau;App_12m
H2-K1	3.09978e-264	0.365797	0.984	0.936	Tau;App_12m
Zfp36l2	1.73979e-27	0.364275	0.591	0.401	WT_12m
Ccr5	2.2387e-10	0.362726	0.57	0.338	WT_12m
Ccl12	7.85393e-47	0.361907	0.378	0.275	Tau;App_12m
Gusb	6.90485e-233	0.359453	0.623	0.438	App_12m
Pag1	1.29129e-07	0.359209	0.603	0.397	WT_12m
Zfp36	1.38862e-72	0.358731	0.681	0.456	Tau;App_12m
Bst2	6.12339e-157	0.354614	0.861	0.73	Tau;App_12m
Ccl4	6.22773e-27	0.353205	0.698	0.557	Tau;App_12m
Basp1	5.16293e-52	0.35064	0.974	0.916	WT_12m
Gadd45b	1.77684e-44	0.350335	0.356	0.155	Tau;App_12m
Sall1	1.28685e-08	0.349907	0.542	0.326	WT_12m
Dock10	5.36669e-11	0.347474	0.51	0.289	WT_12m
Rgs10	9.71964e-108	0.346014	0.991	0.969	WT_12m
Picalm	6.08269e-17	0.344917	0.739	0.623	WT_12m
Elmo1	3.25611e-10	0.343976	0.519	0.302	WT_12m
Olfml3	0.0191949	0.343097	0.951	0.868	WT_12m
Alox5ap	3.2592e-72	0.342447	0.628	0.412	WT_12m
Cst7	4.59277e-71	0.341233	0.837	0.642	Tau;App_12m
Slco2b1	4.4022e-07	0.340036	0.618	0.43	WT_12m
Capza2	3.98268e-33	0.339304	0.968	0.87	WT_12m
Txnip	5.81892e-38	0.339157	0.595	0.372	WT_12m
Selenop	6.29374e-48	0.337119	0.985	0.915	WT_12m
Dusp1	8.87162e-49	0.336525	0.405	0.2	Tau;App_12m
Hpgd	5.45083e-27	0.335466	0.616	0.439	WT_12m
Ier3	7.07697e-33	0.334838	0.384	0.201	Tau;App_12m
Rnase4	2.89952e-29	0.334543	0.74	0.608	WT_12m
Pnp	1.95934e-42	0.334281	0.534	0.324	WT_12m
Ldhb	1.00044e-50	0.332624	0.792	0.67	WT_12m
Gm42418	1	0.328464	0.997	0.915	WT_12m
Qk	1	0.328249	0.94	0.832	WT_12m
Cd33	0.02463	0.327894	0.589	0.399	WT_12m
Cmtm6	1.12816e-18	0.327544	0.558	0.364	WT_12m
Fam49b	1.83501e-21	0.322456	0.707	0.555	WT_12m
Ccl4	0.242555	0.32178	0.591	0.609	Tau_12m
Abca9	8.47098e-13	0.321137	0.53	0.341	WT_12m
Rpl38	1.24722e-263	0.319955	0.999	0.996	Tau;App_12m
Arhgap45	4.23244e-09	0.318622	0.595	0.388	WT_12m
Inpp5d	2.62229e-07	0.316973	0.636	0.477	WT_12m
Dock4	0.00462018	0.316398	0.525	0.322	WT_12m
Ctsd	3.1668e-157	0.316156	0.996	0.987	App_12m
Cmtm7	7.73397e-31	0.315619	0.59	0.393	WT_12m
Rpl13a	1.20947e-118	0.311016	0.855	0.763	Tau_12m
Nav2	0.00579334	0.309463	0.549	0.346	WT_12m
Hist1h1c	2.71404e-79	0.309089	0.418	0.259	Tau;App_12m
Timp2	6.13145e-108	0.307794	0.971	0.959	Tau;App_12m
Fosb	9.09485e-83	0.307435	0.293	0.117	Tau;App_12m
Actb	2.25453e-75	0.30708	1	0.999	WT_12m
Rps28	9.80194e-145	0.306867	0.997	0.998	Tau;App_12m
Unc93b1	0.0267108	0.306642	0.938	0.82	WT_12m
Lst1	3.32393e-52	0.306108	0.571	0.35	WT_12m
Fam102b	1.55749e-07	0.305549	0.512	0.334	WT_12m
Adgrg1	1.69229e-18	0.304516	0.484	0.259	WT_12m
H3f3b	2.15076e-22	0.302651	0.984	0.978	Tau;App_12m
Lst1	6.016e-140	0.302121	0.56	0.336	Tau_12m
Celf2	1	0.302044	0.609	0.464	WT_12m
Lrba	4.49671e-34	0.300009	0.374	0.141	WT_12m
Scamp2	8.20458e-07	0.299698	0.666	0.513	WT_12m
Klk8	1.00028e-50	0.298606	0.485	0.276	WT_12m
Ftl1	1.36584e-79	0.298295	1	0.999	Tau;App_12m
Hpgds	1	0.298003	0.821	0.7	WT_12m
Mapt	1.11263e-271	0.297984	0.407	0.138	Tau_12m
Ctsb	2.1681e-158	0.296028	0.99	0.993	Tau;App_12m
Cd52	2.49706e-97	0.295966	0.989	0.94	Tau;App_12m
Tmem173	3.25473e-14	0.295044	0.491	0.302	WT_12m
Cybb	4.48636e-76	0.29503	0.393	0.198	Tau;App_12m
Uba52	1.72667e-53	0.294747	0.701	0.574	Tau;App_12m
Slc40a1	9.11313e-38	0.293621	0.346	0.143	WT_12m
Rps29	7.42142e-301	0.293485	1	1	Tau;App_12m
Lpl	2.40157e-29	0.292673	0.477	0.301	Tau;App_12m
H2-K1	2.10186e-158	0.292397	0.985	0.945	Tau_12m
Kctd12	7.00921e-12	0.292156	0.833	0.693	WT_12m
Tnf	3.35187e-08	0.291646	0.252	0.123	Tau;App_12m
Igf1	2.09418e-153	0.291364	0.409	0.255	App_12m
Cd81	2.33381e-25	0.290033	0.995	0.99	WT_12m
Gm1673	5.77307e-47	0.288342	0.543	0.307	Tau;App_12m
Pld4	2.65393e-13	0.288195	0.744	0.585	WT_12m
Cdkn1a	2.37247e-32	0.285895	0.336	0.177	Tau;App_12m
Golm1	1.26093e-07	0.2843	0.564	0.413	WT_12m
Itgax	1.63043e-63	0.284035	0.427	0.222	Tau;App_12m
B2m	6.24363e-202	0.283972	0.999	0.999	Tau;App_12m
Btg2	2.39445e-38	0.28377	0.633	0.469	Tau;App_12m
Hexa	3.54557e-211	0.282172	0.973	0.946	App_12m
F11r	1.51102e-17	0.280411	0.647	0.5	WT_12m
2410006H16Rik	7.88906e-83	0.279744	0.458	0.302	Tau_12m
Numb	0.000296513	0.279551	0.416	0.234	WT_12m
Igf1	1.18276e-40	0.278838	0.437	0.238	Tau;App_12m
Nfkbiz	3.25728e-25	0.27764	0.366	0.194	Tau;App_12m
Cd68	1.84266e-164	0.277103	0.94	0.91	App_12m
Socs3	2.11926e-66	0.274642	0.308	0.142	Tau;App_12m
Son	1	0.274361	0.842	0.755	WT_12m
Il6ra	6.94163e-09	0.274262	0.444	0.257	WT_12m
Crip1	1.80222e-36	0.273647	0.461	0.29	Tau;App_12m
Lyn	1	0.273136	0.649	0.522	WT_12m
Npc2	1.08161e-141	0.273001	0.996	0.984	Tau;App_12m
Bmp2k	0.00289706	0.271992	0.569	0.445	WT_12m
Adrb2	4.61968e-35	0.271868	0.402	0.208	WT_12m
Chd9	3.1254e-05	0.271063	0.425	0.254	WT_12m
H2-Q7	4.66908e-128	0.269966	0.454	0.238	Tau;App_12m
Tmsb10	7.6633e-29	0.269523	0.736	0.624	Tau;App_12m
Ptgs2	2.99031e-27	0.269177	0.176	0.06	Tau;App_12m
Fam105a	9.20976e-31	0.269167	0.328	0.186	WT_12m
Fkbp2	2.14775e-143	0.269131	0.704	0.58	App_12m
Pld3	1.53331e-88	0.269016	0.585	0.407	Tau;App_12m
Ddx5	0.134429	0.26854	0.966	0.883	WT_12m
Csf1	4.85617e-30	0.264681	0.421	0.246	Tau;App_12m
Ier2	2.30239e-18	0.26458	0.374	0.2	Tau;App_12m
Apoc1	8.70527e-85	0.264268	0.148	0.036	Tau;App_12m
Pfn1	8.83404e-60	0.2626	0.968	0.913	WT_12m
Jund	1.71587e-17	0.260629	0.717	0.631	Tau;App_12m
Rapgef5	7.66436e-05	0.260281	0.366	0.19	WT_12m
Commd8	8.54787e-24	0.260221	0.518	0.366	WT_12m
Tnfaip8l2	1.07156e-21	0.25982	0.569	0.424	WT_12m
Ctsz	1.36312e-152	0.259708	0.996	0.992	App_12m
Fgd2	7.46417e-06	0.258308	0.421	0.242	WT_12m
Jun	1.49795e-17	0.256993	0.546	0.417	Tau;App_12m
Camk2n1	1	0.255204	0.537	0.385	WT_12m
Anxa5	1.91904e-68	0.254511	0.526	0.331	Tau;App_12m
Susd3	7.65686e-14	0.2545	0.451	0.27	WT_12m
Sox4	5.66912e-19	0.253189	0.34	0.181	WT_12m
H2-D1	7.02115e-168	0.2531	0.997	0.973	Tau_12m
Cdc42	2.54689e-36	0.252831	0.936	0.865	WT_12m
Vim	2.18771e-49	0.252374	0.213	0.094	Tau;App_12m
Rap1b	4.08361e-21	0.251705	0.646	0.541	WT_12m
Hexb	6.54719e-05	0.250471	0.994	0.99	WT_12m
Smap2	8.21446e-06	0.250442	0.7	0.598	WT_12m
Gapdh	8.19484e-171	0.250291	0.962	0.939	App_12m
Ccl9	2.35692e-88	0.249764	0.31	0.162	Tau_12m
Cttnbp2nl	0.00245446	0.249705	0.481	0.339	WT_12m
Lrpap1	8.91199e-94	0.249389	0.555	0.455	App_12m
Fscn1	2.13713e-21	0.248999	0.502	0.345	WT_12m
Cebpb	2.89828e-32	0.247952	0.7	0.601	Tau;App_12m
Hist1h2bc	1.92002e-57	0.247314	0.461	0.328	Tau;App_12m
Ophn1	1	0.246763	0.439	0.284	WT_12m
Bin2	3.65179e-11	0.24443	0.506	0.375	WT_12m
Ppp3ca	1	0.244007	0.535	0.421	WT_12m
Il1a	2.4523e-15	0.243563	0.292	0.19	Tau;App_12m
Rpl37a	3.79171e-142	0.243462	0.999	1	Tau;App_12m
Gdi2	1.16442e-09	0.242958	0.76	0.677	WT_12m
Mif	2.95336e-117	0.242196	0.75	0.696	App_12m
Rpl6	1.10147e-113	0.241806	0.998	0.996	Tau;App_12m
Gas5	1.32721e-77	0.241125	0.599	0.418	Tau_12m
Lars2	0.00284364	0.240769	0.449	0.391	WT_12m
Tmed3	2.98787e-130	0.240647	0.618	0.489	App_12m
Abi3	8.07786e-06	0.239602	0.601	0.473	WT_12m
Ccl2	1.96262e-18	0.239214	0.127	0.073	Tau_12m
Rnaset2a	5.73677e-143	0.238861	0.518	0.364	App_12m
Rab3il1	6.43457e-14	0.238773	0.448	0.293	WT_12m
Fcgr3	1.88307e-28	0.238083	0.965	0.904	WT_12m
P2ry6	1	0.23744	0.493	0.356	WT_12m
Fcrls	2.99659e-93	0.237031	0.955	0.927	App_12m
Pde3b	1	0.236874	0.489	0.349	WT_12m
Coro1a	1.21889e-11	0.235929	0.646	0.538	WT_12m
Mgat4a	2.07075e-05	0.234929	0.428	0.299	WT_12m
Tlr2	3.74159e-64	0.234677	0.446	0.283	Tau;App_12m
Tpm3	1.84662e-15	0.234252	0.714	0.644	WT_12m
Ctsl	6.14471e-40	0.233343	0.977	0.982	Tau;App_12m
Adap2	1.65312e-06	0.232927	0.432	0.279	WT_12m
Tsc22d4	0.000272172	0.231722	0.623	0.516	WT_12m
Pdlim4	3.50779e-42	0.231074	0.333	0.158	WT_12m
Plxdc2	2.98096e-124	0.230218	0.803	0.686	App_12m
Irf7	9.09483e-170	0.229723	0.241	0.072	Tau;App_12m
Rpl39	1.8924e-103	0.229618	0.999	0.999	Tau;App_12m
Ctsd	7.61695e-49	0.229399	0.987	0.991	Tau;App_12m
Plekho1	2.57545e-11	0.229299	0.54	0.43	WT_12m
Nme2	1.7477e-76	0.22884	0.572	0.404	Tau_12m
Crlf2	3.58433e-53	0.228657	0.806	0.647	Tau;App_12m
Tm6sf1	0.000707726	0.227284	0.41	0.243	WT_12m
Mtus1	2.80438e-11	0.226952	0.392	0.246	WT_12m
Nrgn	6.96638e-110	0.22639	0.47	0.27	Tau_12m
Fchsd2	2.9382e-06	0.226192	0.35	0.206	WT_12m
Cebpd	5.94314e-26	0.226021	0.346	0.168	WT_12m
Klf3	0.000730882	0.225777	0.374	0.228	WT_12m
Fermt3	1.81119e-09	0.225124	0.503	0.376	WT_12m
Cd72	1.20541e-107	0.225044	0.271	0.113	Tau;App_12m
Dip2b	1.79199e-09	0.224817	0.386	0.242	WT_12m
Ms4a6c	4.48494e-85	0.223515	0.355	0.193	Tau;App_12m
Pten	6.3635e-13	0.223322	0.403	0.26	WT_12m
Upk1b	6.07106e-34	0.222728	0.27	0.103	WT_12m
Ctc1	2.96657e-21	0.222726	0.37	0.212	WT_12m
Pip4k2a	7.06014e-16	0.221508	0.432	0.298	WT_12m
Pnisr	1	0.221314	0.488	0.36	WT_12m
St3gal6	0.0574121	0.220049	0.508	0.386	WT_12m
Pik3r1	0.000823795	0.219539	0.444	0.307	WT_12m
Rps21	3.1956e-111	0.218181	0.999	0.999	Tau;App_12m
Aif1	1.40205e-38	0.217629	0.983	0.933	WT_12m
Cstb	1.59071e-27	0.21756	0.504	0.364	Tau;App_12m
Rps27	1.27504e-101	0.217363	0.998	0.998	Tau;App_12m
Cadm1	6.93602e-103	0.217321	0.532	0.394	App_12m
Tnfaip3	6.38054e-21	0.216672	0.331	0.184	Tau;App_12m
Gna15	1.86441e-12	0.216662	0.398	0.248	WT_12m
Col27a1	7.23114e-13	0.216581	0.33	0.178	WT_12m
Rtn1	1.52233e-07	0.216317	0.378	0.231	WT_12m
Id2	7.63205e-25	0.216171	0.369	0.235	Tau;App_12m
Clec4a2	1.73577e-32	0.215767	0.318	0.151	WT_12m
Isg15	1.15518e-24	0.215587	0.213	0.147	Tau_12m
Itgam	0.190894	0.215339	0.631	0.546	WT_12m
Camk1	6.0545e-12	0.214904	0.639	0.556	WT_12m
Wasf2	0.164598	0.214054	0.519	0.416	WT_12m
Siglech	7.59762e-83	0.213137	0.841	0.74	App_12m
Mylip	1	0.212716	0.474	0.374	WT_12m
Rpl27	5.40035e-82	0.211674	0.964	0.929	Tau_12m
Tspo	2.86987e-55	0.211266	0.673	0.51	Tau;App_12m
Ssr4	6.98231e-146	0.211162	0.95	0.934	App_12m
Ifi30	1.4867e-73	0.210812	0.387	0.227	Tau_12m
Axl	1.23178e-91	0.210399	0.435	0.246	Tau;App_12m
mt-Atp8	3.58721e-83	0.208915	0.629	0.464	Tau_12m
Ccl3	1	0.208443	0.671	0.536	Tau;App_12m
Cd74	1	0.207928	0.666	0.575	Tau;App_12m
Clic1	6.38149e-25	0.207796	0.914	0.873	WT_12m
Tuba1a	3.61669e-26	0.206917	0.398	0.265	WT_12m
Pkm	6.33673e-88	0.206733	0.688	0.608	App_12m
Rgs1	4.27383e-16	0.206584	0.276	0.189	Tau;App_12m
Cxcl16	3.15055e-47	0.206583	0.466	0.321	Tau;App_12m
Snap25	2.80449e-85	0.20631	0.445	0.263	Tau_12m
Ctsl	1.3756e-126	0.206163	0.992	0.975	App_12m
Prdx4	5.94163e-152	0.205712	0.398	0.234	App_12m
Rpl41	7.42394e-55	0.205554	0.999	0.999	Tau;App_12m
Lyn	2.27632e-64	0.20552	0.646	0.513	Tau_12m
Ccl2	2.11839e-17	0.20481	0.129	0.06	Tau;App_12m
Gng10	3.83646e-55	0.204677	0.501	0.348	Tau_12m
Ctsa	3.06247e-78	0.204553	0.914	0.897	App_12m
Tjp1	7.36406e-15	0.204332	0.316	0.172	WT_12m
Lair1	1	0.204124	0.808	0.729	WT_12m
Fabp3	2.72423e-53	0.203367	0.334	0.176	Tau;App_12m
Abca1	1	0.202898	0.489	0.393	WT_12m
Foxn3	1	0.20198	0.46	0.348	WT_12m
1700017B05Rik	0.000228927	0.201764	0.377	0.24	WT_12m
C4b	6.95996e-144	0.200972	0.228	0.075	Tau;App_12m
Camk2n1	1.78575e-77	0.200352	0.545	0.371	Tau_12m
Ifi207	1.62996e-107	0.200231	0.262	0.097	Tau;App_12m
Cd302	1.61286e-33	0.199261	0.441	0.316	WT_12m
Rpl37	1.18977e-87	0.19916	1	1	Tau;App_12m
Gcnt1	1	0.199129	0.343	0.214	WT_12m
Hbb-bt	7.36015e-97	0.199118	0.473	0.361	Tau;App_12m
Ywhah	3.96813e-09	0.198994	0.902	0.814	WT_12m
Man1a	0.000866286	0.198771	0.339	0.213	WT_12m
Tpst2	5.19224e-16	0.198146	0.392	0.253	WT_12m
Dusp6	0.0200185	0.197911	0.397	0.28	WT_12m
Rpl21	8.99041e-188	0.197584	1	0.999	App_12m
Ifi30	1.03534e-70	0.197414	0.331	0.22	Tau;App_12m
Serpine1	1.13084e-18	0.196923	0.188	0.094	Tau;App_12m
Gnai2	1.1176e-21	0.196731	0.938	0.896	WT_12m
Srsf2	1	0.195878	0.519	0.409	WT_12m
Arl5c	7.29996e-21	0.195584	0.256	0.152	Tau;App_12m
Fxyd5	3.59449e-22	0.195521	0.343	0.203	Tau;App_12m
3222401L13Rik	2.66005e-08	0.195386	0.298	0.163	WT_12m
Hook3	1	0.194418	0.358	0.248	WT_12m
Ms4a6b	2.40065e-19	0.194251	0.34	0.181	WT_12m
Fam91a1	0.0298898	0.193719	0.363	0.248	WT_12m
mt-Nd4l	1.29634e-99	0.192861	0.963	0.908	Tau_12m
Ywhah	2.02469e-91	0.192535	0.877	0.8	App_12m
Klf2	2.73057e-45	0.192516	0.208	0.105	Tau;App_12m
Ndufb1-ps	8.74324e-61	0.191768	0.507	0.356	Tau_12m
Arrb2	0.384357	0.19163	0.428	0.314	WT_12m
Rps6ka1	1.04636e-06	0.191395	0.359	0.224	WT_12m
Eef1a1	3.52087e-54	0.190216	1	1	Tau;App_12m
Jmjd1c	1	0.190091	0.464	0.369	WT_12m
Rhoh	0.026806	0.189851	0.438	0.315	WT_12m
Ikzf1	1	0.189813	0.409	0.293	WT_12m
Vapa	1.1969e-12	0.189794	0.542	0.47	WT_12m
Egr1	1.72456e-09	0.189631	0.269	0.238	Tau_12m
2021-03-01	0.00179634	0.189428	0.333	0.206	WT_12m
Fkbp5	6.56809e-07	0.189383	0.285	0.16	WT_12m
Ifi204	5.27794e-106	0.188658	0.313	0.157	Tau;App_12m
H2-Oa	3.80131e-49	0.188638	0.287	0.202	Tau_12m
Neat1	6.60873e-49	0.188328	0.416	0.28	Tau;App_12m
Ankrd44	1	0.187429	0.376	0.26	WT_12m
Rock2	1	0.187416	0.411	0.304	WT_12m
Fus	4.54262e-06	0.185314	0.584	0.51	WT_12m
Rpl36	4.99897e-62	0.185057	0.998	0.996	Tau;App_12m
Isg15	2.96749e-32	0.184763	0.23	0.124	Tau;App_12m
Bcl2a1d	5.42979e-19	0.18473	0.27	0.13	Tau;App_12m
Vcam1	4.61429e-70	0.184254	0.191	0.083	Tau_12m
Hexb	4.11223e-150	0.183775	0.997	0.988	App_12m
Tab2	0.00219406	0.182892	0.343	0.237	WT_12m
Baiap2l2	4.14385e-193	0.182818	0.232	0.079	App_12m
Aplp2	5.21645e-38	0.182782	0.544	0.409	Tau;App_12m
Sparc	3.13955e-74	0.182663	0.942	0.876	App_12m
Cbl	0.000697541	0.182581	0.365	0.262	WT_12m
Cryba4	8.53865e-24	0.182544	0.308	0.19	WT_12m
Cd180	1.05315e-46	0.182354	0.475	0.364	Tau_12m
Cst3	1.46202e-121	0.182114	1	1	App_12m
Eif4g2	0.0180578	0.181939	0.537	0.466	WT_12m
E230029C05Rik	1.57209e-60	0.181501	0.362	0.216	Tau_12m
Csnk1e	7.3444e-06	0.181233	0.482	0.384	WT_12m
Hif1a	1.08387e-27	0.18104	0.61	0.494	Tau;App_12m
Gspt1	2.91663e-16	0.180986	0.375	0.272	WT_12m
Ifit3	1.33104e-45	0.180939	0.173	0.082	Tau;App_12m
Lpl	3.32546e-79	0.180364	0.45	0.318	App_12m
Cd53	0.00342288	0.180358	0.855	0.794	WT_12m
Gyg	8.84044e-70	0.180294	0.272	0.135	Tau;App_12m
Tsc22d3	4.11369e-41	0.179052	0.257	0.133	WT_12m
Nr4a1	4.254e-18	0.178974	0.278	0.142	Tau;App_12m
Prdx1	3.69921e-07	0.17844	0.84	0.786	Tau;App_12m
Arsb	8.7028e-90	0.178229	0.416	0.275	App_12m
Bsg	1.00962e-85	0.17762	0.911	0.88	App_12m
Rnaset2b	2.92446e-91	0.17699	0.439	0.305	App_12m
Gpr34	1.0092e-71	0.176947	0.945	0.886	App_12m
Psap	2.65391e-72	0.176758	0.991	0.988	Tau_12m
Pmp22	3.25194e-75	0.176571	0.628	0.498	App_12m
Psat1	3.04501e-155	0.17655	0.275	0.124	App_12m
Rgs2	5.68452e-09	0.176324	0.604	0.499	WT_12m
Rps29	2.40841e-149	0.176322	1	1	Tau_12m
Osm	1.39892e-33	0.176068	0.233	0.109	Tau;App_12m
Hba-a1	5.1091e-60	0.176014	0.493	0.409	Tau;App_12m
Phf14	1	0.175434	0.368	0.256	WT_12m
Nr3c1	0.000550549	0.175341	0.379	0.269	WT_12m
Adam10	0.12204	0.175012	0.411	0.315	WT_12m
Ntpcr	2.23492e-08	0.174718	0.47	0.355	WT_12m
[truncated: 1,454 more rows]

## Sheet: Table ST7
Gene	p_val_adj	avg_logFC	%Cluster	%Rest	Cluster
[truncated: 103 more rows]

[truncated: 4 more sheets: Table ST8, Table ST9, Table ST10, Table ST11]
